# Supplementary material for: LncRNA RP5-998N21.4 promotes immune defense through upregulation of IFIT2 and IFIT3 in schizophrenia
Source: Schizophrenia (Heidelb). 2022 Mar 1;8(1):11. doi: 10.1038/s41537-021-00195-8 (PMC8888552; doi:10.1038/s41537-021-00195-8)
Supplement: Supplementary file 2 — Supplementary Data 1 [file 41537_2021_195_MOESM2_ESM.xlsx]

## Sheet: Supplementary Data 1
Supplementary data 1 GO-BP analysis of 57 coexpressed humanDEGs
GeneSet	Description	Link	Size	Overlap	Expect	EnrichmentRatio	Pvalue	FDR	OverlapId	UserId
GO:0002252	immune effector process	http://amigo.geneontology.org/amigo/term/GO:0002252	1141	26	3.08119	8.43829	0	0	306;671;820;932;1088;1668;1669;2512;2760;3240;3429;3433;3437;3600;3934;4057;4317;5004;5359;6036;6947;7293;10321;57126;64108;117854	BPI;IFIT2;CAMP;CD177;IFIT3;CEACAM8;CRISP3;DEFA3;DEFA4;ANXA3;FTL;GM2A;HP;IL15;LCN2;LTF;IFI27;MMP8;MS4A3;ORM1;PLSCR1;RNASE2;RTP4;TCN1;TNFRSF4;TRIM6
GO:0098542	defense response to other organism	http://amigo.geneontology.org/amigo/term/GO:0098542	473	16	1.2773	12.5264	4.19664e-14	3.46833e-11	306;671;820;1668;1669;3240;3429;3433;3437;3600;3934;4057;5359;6036;64108;117854	BPI;IFIT2;CAMP;IFIT3;DEFA3;DEFA4;ANXA3;HP;IL15;LCN2;LTF;IFI27;PLSCR1;RNASE2;RTP4;TRIM6
GO:0006955	immune response	http://amigo.geneontology.org/amigo/term/GO:0006955	1919	26	5.18213	5.01724	9.10383e-14	6.89691e-11	306;671;820;932;1088;1668;1669;2512;2760;3240;3429;3433;3437;3600;3934;4057;4317;5004;5359;6036;6947;7293;10321;29126;57126;117854	BPI;IFIT2;CAMP;CD177;CD274;IFIT3;CEACAM8;CRISP3;DEFA3;DEFA4;ANXA3;FTL;GM2A;HP;IL15;LCN2;LTF;IFI27;MMP8;MS4A3;ORM1;PLSCR1;RNASE2;TCN1;TNFRSF4;TRIM6
GO:0051707	response to other organism	http://amigo.geneontology.org/amigo/term/GO:0051707	897	18	2.42229	7.43099	5.26179e-12	2.61314e-09	306;671;820;1668;1669;3240;3429;3433;3437;3600;3934;4057;5359;6036;29126;64108;117854;440068	BPI;IFIT2;CAMP;CARD17;CD274;IFIT3;DEFA3;DEFA4;ANXA3;HP;IL15;LCN2;LTF;IFI27;PLSCR1;RNASE2;RTP4;TRIM6
GO:0043207	response to external biotic stimulus	http://amigo.geneontology.org/amigo/term/GO:0043207	899	18	2.42769	7.41446	5.46141e-12	2.61314e-09	306;671;820;1668;1669;3240;3429;3433;3437;3600;3934;4057;5359;6036;29126;64108;117854;440068	BPI;IFIT2;CAMP;CARD17;CD274;IFIT3;DEFA3;DEFA4;ANXA3;HP;IL15;LCN2;LTF;IFI27;PLSCR1;RNASE2;RTP4;TRIM6
GO:0009607	response to biotic stimulus	http://amigo.geneontology.org/amigo/term/GO:0009607	926	18	2.5006	7.19827	8.95151e-12	3.87515e-09	306;671;820;1668;1669;3240;3429;3433;3437;3600;3934;4057;5359;6036;29126;64108;117854;440068	BPI;IFIT2;CAMP;CARD17;CD274;IFIT3;DEFA3;DEFA4;ANXA3;HP;IL15;LCN2;LTF;IFI27;PLSCR1;RNASE2;RTP4;TRIM6
GO:0046903	secretion	http://amigo.geneontology.org/amigo/term/GO:0046903	1605	22	4.33419	5.07592	1.76931e-11	7.31126e-09	306;671;820;932;1088;1669;2512;2760;3240;3934;4057;4317;5004;6036;6583;6947;7293;10321;29126;57126;117854;440068	BPI;CAMP;CARD17;CD177;CD274;CEACAM8;CRISP3;DEFA4;ANXA3;FTL;GM2A;HP;LCN2;LTF;MMP8;MS4A3;ORM1;RNASE2;SLC22A4;TCN1;TNFRSF4;TRIM6
GO:0032940	secretion by cell	http://amigo.geneontology.org/amigo/term/GO:0032940	1472	21	3.97504	5.28297	3.05199e-11	1.20633e-08	306;671;820;932;1088;1669;2512;2760;3240;3934;4057;4317;5004;6036;6947;7293;10321;29126;57126;117854;440068	BPI;CAMP;CARD17;CD177;CD274;CEACAM8;CRISP3;DEFA4;ANXA3;FTL;GM2A;HP;LCN2;LTF;MMP8;MS4A3;ORM1;RNASE2;TCN1;TNFRSF4;TRIM6
GO:0006952	defense response	http://amigo.geneontology.org/amigo/term/GO:0006952	1518	21	4.09926	5.12288	5.46032e-11	2.06832e-08	306;671;820;1668;1669;3240;3429;3433;3437;3600;3934;4057;4317;5004;5359;6036;7293;10321;57126;64108;117854	BPI;IFIT2;CAMP;CD177;IFIT3;CRISP3;DEFA3;DEFA4;ANXA3;HP;IL15;LCN2;LTF;IFI27;MMP8;ORM1;PLSCR1;RNASE2;RTP4;TNFRSF4;TRIM6
GO:0009617	response to bacterium	http://amigo.geneontology.org/amigo/term/GO:0009617	595	13	1.60676	8.09083	3.43558e-09	1.20126e-06	306;671;820;1668;1669;3240;3437;3934;4057;6036;29126;117854;440068	BPI;CAMP;CARD17;CD274;IFIT3;DEFA3;DEFA4;ANXA3;HP;LCN2;LTF;RNASE2;TRIM6
GO:0009615	response to virus	http://amigo.geneontology.org/amigo/term/GO:0009615	319	10	0.861438	11.6085	1.01171e-08	3.40646e-06	1668;3429;3433;3437;3600;3934;5359;6036;64108;117854	IFIT2;IFIT3;DEFA3;IL15;LCN2;IFI27;PLSCR1;RNASE2;RTP4;TRIM6
GO:0051607	defense response to virus	http://amigo.geneontology.org/amigo/term/GO:0051607	235	9	0.634602	14.1821	1.07854e-08	3.50179e-06	1668;3429;3433;3437;3600;5359;6036;64108;117854	IFIT2;IFIT3;DEFA3;IL15;IFI27;PLSCR1;RNASE2;RTP4;TRIM6
GO:0045087	innate immune response	http://amigo.geneontology.org/amigo/term/GO:0045087	827	12	2.23326	5.37332	1.30165e-06	0.000328703	820;1668;1669;3429;3433;3437;3934;4057;5359;10321;57126;117854	IFIT2;CAMP;CD177;IFIT3;CRISP3;DEFA3;DEFA4;LCN2;LTF;IFI27;PLSCR1;TRIM6
GO:0060337	type I interferon signaling pathway	http://amigo.geneontology.org/amigo/term/GO:0060337	84	4	0.226836	17.6339	7.64694e-05	0.0119859	3429;3433;3437;117854	IFIT2;IFIT3;IFI27;TRIM6
GO:0071357	cellular response to type I interferon	http://amigo.geneontology.org/amigo/term/GO:0071357	84	4	0.226836	17.6339	7.64694e-05	0.0119859	3429;3433;3437;117854	IFIT2;IFIT3;IFI27;TRIM6
GO:0035456	response to interferon-beta	http://amigo.geneontology.org/amigo/term/GO:0035456	33	3	0.0891143	33.6646	9.48682e-05	0.0140499	3437;5359;117854	IFIT3;PLSCR1;TRIM6
GO:0034340	response to type I interferon	http://amigo.geneontology.org/amigo/term/GO:0034340	89	4	0.240338	16.6432	9.58197e-05	0.0140499	3429;3433;3437;117854	IFIT2;IFIT3;IFI27;TRIM6
GO:0035457	cellular response to interferon-alpha	http://amigo.geneontology.org/amigo/term/GO:0035457	10	2	0.0270043	74.0622	0.000316494	0.0405247	3433;3437	IFIT2;IFIT3
GO:0036230	granulocyte activation	http://amigo.geneontology.org/amigo/term/GO:0036230	500	17	1.35022	12.5906	5.10703e-15	7.738e-12	306;671;820;932;1088;1669;2512;2760;3240;3934;4057;4317;5004;6036;6947;10321;57126	BPI;CAMP;CD177;CEACAM8;CRISP3;DEFA4;ANXA3;FTL;GM2A;HP;LCN2;LTF;MMP8;MS4A3;ORM1;RNASE2;TCN1
GO:0002446	neutrophil mediated immunity	http://amigo.geneontology.org/amigo/term/GO:0002446	496	17	1.33941	12.6921	4.44089e-15	7.738e-12	306;671;820;932;1088;1669;2512;2760;3240;3934;4057;4317;5004;6036;6947;10321;57126	BPI;CAMP;CD177;CEACAM8;CRISP3;DEFA4;ANXA3;FTL;GM2A;HP;LCN2;LTF;MMP8;MS4A3;ORM1;RNASE2;TCN1
GO:0042119	neutrophil activation	http://amigo.geneontology.org/amigo/term/GO:0042119	494	17	1.33401	12.7435	4.10783e-15	7.738e-12	306;671;820;932;1088;1669;2512;2760;3240;3934;4057;4317;5004;6036;6947;10321;57126	BPI;CAMP;CD177;CEACAM8;CRISP3;DEFA4;ANXA3;FTL;GM2A;HP;LCN2;LTF;MMP8;MS4A3;ORM1;RNASE2;TCN1
GO:0002283	neutrophil activation involved in immune response	http://amigo.geneontology.org/amigo/term/GO:0002283	485	17	1.30971	12.98	3.10862e-15	7.738e-12	306;671;820;932;1088;1669;2512;2760;3240;3934;4057;4317;5004;6036;6947;10321;57126	BPI;CAMP;CD177;CEACAM8;CRISP3;DEFA4;ANXA3;FTL;GM2A;HP;LCN2;LTF;MMP8;MS4A3;ORM1;RNASE2;TCN1
GO:0043312	neutrophil degranulation	http://amigo.geneontology.org/amigo/term/GO:0043312	482	17	1.30161	13.0608	2.66454e-15	7.738e-12	306;671;820;932;1088;1669;2512;2760;3240;3934;4057;4317;5004;6036;6947;10321;57126	BPI;CAMP;CD177;CEACAM8;CRISP3;DEFA4;ANXA3;FTL;GM2A;HP;LCN2;LTF;MMP8;MS4A3;ORM1;RNASE2;TCN1
GO:0002274	myeloid leukocyte activation	http://amigo.geneontology.org/amigo/term/GO:0002274	634	18	1.71207	10.5136	1.44329e-14	1.64012e-11	306;671;820;932;1088;1669;2512;2760;3240;3934;4057;4317;5004;5359;6036;6947;10321;57126	BPI;CAMP;CD177;CEACAM8;CRISP3;DEFA4;ANXA3;FTL;GM2A;HP;LCN2;LTF;MMP8;MS4A3;ORM1;PLSCR1;RNASE2;TCN1
GO:0043299	leukocyte degranulation	http://amigo.geneontology.org/amigo/term/GO:0043299	529	17	1.42853	11.9004	1.26565e-14	1.64012e-11	306;671;820;932;1088;1669;2512;2760;3240;3934;4057;4317;5004;6036;6947;10321;57126	BPI;CAMP;CD177;CEACAM8;CRISP3;DEFA4;ANXA3;FTL;GM2A;HP;LCN2;LTF;MMP8;MS4A3;ORM1;RNASE2;TCN1
GO:0002275	myeloid cell activation involved in immune response	http://amigo.geneontology.org/amigo/term/GO:0002275	539	17	1.45553	11.6796	1.73195e-14	1.74946e-11	306;671;820;932;1088;1669;2512;2760;3240;3934;4057;4317;5004;6036;6947;10321;57126	BPI;CAMP;CD177;CEACAM8;CRISP3;DEFA4;ANXA3;FTL;GM2A;HP;LCN2;LTF;MMP8;MS4A3;ORM1;RNASE2;TCN1
GO:0002444	myeloid leukocyte mediated immunity	http://amigo.geneontology.org/amigo/term/GO:0002444	548	17	1.47984	11.4878	2.26485e-14	2.05898e-11	306;671;820;932;1088;1669;2512;2760;3240;3934;4057;4317;5004;6036;6947;10321;57126	BPI;CAMP;CD177;CEACAM8;CRISP3;DEFA4;ANXA3;FTL;GM2A;HP;LCN2;LTF;MMP8;MS4A3;ORM1;RNASE2;TCN1
GO:0045321	leukocyte activation	http://amigo.geneontology.org/amigo/term/GO:0045321	1184	21	3.19731	6.56802	4.66738e-13	3.26393e-10	306;671;820;932;1088;1669;2512;2760;3240;3600;3934;4057;4317;5004;5359;6036;6947;7293;10321;29126;57126	BPI;CAMP;CD177;CD274;CEACAM8;CRISP3;DEFA4;ANXA3;FTL;GM2A;HP;IL15;LCN2;LTF;MMP8;MS4A3;ORM1;PLSCR1;RNASE2;TCN1;TNFRSF4
GO:0002366	leukocyte activation involved in immune response	http://amigo.geneontology.org/amigo/term/GO:0002366	693	17	1.8714	9.08411	1.01719e-12	6.60517e-10	306;671;820;932;1088;1669;2512;2760;3240;3934;4057;4317;5004;6036;6947;10321;57126	BPI;CAMP;CD177;CEACAM8;CRISP3;DEFA4;ANXA3;FTL;GM2A;HP;LCN2;LTF;MMP8;MS4A3;ORM1;RNASE2;TCN1
GO:0002263	cell activation involved in immune response	http://amigo.geneontology.org/amigo/term/GO:0002263	697	17	1.8822	9.03198	1.11555e-12	6.76099e-10	306;671;820;932;1088;1669;2512;2760;3240;3934;4057;4317;5004;6036;6947;10321;57126	BPI;CAMP;CD177;CEACAM8;CRISP3;DEFA4;ANXA3;FTL;GM2A;HP;LCN2;LTF;MMP8;MS4A3;ORM1;RNASE2;TCN1
GO:0002443	leukocyte mediated immunity	http://amigo.geneontology.org/amigo/term/GO:0002443	760	17	2.05233	8.28327	4.45e-12	2.52843e-09	306;671;820;932;1088;1669;2512;2760;3240;3934;4057;4317;5004;6036;6947;10321;57126	BPI;CAMP;CD177;CEACAM8;CRISP3;DEFA4;ANXA3;FTL;GM2A;HP;LCN2;LTF;MMP8;MS4A3;ORM1;RNASE2;TCN1
GO:0001775	cell activation	http://amigo.geneontology.org/amigo/term/GO:0001775	1335	21	3.60508	5.82512	4.74021e-12	2.5349e-09	306;671;820;932;1088;1669;2512;2760;3240;3600;3934;4057;4317;5004;5359;6036;6947;7293;10321;29126;57126	BPI;CAMP;CD177;CD274;CEACAM8;CRISP3;DEFA4;ANXA3;FTL;GM2A;HP;IL15;LCN2;LTF;MMP8;MS4A3;ORM1;PLSCR1;RNASE2;TCN1;TNFRSF4
GO:0045055	regulated exocytosis	http://amigo.geneontology.org/amigo/term/GO:0045055	783	17	2.11444	8.03996	7.14939e-12	3.24976e-09	306;671;820;932;1088;1669;2512;2760;3240;3934;4057;4317;5004;6036;6947;10321;57126	BPI;CAMP;CD177;CEACAM8;CRISP3;DEFA4;ANXA3;FTL;GM2A;HP;LCN2;LTF;MMP8;MS4A3;ORM1;RNASE2;TCN1
GO:0006887	exocytosis	http://amigo.geneontology.org/amigo/term/GO:0006887	894	17	2.41419	7.04171	5.78795e-11	2.10473e-08	306;671;820;932;1088;1669;2512;2760;3240;3934;4057;4317;5004;6036;6947;10321;57126	BPI;CAMP;CD177;CEACAM8;CRISP3;DEFA4;ANXA3;FTL;GM2A;HP;LCN2;LTF;MMP8;MS4A3;ORM1;RNASE2;TCN1
GO:0042742	defense response to bacterium	http://amigo.geneontology.org/amigo/term/GO:0042742	237	9	0.640002	14.0624	1.161e-08	3.63953e-06	306;671;820;1668;1669;3240;3934;4057;6036	BPI;CAMP;DEFA3;DEFA4;ANXA3;HP;LCN2;LTF;RNASE2
GO:0019730	antimicrobial humoral response	http://amigo.geneontology.org/amigo/term/GO:0019730	110	7	0.297048	23.5653	1.662e-08	5.03641e-06	671;820;1668;1669;3934;4057;6036	BPI;CAMP;DEFA3;DEFA4;LCN2;LTF;RNASE2
GO:0019731	antibacterial humoral response	http://amigo.geneontology.org/amigo/term/GO:0019731	39	5	0.105317	47.4758	6.14042e-08	1.80073e-05	820;1668;1669;4057;6036	CAMP;DEFA3;DEFA4;LTF;RNASE2
GO:0050829	defense response to Gram-negative bacterium	http://amigo.geneontology.org/amigo/term/GO:0050829	82	6	0.221435	27.0959	8.23917e-08	2.3407e-05	671;820;1668;1669;4057;6036	BPI;CAMP;DEFA3;DEFA4;LTF;RNASE2
GO:0002227	innate immune response in mucosa	http://amigo.geneontology.org/amigo/term/GO:0002227	18	4	0.0486078	82.2914	1.38091e-07	3.80419e-05	820;1668;1669;4057	CAMP;DEFA3;DEFA4;LTF
GO:0002385	mucosal immune response	http://amigo.geneontology.org/amigo/term/GO:0002385	29	4	0.0783125	51.0774	1.04886e-06	0.000280445	820;1668;1669;4057	CAMP;DEFA3;DEFA4;LTF
GO:0016192	vesicle-mediated transport	http://amigo.geneontology.org/amigo/term/GO:0016192	1942	18	5.24424	3.43234	1.11361e-06	0.000289252	306;671;820;932;1088;1669;2512;2760;3240;3934;4057;4317;5004;6036;6947;7039;10321;57126	BPI;CAMP;CD177;CEACAM8;CRISP3;DEFA4;ANXA3;FTL;GM2A;HP;LCN2;LTF;MMP8;MS4A3;ORM1;RNASE2;TCN1;TGFA
GO:0051673	membrane disruption in other organism	http://amigo.geneontology.org/amigo/term/GO:0051673	9	3	0.0243039	123.437	1.52835e-06	0.00037552	1668;1669;4057	DEFA3;DEFA4;LTF
GO:0002251	organ or tissue specific immune response	http://amigo.geneontology.org/amigo/term/GO:0002251	32	4	0.0864138	46.2889	1.57866e-06	0.000377673	820;1668;1669;4057	CAMP;DEFA3;DEFA4;LTF
GO:0006959	humoral immune response	http://amigo.geneontology.org/amigo/term/GO:0006959	242	7	0.653505	10.7115	3.54172e-06	0.000825584	671;820;1668;1669;3934;4057;6036	BPI;CAMP;DEFA3;DEFA4;LCN2;LTF;RNASE2
GO:0001818	negative regulation of cytokine production	http://amigo.geneontology.org/amigo/term/GO:0001818	256	7	0.691311	10.1257	5.12952e-06	0.00116581	671;4057;4317;5004;7293;29126;440068	BPI;CARD17;CD274;LTF;MMP8;ORM1;TNFRSF4
GO:0050707	regulation of cytokine secretion	http://amigo.geneontology.org/amigo/term/GO:0050707	185	6	0.49958	12.0101	9.8126e-06	0.00217576	4317;5004;7293;29126;117854;440068	CARD17;CD274;MMP8;ORM1;TNFRSF4;TRIM6
GO:0071222	cellular response to lipopolysaccharide	http://amigo.geneontology.org/amigo/term/GO:0071222	193	6	0.521183	11.5123	1.2491e-05	0.0027037	1668;1669;3934;4057;29126;440068	CARD17;CD274;DEFA3;DEFA4;LCN2;LTF
GO:1903556	negative regulation of tumor necrosis factor superfamily cytokine production	http://amigo.geneontology.org/amigo/term/GO:1903556	55	4	0.148524	26.9317	1.43098e-05	0.00302535	671;4057;5004;29126	BPI;CD274;LTF;ORM1
GO:0071219	cellular response to molecule of bacterial origin	http://amigo.geneontology.org/amigo/term/GO:0071219	200	6	0.540086	11.1093	1.52939e-05	0.00315994	1668;1669;3934;4057;29126;440068	CARD17;CD274;DEFA3;DEFA4;LCN2;LTF
GO:0032496	response to lipopolysaccharide	http://amigo.geneontology.org/amigo/term/GO:0032496	317	7	0.856037	8.17722	2.0585e-05	0.00392212	1668;1669;3934;4057;29126;117854;440068	CARD17;CD274;DEFA3;DEFA4;LCN2;LTF;TRIM6
GO:0050663	cytokine secretion	http://amigo.geneontology.org/amigo/term/GO:0050663	211	6	0.569791	10.5302	2.07086e-05	0.00392212	4317;5004;7293;29126;117854;440068	CARD17;CD274;MMP8;ORM1;TNFRSF4;TRIM6
GO:0031640	killing of cells of other organism	http://amigo.geneontology.org/amigo/term/GO:0031640	60	4	0.162026	24.6874	2.02596e-05	0.00392212	820;1668;1669;4057	CAMP;DEFA3;DEFA4;LTF
GO:0044364	disruption of cells of other organism	http://amigo.geneontology.org/amigo/term/GO:0044364	60	4	0.162026	24.6874	2.02596e-05	0.00392212	820;1668;1669;4057	CAMP;DEFA3;DEFA4;LTF
GO:0002237	response to molecule of bacterial origin	http://amigo.geneontology.org/amigo/term/GO:0002237	330	7	0.891143	7.85508	2.66399e-05	0.00494253	1668;1669;3934;4057;29126;117854;440068	CARD17;CD274;DEFA3;DEFA4;LCN2;LTF;TRIM6
GO:0071216	cellular response to biotic stimulus	http://amigo.geneontology.org/amigo/term/GO:0071216	222	6	0.599496	10.0084	2.75751e-05	0.0050137	1668;1669;3934;4057;29126;440068	CARD17;CD274;DEFA3;DEFA4;LCN2;LTF
GO:1903555	regulation of tumor necrosis factor superfamily cytokine production	http://amigo.geneontology.org/amigo/term/GO:1903555	135	5	0.364558	13.7152	3.0511e-05	0.00543874	671;4057;4317;5004;29126	BPI;CD274;LTF;MMP8;ORM1
GO:0061844	antimicrobial humoral immune response mediated by antimicrobial peptide	http://amigo.geneontology.org/amigo/term/GO:0061844	67	4	0.180929	22.1081	3.14093e-05	0.00549119	820;1668;1669;4057	CAMP;DEFA3;DEFA4;LTF
GO:0071706	tumor necrosis factor superfamily cytokine production	http://amigo.geneontology.org/amigo/term/GO:0071706	139	5	0.37536	13.3205	3.51021e-05	0.006021	671;4057;4317;5004;29126	BPI;CD274;LTF;MMP8;ORM1
GO:0001817	regulation of cytokine production	http://amigo.geneontology.org/amigo/term/GO:0001817	642	9	1.73368	5.19128	4.51652e-05	0.00760364	671;3600;4057;4317;5004;7293;29126;117854;440068	BPI;CARD17;CD274;IL15;LTF;MMP8;ORM1;TNFRSF4;TRIM6
GO:0035821	modification of morphology or physiology of other organism	http://amigo.geneontology.org/amigo/term/GO:0035821	155	5	0.418567	11.9455	5.90621e-05	0.00976242	820;1668;1669;3429;4057	CAMP;DEFA3;DEFA4;LTF;IFI27
GO:0019732	antifungal humoral response	http://amigo.geneontology.org/amigo/term/GO:0019732	5	2	0.0135022	148.124	7.09397e-05	0.0115163	1669;4057	DEFA4;LTF
GO:0050830	defense response to Gram-positive bacterium	http://amigo.geneontology.org/amigo/term/GO:0050830	87	4	0.234938	17.0258	8.76975e-05	0.0132876	820;1668;1669;6036	CAMP;DEFA3;DEFA4;RNASE2
GO:0045069	regulation of viral genome replication	http://amigo.geneontology.org/amigo/term/GO:0045069	87	4	0.234938	17.0258	8.76975e-05	0.0132876	3429;4057;5359;117854	LTF;IFI27;PLSCR1;TRIM6
GO:0001816	cytokine production	http://amigo.geneontology.org/amigo/term/GO:0001816	712	9	1.92271	4.6809	0.000100285	0.0144714	671;3600;4057;4317;5004;7293;29126;117854;440068	BPI;CARD17;CD274;IL15;LTF;MMP8;ORM1;TNFRSF4;TRIM6
GO:0097577	sequestering of iron ion	http://amigo.geneontology.org/amigo/term/GO:0097577	6	2	0.0162026	123.437	0.000106227	0.0150892	2512;3934	FTL;LCN2
GO:0050832	defense response to fungus	http://amigo.geneontology.org/amigo/term/GO:0050832	37	3	0.099916	30.0252	0.000134087	0.0187537	1668;1669;4057	DEFA3;DEFA4;LTF
GO:0043903	regulation of symbiosis, encompassing mutualism through parasitism	http://amigo.geneontology.org/amigo/term/GO:0043903	198	5	0.534686	9.35129	0.000186991	0.0257566	820;3429;4057;5359;117854	CAMP;LTF;IFI27;PLSCR1;TRIM6
GO:0019079	viral genome replication	http://amigo.geneontology.org/amigo/term/GO:0019079	114	4	0.307849	12.9934	0.000249324	0.0338299	3429;4057;5359;117854	LTF;IFI27;PLSCR1;TRIM6
GO:0006953	acute-phase response	http://amigo.geneontology.org/amigo/term/GO:0006953	47	3	0.12692	23.6369	0.000274594	0.0367107	3240;5004;5359	HP;ORM1;PLSCR1
GO:0002694	regulation of leukocyte activation	http://amigo.geneontology.org/amigo/term/GO:0002694	481	7	1.29891	5.38914	0.000280368	0.0369395	671;3600;4317;5359;7293;29126;57126	BPI;CD177;CD274;IL15;MMP8;PLSCR1;TNFRSF4
GO:0009620	response to fungus	http://amigo.geneontology.org/amigo/term/GO:0009620	48	3	0.129621	23.1444	0.000292348	0.0379677	1668;1669;4057	DEFA3;DEFA4;LTF
GO:0045071	negative regulation of viral genome replication	http://amigo.geneontology.org/amigo/term/GO:0045071	50	3	0.135022	22.2187	0.000330045	0.0416727	4057;5359;117854	LTF;PLSCR1;TRIM6
GO:0050715	positive regulation of cytokine secretion	http://amigo.geneontology.org/amigo/term/GO:0050715	125	4	0.337554	11.85	0.000354372	0.0441315	4317;5004;29126;117854	CD274;MMP8;ORM1;TRIM6
