# Supplementary material for: LncRNA RP5-998N21.4 promotes immune defense through upregulation of IFIT2 and IFIT3 in schizophrenia
Source: Schizophrenia (Heidelb). 2022 Mar 1;8(1):11. doi: 10.1038/s41537-021-00195-8 (PMC8888552; doi:10.1038/s41537-021-00195-8)
Supplement: Supplementary file 3 — Supplementary Data 2 [file 41537_2021_195_MOESM3_ESM.xlsx]

## Sheet: Supplementary Data 2
Ssupplementary data 2 DEGs identified from the lncRNA RP5-998N21.4 overexpressed SK-N-SH cells
ID	SYMBOL	Log2FoldChange	LfcSE	Stat	Pvalue	Padj	CV1	CV2
ENSG00000262660.1	SLC25A10	-25.3112	4.78491	-5.28979	1.22454e-07	2.93903e-06	1.41421	NA
ENSG00000184207.8	PGP	-24.5125	4.78499	-5.12279	3.01053e-07	6.70559e-06	1.41421	NA
ENSG00000269693.1	CTD-2192J16.20	-24.4505	4.78502	-5.10981	3.22487e-07	7.12973e-06	1.41421	NA
ENSG00000121716.14	PILRB	-24.0613	4.78516	-5.02832	4.94798e-07	1.06335e-05	1.41421	NA
ENSG00000160844.6	GATS	-10.0661	1.46579	-6.86733	6.54147e-12	2.95831e-10	0.0578918	NA
ENSG00000267699.2	RP11-729L2.2	-9.22499	1.47928	-6.23614	4.48498e-10	1.57423e-08	0.0814469	NA
ENSG00000267059.2	UQCR11	-9.11447	1.49655	-6.0903	1.12697e-09	3.75128e-08	0.215727	NA
ENSG00000144785.4	RP11-977G19.10	-8.86735	1.4871	-5.96284	2.47887e-09	7.85623e-08	0.0474568	NA
ENSG00000126945.8	HNRNPH2	-8.64032	2.52709	-3.41908	0.000628333	0.00629204	1.40885	0.606092
ENSG00000205544.3	TMEM256	-8.60755	2.41596	-3.56279	0.000366939	0.00396071	0.935206	NA
ENSG00000170166.5	HOXD4	-8.57814	1.49984	-5.71937	1.06923e-08	3.08883e-07	0.115919	NA
ENSG00000207765.1	AL132780.1	-7.82155	0.847889	-9.22474	2.84251e-20	2.69902e-18	0.455791	0
ENSG00000258529.1	ALG9	-7.65078	1.66003	-4.60883	4.04932e-06	7.10136e-05	0.53033	NA
ENSG00000256632.3	RP13-672B3.2	-7.20269	1.59108	-4.52691	5.98511e-06	0.000101598	0.0300897	NA
ENSG00000273047.1	RP4-583P15.14	-7.07406	1.60727	-4.40129	1.07609e-05	0.000173248	0.0328887	NA
ENSG00000100558.4	PLEK2	-6.97207	1.70183	-4.09682	4.18862e-05	0.000583104	0.424264	NA
ENSG00000214719.7	AC005562.1	-6.84012	0.795671	-8.59666	8.20663e-18	6.45507e-16	0.186647	1.41421
ENSG00000248492.1	ZFAT-AS1	-6.60635	1.95081	-3.38647	0.00070799	0.00695816	0.775536	NA
ENSG00000264301.1	RP11-527H14.3	-6.6033	1.71416	-3.8522	0.000117063	0.00144783	0.228099	NA
ENSG00000270040.1	RP11-416A14.1	-6.55678	1.76521	-3.71445	0.000203648	0.00235494	0.377124	NA
ENSG00000177459.6	C8orf47	-6.45852	1.8883	-3.42028	0.000625571	0.00626965	0.606092	NA
ENSG00000180353.6	HCLS1	-6.4543	1.74137	-3.70644	0.000210194	0.00242358	0.202031	NA
ENSG00000236137.1	RP11-27K13.3	-6.40206	1.74777	-3.66299	0.000249293	0.00281984	0.157135	NA
ENSG00000165084.11	C8orf34	-6.34839	1.75201	-3.62348	0.000290661	0.00322051	0	NA
ENSG00000235649.2	MXRA5P1	-6.23538	1.889	-3.30089	0.00096378	0.00901129	0.471405	NA
ENSG00000261610.1	AP000265.1	-6.23292	1.78645	-3.489	0.000484824	0.00505018	0	NA
ENSG00000267799.1	CTC-478M6.1	-6.17245	1.82356	-3.38484	0.000712191	0.00699367	0.184463	NA
ENSG00000264970.1	RP11-846F4.11	-6.17121	1.80786	-3.41355	0.00064123	0.00639968	0.0614875	NA
ENSG00000272226.1	RP11-63G10.3	-6.17058	1.82164	-3.38738	0.000705626	0.00694065	0.184463	NA
ENSG00000204584.1	RP11-304F15.3	-6.16928	1.88829	-3.26713	0.00108645	0.00994748	0.430413	NA
ENSG00000237457.2	RP11-547I7.2	-6.1087	1.86081	-3.28282	0.00102776	0.00947932	0.25713	NA
ENSG00000254842.2	RP11-890B15.2	-6.1087	1.86081	-3.28282	0.00102776	0.00947932	0.25713	NA
ENSG00000137285.9	TUBB2B	-5.50948	0.162946	-33.8117	1.32555e-250	3.94899e-247	0.0257776	0.0350631
ENSG00000101220.13	C20orf27	-4.71026	0.430927	-10.9305	8.23701e-28	1.21933e-25	0.113824	0.677396
ENSG00000254635.1	WAC-AS1	-4.68646	0.209744	-22.3437	1.3908e-110	1.22767e-107	0.0273058	0.165629
ENSG00000122390.13	NAA60	-4.61657	0.253952	-18.1789	7.58265e-74	4.10721e-71	0.0791686	0.219447
ENSG00000234169.1	AC092168.3	-4.50956	1.27393	-3.53987	0.000400322	0.00428385	0.212132	1.41421
ENSG00000108468.10	CBX1	-4.47554	0.504585	-8.86975	7.33117e-19	6.33057e-17	0.0387749	0.410427
ENSG00000166482.7	MFAP4	-4.33669	0.117983	-36.757	8.9777e-296	3.05665e-292	0.0396161	0.0357382
ENSG00000250011.1	HMGB1P3	-4.3248	0.606038	-7.13619	9.59544e-13	4.70552e-11	0.345095	0.235702
ENSG00000082996.15	RNF13	-4.23189	0.176826	-23.9325	1.40451e-126	1.67369e-123	0.0232736	0.0556777
ENSG00000136830.7	FAM129B	-4.13018	0.0998472	-41.365	0	0	0.0692386	0.165776
ENSG00000087152.11	ATXN7L3	-4.0743	0.102795	-39.6353	0	0	0.0476902	0.0433808
ENSG00000163866.8	SMIM12	-3.99436	0.180587	-22.1187	2.08718e-108	1.77656e-105	0.126474	0.120494
ENSG00000067334.9	DNTTIP2	-3.92917	0.29324	-13.3992	6.1137e-41	1.48681e-38	0.042249	0.468615
ENSG00000247271.2	ZBED5-AS1	-3.91889	0.389155	-10.0702	7.47878e-24	8.78038e-22	0.0187313	0.184463
ENSG00000204792.2	AC104135.3	-3.85824	0.309417	-12.4694	1.09652e-35	2.23362e-33	0.0775278	0.134687
ENSG00000127483.13	HP1BP3	-3.80056	0.0832446	-45.6553	0	0	0.00267388	0.132079
ENSG00000125735.6	TNFSF14	-3.77203	1.14692	-3.28882	0.00100608	0.00932628	0.307438	1.41421
ENSG00000160285.10	LSS	-3.56472	0.391048	-9.1158	7.80946e-20	7.15857e-18	0.0755234	0.438251
ENSG00000238227.3	C9orf69	-3.55123	0.0832134	-42.6761	0	0	0.00238384	0.0650387
ENSG00000260108.1	RP11-140H17.1	-3.35982	0.317449	-10.5838	3.54268e-26	4.69071e-24	0.146069	0.176777
ENSG00000140264.15	SERF2	-3.31582	0.43525	-7.61819	2.57259e-14	1.51389e-12	0.28116	0.585804
ENSG00000128849.9	CGNL1	-3.29157	0.774715	-4.24875	2.14969e-05	0.00032488	0.415945	0
ENSG00000213782.3	DDX47	-3.27807	0.984653	-3.32916	0.000871085	0.00828104	0.842814	0.707107
ENSG00000152104.7	PTPN14	-3.1622	0.0672441	-47.0256	0	0	0.0252973	0.101668
ENSG00000203727.3	SAMD5	-3.10715	0.586298	-5.2996	1.16055e-07	2.79671e-06	0.01589	0.471405
ENSG00000132405.14	TBC1D14	-3.09447	0.124628	-24.8298	4.27685e-136	5.66278e-133	0.0353943	0.0165212
ENSG00000143590.9	EFNA3	-3.04529	0.426453	-7.14098	9.26681e-13	4.56314e-11	0.0215636	0.467019
ENSG00000136450.8	SRSF1	-2.96102	0.128311	-23.0768	7.9127e-118	7.85764e-115	0.0204983	0.0446356
ENSG00000134686.12	PHC2	-2.92809	0.076363	-38.3444	0	0	0.0303278	0.125917
ENSG00000251258.1	RFPL4B	-2.87266	0.734909	-3.90887	9.27305e-05	0.00118432	0.385695	0.471405
ENSG00000181929.7	PRKAG1	-2.85927	0.160931	-17.767	1.27234e-70	6.45183e-68	0.0516078	0.249861
ENSG00000151893.10	CACUL1	-2.71491	0.130511	-20.8021	4.14219e-96	2.90355e-93	0.058747	0.00287442
ENSG00000203879.7	GDI1	-2.70861	0.178371	-15.1852	4.42915e-52	1.508e-49	0.0616311	0.0846647
ENSG00000169282.13	KCNAB1	-2.68712	0.191847	-14.0065	1.4216e-44	3.93966e-42	0.0614541	0.297282
ENSG00000069424.10	KCNAB2	-2.65663	0.242883	-10.9379	7.59415e-28	1.13831e-25	0.174924	0.105056
ENSG00000151576.6	QTRTD1	-2.57359	0.689634	-3.73182	0.000190099	0.00222636	0.0150769	0.752241
ENSG00000090487.6	SPG21	-2.57117	0.321493	-7.9976	1.26865e-15	8.58973e-14	0.0139453	0.494871
ENSG00000082397.11	EPB41L3	-2.55623	0.685137	-3.73097	0.000190744	0.00223171	0.138648	0
ENSG00000155511.13	GRIA1	-2.51117	0.605111	-4.14993	3.32576e-05	0.000475482	0.277556	0.642824
ENSG00000163362.6	C1orf106	-2.49936	0.721635	-3.46347	0.000533246	0.00544327	0.0642824	0.157135
ENSG00000154678.12	PDE1C	-2.47768	0.509434	-4.86358	1.15279e-06	2.29335e-05	0.267019	0.471405
ENSG00000152137.2	HSPB8	-2.47374	0.521475	-4.74373	2.09823e-06	3.94068e-05	0.145048	0.642824
ENSG00000137692.7	DCUN1D5	-2.47199	0.441569	-5.5982	2.1659e-08	5.98115e-07	0.39478	0.167788
ENSG00000146250.5	PRSS35	-2.40756	0.248552	-9.68636	3.44581e-22	3.7329e-20	0.155615	0.226587
ENSG00000164509.9	IL31RA	-2.39156	0.560271	-4.26857	1.9673e-05	0.000299595	0.0581184	0.176777
ENSG00000101825.7	MXRA5	-2.38897	0.195483	-12.2209	2.40554e-34	4.58649e-32	0.0524666	0.25273
ENSG00000121064.8	SCPEP1	-2.34834	0.13612	-17.2519	1.0825e-66	5.26514e-64	0.00396138	0.20132
ENSG00000198750.7	GATSL2	-2.30591	0.657314	-3.50808	0.00045135	0.00475134	0.297729	0.628539
ENSG00000198886.2	MT-ND4	-0.243708	0.0167212	-14.5748	4.06217e-48	1.19523e-45	0.0168049	0.107016
ENSG00000123080.6	CDKN2C	-2.30396	0.15473	-14.8902	3.81555e-50	1.19653e-47	0.0856583	0.0194394
ENSG00000054116.7	TRAPPC3	-2.28258	0.276809	-8.24605	1.63722e-16	1.17083e-14	0.243712	0.0217571
ENSG00000134873.5	CLDN10	-2.27662	0.6234	-3.65195	0.000260261	0.00292585	0.471405	0.307438
ENSG00000033050.3	ABCF2	-2.25596	0.213866	-10.5485	5.16349e-26	6.76162e-24	0.0235457	0.14757
ENSG00000136908.13	DPM2	-2.20266	0.158518	-13.8953	6.76317e-44	1.81108e-41	0.0760066	0.24557
ENSG00000103005.7	USB1	-2.18306	0.581031	-3.75722	0.000171812	0.00203822	0.170949	0.62384
ENSG00000224116.2	INHBA-AS1	-2.17587	0.567297	-3.83549	0.000125313	0.00154106	0.0199185	0.31427
ENSG00000043039.5	BARX2	-2.16561	0.503205	-4.30363	1.68023e-05	0.000260534	0.110919	0.326357
ENSG00000248698.1	LINC01085	-2.14933	0.436959	-4.91884	8.70607e-07	1.76987e-05	0.159868	0.188562
ENSG00000228232.1	GAPDHP1	-0.477539	0.0346102	-13.7976	2.63346e-43	6.89705e-41	0.0277948	0.111541
ENSG00000141698.12	NT5C3B	-2.14387	0.209713	-10.2229	1.56654e-24	1.8952e-22	0.0829835	0.101015
ENSG00000187688.10	TRPV2	-2.11035	0.388042	-5.43845	5.37471e-08	1.38932e-06	0.0179014	0.202031
ENSG00000163806.11	SPDYA	-2.09577	0.206887	-10.13	4.06474e-24	4.86809e-22	0.107362	0.184463
ENSG00000102908.16	NFAT5	-2.06217	0.126327	-16.3241	6.65316e-60	2.78184e-57	0.064254	0.0136346
ENSG00000254337.1	RP11-865I6.2	-2.05702	0.40847	-5.03592	4.75561e-07	1.02663e-05	0.181827	0.253833
ENSG00000051128.14	HOMER3	-2.04098	0.253088	-8.0643	7.36554e-16	5.04434e-14	0.140618	0.329629
ENSG00000107771.11	CCSER2	-2.03621	0.166564	-12.2248	2.29117e-34	4.43946e-32	0.0557293	0.254189
ENSG00000101222.8	SPEF1	-2.03572	0.523767	-3.88668	0.000101625	0.0012815	0.131216	0.366648
ENSG00000111863.8	ADTRP	-2.00291	0.472983	-4.23463	2.28926e-05	0.000343792	0.349189	0.330986
ENSG00000136295.10	TTYH3	-0.399956	0.0302272	-13.2317	5.75971e-40	1.35912e-37	0.0150856	0.0866337
ENSG00000184216.7	IRAK1	-2.00276	0.304381	-6.57979	4.71106e-11	1.90303e-09	0.0954632	0.307736
ENSG00000103044.6	HAS3	-1.99516	0.560397	-3.56027	0.000370477	0.00399168	0.0282633	0.799642
ENSG00000100461.13	RBM23	-1.9923	0.509991	-3.90654	9.3626e-05	0.00119389	0.0681108	0.591209
ENSG00000170006.7	TMEM154	-1.96005	0.3316	-5.91089	3.40269e-09	1.0587e-07	0.122384	0.228099
ENSG00000141425.13	RPRD1A	-1.94854	0.114531	-17.0133	6.54765e-65	3.121e-62	0.00998354	0.202203
ENSG00000166145.10	SPINT1	-1.93124	0.417893	-4.62137	3.81208e-06	6.74486e-05	0.0908211	0.042855
ENSG00000198899.2	MT-ATP6	-0.242676	0.018836	-12.8836	5.56416e-38	1.22788e-35	0.0197353	0.0916976
ENSG00000130270.12	ATP8B3	-1.91642	0.27071	-7.07923	1.44959e-12	6.90959e-11	0.167788	0
ENSG00000188522.10	FAM83G	-1.91536	0.451335	-4.24378	2.19789e-05	0.000331323	0.0323417	0.451763
ENSG00000183648.5	NDUFB1	-1.9134	0.309417	-6.18388	6.25467e-10	2.15416e-08	0.244563	0.0231838
ENSG00000131127.9	ZNF141	-1.91224	0.324919	-5.88526	3.97418e-09	1.22849e-07	0.313595	0.111822
ENSG00000198712.1	MT-CO2	-0.180514	0.014411	-12.5261	5.3721e-36	1.13304e-33	0.00732537	0.0966549
ENSG00000120913.19	PDLIM2	-1.9001	0.19007	-9.99684	1.57342e-23	1.81156e-21	0.115446	0.167473
ENSG00000168077.9	SCARA3	-1.89914	0.136263	-13.9373	3.75729e-44	1.01759e-41	0.0382492	0.0114181
ENSG00000070182.13	SPTB	-1.89744	0.254233	-7.46339	8.43223e-14	4.62438e-12	0.180949	0.253544
ENSG00000170099.5	SERPINA6	-1.89111	0.422467	-4.47635	7.59302e-06	0.00012602	0.24513	0.270807
ENSG00000163637.7	PRICKLE2	-1.88347	0.405001	-4.65053	3.31085e-06	5.94524e-05	0.29159	0.255022
ENSG00000090565.11	RAB11FIP3	-1.85258	0.095762	-19.3456	2.21801e-83	1.35543e-80	0.0211077	0.0577952
ENSG00000125637.11	PSD4	-1.84664	0.373691	-4.94162	7.74768e-07	1.59456e-05	0.307438	0.271964
ENSG00000246705.3	H2AFJ	-1.83606	0.380882	-4.82055	1.4316e-06	2.78525e-05	0.0870285	0
ENSG00000258947.2	TUBB3	-1.83319	0.070579	-25.9736	9.85108e-149	1.38106e-145	0.0527184	0.112095
ENSG00000165124.13	SVEP1	-1.83122	0.451952	-4.05181	5.08224e-05	0.000691352	0.162287	0.424264
ENSG00000114200.5	BCHE	-1.82879	0.469052	-3.8989	9.66307e-05	0.0012263	0.17479	0.146298
ENSG00000224424.7	PRKAR2A-AS1	-1.80446	0.429161	-4.20462	2.61521e-05	0.000387614	0.329337	0.117851
ENSG00000269936.2	MIR145	-1.79512	0.479733	-3.74191	0.000182625	0.00214976	0.185037	0.404061
ENSG00000147065.12	MSN	-0.484048	0.0397618	-12.1737	4.29256e-34	8.05548e-32	0.00727125	0.11247
ENSG00000171224.7	C10orf35	-1.78734	0.231662	-7.71532	1.20679e-14	7.43192e-13	0.0187561	0.0224478
ENSG00000149633.7	KIAA1755	-1.78302	0.325506	-5.47768	4.30937e-08	1.13236e-06	0.00781333	0.255022
ENSG00000174840.8	PDE12	-1.77981	0.137707	-12.9247	3.26712e-38	7.34577e-36	0.0900973	0.14089
ENSG00000111328.2	CDK2AP1	-1.7759	0.211658	-8.39044	4.84331e-17	3.6299e-15	0.0140992	0.130232
ENSG00000142530.6	FAM71E1	-1.75621	0.447377	-3.92557	8.6526e-05	0.00111228	0.202031	0.379423
ENSG00000129667.8	RHBDF2	-1.7542	0.184335	-9.51634	1.79393e-21	1.8589e-19	0.0725457	0.0854054
ENSG00000229153.1	EPHA1-AS1	-1.71483	0.304524	-5.63116	1.78998e-08	5.00124e-07	0.24383	0.0462161
ENSG00000116062.10	MSH6	-1.71273	0.291404	-5.87751	4.16473e-09	1.27417e-07	0.134211	0.45368
ENSG00000168701.14	TMEM208	-1.69059	0.202368	-8.35405	6.5962e-17	4.8671e-15	0.0716393	0.140681
ENSG00000106086.14	PLEKHA8	-1.67675	0.0820417	-20.4378	7.70895e-93	5.10354e-90	0.0130827	0.07032
ENSG00000117289.7	TXNIP	-1.6758	0.504499	-3.32172	0.000894636	0.00847451	0.173493	0.545521
ENSG00000256018.1	HIST1H3G	-1.66969	0.413231	-4.04057	5.33213e-05	0.000721068	0.0714249	0.157135
ENSG00000118873.11	RAB3GAP2	-1.65317	0.0773048	-21.3851	1.839e-101	1.41384e-98	0.0039199	0.132009
ENSG00000174807.3	CD248	-1.64784	0.254092	-6.48519	8.86179e-11	3.4852e-09	0.185868	0.174954
ENSG00000214018.3	RRM2P3	-1.64771	0.109887	-14.9946	7.95931e-51	2.56344e-48	0.053786	0.134918
ENSG00000188060.6	RAB42	-1.64628	0.415144	-3.96556	7.32224e-05	0.000959906	0.157135	0.0986661
ENSG00000188735.8	TMEM120B	-1.63145	0.13658	-11.945	6.89585e-33	1.2357e-30	0.0987317	0.0391784
ENSG00000198763.3	MT-ND2	-0.210539	0.018225	-11.5522	7.19793e-31	1.18309e-28	0.0154837	0.0871523
ENSG00000071889.12	FAM3A	-1.63123	0.152435	-10.7011	1.00562e-26	1.40158e-24	0.103558	0.145103
ENSG00000134871.13	COL4A2	0.401592	0.0350639	11.4532	2.26748e-30	3.67625e-28	0.0120275	0.0927353
ENSG00000198786.2	MT-ND5	-0.415933	0.0363549	-11.4409	2.61162e-30	4.20559e-28	0.0134192	0.125258
ENSG00000008394.8	MGST1	-1.61724	0.316218	-5.11433	3.14855e-07	6.98042e-06	0.259571	0.271058
ENSG00000007933.8	FMO3	-1.61531	0.2478	-6.5186	7.09676e-11	2.80959e-09	0.188562	0.0163809
ENSG00000188783.5	PRELP	-1.60644	0.362419	-4.43256	9.31212e-06	0.000152743	0.146831	0.143471
ENSG00000110876.8	SELPLG	-1.60188	0.199398	-8.03358	9.46706e-16	6.44652e-14	0.0671068	0.149894
ENSG00000186326.3	RGS9BP	-1.59777	0.337525	-4.73377	2.20384e-06	4.12601e-05	0.0127407	0.202031
ENSG00000187134.8	AKR1C1	-1.59721	0.400261	-3.99043	6.59538e-05	0.000873751	0.19546	0.090269
ENSG00000257038.1	RP11-800A3.7	-1.59468	0.348139	-4.58058	4.63691e-06	8.06065e-05	0.193397	0.11123
ENSG00000145703.11	IQGAP2	-1.58981	0.443098	-3.58795	0.000333291	0.00363311	0.246514	0.202031
ENSG00000133818.8	RRAS2	-1.57958	0.14243	-11.0902	1.39966e-28	2.16611e-26	0.0308305	0.0349072
ENSG00000198315.6	ZKSCAN8	-1.57881	0.219151	-7.20423	5.83748e-13	2.94132e-11	0.0412198	0.131054
ENSG00000106633.11	GCK	-1.56661	0.287055	-5.45754	4.82782e-08	1.25888e-06	0	0.0174594
ENSG00000165732.8	DDX21	0.388995	0.0355797	10.933	8.01117e-28	1.19331e-25	0	0.102766
ENSG00000197043.9	ANXA6	-1.55764	0.37111	-4.19724	2.7019e-05	0.000397496	0.157135	0.0800498
ENSG00000089280.14	FUS	-1.55603	0.0971779	-16.0121	1.05162e-57	4.04245e-55	0.0514419	0.049229
ENSG00000265415.1	CTD-2510F5.4	-1.55207	0.276929	-5.60459	2.08743e-08	5.77814e-07	0.0897913	0.014285
ENSG00000163545.7	NUAK2	-1.54967	0.0894037	-17.3334	2.63452e-67	1.3081e-64	0.0690151	0.0807999
ENSG00000169744.8	LDB2	-1.54674	0.216675	-7.13855	9.43192e-13	4.63486e-11	0.0249079	0.24383
ENSG00000143870.8	PDIA6	-1.54469	0.181838	-8.49489	1.98113e-17	1.51821e-15	0.0268391	0.253833
ENSG00000231991.3	ANXA2P2	-0.226622	0.0210244	-10.779	4.32472e-27	6.17192e-25	0.0149774	0.0981116
ENSG00000158125.5	XDH	-1.52827	0.24866	-6.14603	7.94469e-10	2.69723e-08	0.0995925	0.295998
ENSG00000006638.7	TBXA2R	-1.52779	0.281743	-5.42264	5.87253e-08	1.50819e-06	0.119457	0.116237
ENSG00000135631.11	RAB11FIP5	-1.51996	0.141677	-10.7283	7.49346e-27	1.05054e-24	0.0331249	0.0441252
ENSG00000111962.7	UST	-1.51967	0.307282	-4.94553	7.59353e-07	1.56419e-05	0.24997	0.160899
ENSG00000125740.9	FOSB	-1.51811	0.403425	-3.76306	0.000167849	0.00200169	0.198486	0.122975
ENSG00000186106.7	ANKRD46	-1.51483	0.172727	-8.77006	1.78574e-18	1.47776e-16	0.00861275	0.00427255
ENSG00000083168.5	KAT6A	-1.50419	0.110406	-13.6241	2.87879e-42	7.22214e-40	0.0461017	0.167639
ENSG00000120162.9	MOB3B	-1.49679	0.180354	-8.29921	1.04808e-16	7.56937e-15	0.088506	0.0506721
ENSG00000196154.7	S100A4	-1.48144	0.170647	-8.68128	3.91324e-18	3.17226e-16	0.0600846	0.0779274
ENSG00000198938.2	MT-CO3	-0.2422	0.0228021	-10.6218	2.35929e-26	3.17677e-24	0.0181423	0.112409
ENSG00000176472.6	ZNF575	-1.47897	0.280729	-5.26833	1.37673e-07	3.27788e-06	0.0989368	0.182027
ENSG00000006327.9	TNFRSF12A	-1.46719	0.265433	-5.52753	3.24779e-08	8.65823e-07	0.235725	0.356307
ENSG00000137033.7	IL33	-1.46707	0.393181	-3.73129	0.0001905	0.00222996	0.0686511	0.0328887
ENSG00000170379.15	FAM115C	-1.463	0.125517	-11.6558	2.14413e-31	3.62418e-29	0.0216904	0.172045
ENSG00000100234.11	TIMP3	-1.46152	0.185851	-7.86396	3.72166e-15	2.39995e-13	0.0205704	0.128565
ENSG00000163814.3	CDCP1	-1.46087	0.278999	-5.23611	1.63994e-07	3.85072e-06	0.27384	0.0805565
ENSG00000227173.1	MYL6P3	-1.45377	0.262428	-5.5397	3.02984e-08	8.11349e-07	0.0233754	0.0554594
ENSG00000198695.2	MT-ND6	-0.495013	0.0470643	-10.5178	7.15225e-26	9.21403e-24	0.00155437	0.0649128
ENSG00000176907.3	C8orf4	-1.44435	0.172253	-8.38508	5.06931e-17	3.78737e-15	0.127045	0.137493
ENSG00000164761.4	TNFRSF11B	-1.43826	0.226903	-6.33864	2.31805e-10	8.5786e-09	0.0456198	0.301529
ENSG00000114857.13	NKTR	-1.43638	0.254563	-5.64253	1.67572e-08	4.69851e-07	0.308282	0.12808
ENSG00000123415.10	SMUG1	-1.42664	0.415318	-3.43505	0.000592438	0.00597274	0.51653	0.0132169
ENSG00000158246.7	FAM46B	-1.42517	0.42793	-3.33038	0.000867263	0.00825788	0.0325107	0.521026
ENSG00000158887.11	MPZ	-1.41021	0.300904	-4.68657	2.77825e-06	5.06588e-05	0.0891846	0.0883883
ENSG00000126950.7	TMEM35	-1.40751	0.21342	-6.59501	4.25228e-11	1.73239e-09	0.041023	0.261161
ENSG00000115963.9	RND3	0.353785	0.0341043	10.3736	3.26924e-25	4.03709e-23	0.0179544	0.105286
ENSG00000229619.3	MBNL1-AS1	-1.40562	0.318526	-4.4129	1.01994e-05	0.000164913	0.303507	0.186598
ENSG00000180596.7	HIST1H2BC	-1.396	0.214495	-6.50833	7.59908e-11	2.99849e-09	0.128069	0.124054
ENSG00000237493.3	RP11-603J24.7	-0.4333	0.0422297	-10.2606	1.06087e-24	1.28998e-22	0.0198912	0.102961
ENSG00000166106.2	ADAMTS15	-1.3771	0.327838	-4.20055	2.66263e-05	0.000392951	0.297591	0.0237683
ENSG00000072135.8	PTPN18	-1.37226	0.115797	-11.8506	2.13748e-32	3.77352e-30	0.0723551	0.110485
ENSG00000183644.9	C11orf88	-1.3717	0.266296	-5.15104	2.59043e-07	5.8373e-06	0.154543	0.259489
ENSG00000154957.9	ZNF18	-1.36904	0.186416	-7.34398	2.07332e-13	1.08363e-11	0.00264339	0.0414205
ENSG00000101188.4	NTSR1	-1.36176	0.210781	-6.46055	1.04325e-10	4.06936e-09	0.0870923	0.0510044
ENSG00000106688.7	SLC1A1	-1.36149	0.299508	-4.54577	5.47353e-06	9.3513e-05	0.154278	0.0999949
ENSG00000220418.1	TUBB3P1	-1.36007	0.294675	-4.61549	3.92172e-06	6.90299e-05	0.203414	0.0107955
ENSG00000141655.11	TNFRSF11A	-1.35876	0.192171	-7.07059	1.54278e-12	7.32454e-11	0.0125894	0.227202
ENSG00000273038.1	RP11-479G22.8	-1.35332	0.337084	-4.01478	5.95023e-05	0.000795802	0.295699	0.314792
ENSG00000196866.2	HIST1H2AD	-1.3494	0.288426	-4.67849	2.88996e-06	5.23775e-05	0.00457674	0.152613
ENSG00000184661.9	CDCA2	-1.34836	0.273318	-4.9333	8.08513e-07	1.65686e-05	0.230752	0.170508
ENSG00000198624.8	CCDC69	-1.3437	0.389547	-3.4494	0.000561843	0.00571263	0.025713	0.446594
ENSG00000241288.3	RP11-379B18.5	-1.32717	0.346696	-3.82806	0.000129158	0.00158019	0.11355	0.0224478
ENSG00000163006.7	CCDC138	-1.31826	0.350698	-3.75895	0.000170628	0.00202723	0.0575924	0.462339
ENSG00000163395.12	IGFN1	-1.30502	0.176461	-7.3955	1.40874e-13	7.51109e-12	0.083065	0.0776841
ENSG00000196456.4	ZNF775	-1.29577	0.226662	-5.71675	1.08578e-08	3.13284e-07	0.0359885	0.31427
ENSG00000056998.14	GYG2	-1.28883	0.187773	-6.86376	6.70696e-12	3.02168e-10	0.0256283	0.196419
ENSG00000106772.13	PRUNE2	-1.2885	0.36926	-3.48941	0.000484089	0.00504472	0.168123	0.291162
ENSG00000173660.7	UQCRH	-1.28849	0.239296	-5.3845	7.26479e-08	1.83219e-06	0.119569	0.0523783
ENSG00000087074.7	PPP1R15A	0.495625	0.0507304	9.76979	1.5177e-22	1.6746e-20	0.0185484	0.113142
ENSG00000179855.5	GIPC3	-1.28541	0.358489	-3.58564	0.000336254	0.003661	0.0565685	0.0719092
ENSG00000163431.11	LMOD1	-1.28178	0.168637	-7.60082	2.9425e-14	1.71045e-12	0.0207464	0.195814
ENSG00000184220.6	CMSS1	-1.27565	0.360375	-3.53977	0.000400471	0.00428385	0.226973	0.0183664
ENSG00000046774.9	MAGEC2	-1.27056	0.223948	-5.67348	1.39928e-08	3.9607e-07	0.0404061	0.168359
ENSG00000135048.9	TMEM2	-1.26999	0.117835	-10.7777	4.38562e-27	6.22158e-25	0.0644265	0.0848749
ENSG00000166033.7	HTRA1	-0.489818	0.0509085	-9.62154	6.48509e-22	6.96213e-20	0.00915519	0.107999
ENSG00000162595.4	DIRAS3	-1.26961	0.234358	-5.41739	6.04737e-08	1.54311e-06	0.127243	0.0304132
ENSG00000169247.7	SH3TC2	-1.2687	0.379982	-3.33883	0.000841328	0.00805287	0.192054	0.407485
ENSG00000226015.2	CCT8P1	-0.483392	0.0504074	-9.58971	8.83371e-22	9.35706e-20	0.0258759	0.11331
ENSG00000101447.9	FAM83D	-1.2674	0.144001	-8.80133	1.35205e-18	1.13463e-16	0.0686877	0.146703
ENSG00000213033.4	AURKAPS1	-1.26679	0.121642	-10.414	2.13963e-25	2.68388e-23	0.0168253	0.136265
ENSG00000159167.7	STC1	-1.25379	0.237136	-5.28722	1.24188e-07	2.97464e-06	0.0481621	0.0181309
ENSG00000118276.7	B4GALT6	-1.24746	0.117696	-10.599	3.01071e-26	4.00862e-24	0.0586265	0.0995233
ENSG00000126562.12	WNK4	-1.24278	0.188452	-6.59467	4.26189e-11	1.73334e-09	0.135982	0.0905654
ENSG00000183831.6	ANKRD45	-1.23931	0.28897	-4.28871	1.79717e-05	0.000275979	0.0227183	0.193648
ENSG00000109971.9	HSPA8	-1.2357	0.208642	-5.92257	3.16942e-09	9.91298e-08	0.0734615	0.144829
ENSG00000124635.7	HIST1H2BJ	-1.23481	0.145778	-8.47051	2.44321e-17	1.86036e-15	0.00469838	0.0670395
ENSG00000150687.7	PRSS23	-1.2292	0.0533228	-23.0521	1.40063e-117	1.33524e-114	0.00911777	0.0707246
ENSG00000176619.6	LMNB2	-0.447368	0.0473826	-9.44162	3.67076e-21	3.72277e-19	0.0284332	0.0998456
ENSG00000077092.14	RARB	-1.22882	0.193907	-6.33719	2.3399e-10	8.61928e-09	0.0448957	0.0419309
ENSG00000138395.10	CDK15	-1.22763	0.36831	-3.33314	0.000858732	0.00819301	0.048766	0.0744323
ENSG00000246731.2	CTD-2514K5.2	-1.22561	0.336211	-3.64537	0.00026701	0.00299466	0.0292596	0.274986
ENSG00000085063.10	CD59	-0.437838	0.046633	-9.38902	6.05631e-21	6.03933e-19	0.0300967	0.116123
ENSG00000249992.1	TMEM158	-1.22422	0.0594513	-20.5919	3.24078e-94	2.20679e-91	0.0594677	0.0736082
ENSG00000149054.10	ZNF215	-1.22276	0.358232	-3.41332	0.000641754	0.00640222	0.0127407	0.128565
ENSG00000110092.3	CCND1	-0.434006	0.0463385	-9.366	7.53317e-21	7.41892e-19	0.0276049	0.130844
ENSG00000255594.1	Z82188.1	-1.21806	0.322994	-3.77115	0.000162496	0.00194611	0.123572	0.315795
ENSG00000172845.9	SP3	-1.21635	0.0995042	-12.2241	2.31095e-34	4.44168e-32	0.0631222	0.0562629
ENSG00000126803.8	HSPA2	-1.21419	0.152087	-7.98353	1.42203e-15	9.49334e-14	0.0664065	0.049448
ENSG00000232533.1	AC093673.5	-1.21279	0.0880699	-13.7707	3.82338e-43	9.90463e-41	0.0173612	0.134756
ENSG00000176510.4	OR10AC1P	-1.21193	0.150028	-8.07801	6.58335e-16	4.53471e-14	0.00836813	0.134049
ENSG00000109674.3	NEIL3	-1.21183	0.188299	-6.43567	1.22927e-10	4.72537e-09	0.0389744	0.0391284
ENSG00000150991.10	UBC	0.315758	0.0339645	9.2967	1.44876e-20	1.38668e-18	0.0228139	0.0792986
ENSG00000175264.3	CHST1	-1.21146	0.212967	-5.68851	1.28156e-08	3.64915e-07	0.0899954	0.0193728
ENSG00000167136.6	ENDOG	-1.21082	0.26673	-4.53952	5.63834e-06	9.6122e-05	0.148156	0.139717
ENSG00000175826.7	CTDNEP1	-1.20909	0.122897	-9.83827	7.70248e-23	8.57818e-21	0.0701363	0.0103227
ENSG00000174871.6	CNIH2	-1.20829	0.204605	-5.90551	3.51565e-09	1.09242e-07	0.052279	0.108162
ENSG00000271147.3	RP4-769N13.6	-1.20525	0.288373	-4.17949	2.92163e-05	0.000425619	0.0721538	0
ENSG00000089159.11	PXN	-0.395796	0.0430729	-9.18899	3.96546e-20	3.70623e-18	0.00221045	0.105925
ENSG00000164850.10	GPER1	-1.20395	0.166158	-7.24585	4.29746e-13	2.18849e-11	0.0180775	0.0222711
ENSG00000118193.7	KIF14	-1.18843	0.0955067	-12.4435	1.5176e-35	3.0394e-33	0.00562535	0.103154
ENSG00000168078.5	PBK	-1.18344	0.200036	-5.91614	3.29594e-09	1.02817e-07	0.0454569	0.271017
ENSG00000197635.5	DPP4	-1.17382	0.205991	-5.69839	1.20945e-08	3.47706e-07	0.0849114	0.182479
ENSG00000078403.12	MLLT10	-1.1623	0.155736	-7.46327	8.44042e-14	4.62438e-12	0.00984103	0.237374
ENSG00000197894.6	ADH5	-1.16198	0.250843	-4.63228	3.61652e-06	6.42748e-05	0.169749	0.131282
ENSG00000159640.10	ACE	-1.15869	0.228695	-5.06651	4.05182e-07	8.83503e-06	0.136699	0.0337867
ENSG00000011426.6	ANLN	-1.15594	0.123063	-9.39308	5.82689e-21	5.83497e-19	0.0523099	0.00893188
ENSG00000235655.2	H3F3AP4	-0.415324	0.0459097	-9.04652	1.47592e-19	1.33241e-17	0.0316615	0.0968119
ENSG00000167680.11	SEMA6B	-1.15223	0.199725	-5.7691	7.9698e-09	2.3508e-07	0.0501494	0.0290592
ENSG00000152518.5	ZFP36L2	0.425275	0.047103	9.02861	1.73858e-19	1.55773e-17	0.00848114	0.124809
ENSG00000102763.11	VWA8	-1.14655	0.137829	-8.31865	8.89732e-17	6.44529e-15	0.0431539	0.106243
ENSG00000175873.3	AC004840.9	-1.1341	0.154335	-7.34828	2.00771e-13	1.05164e-11	0.0420788	0.100767
ENSG00000229515.1	FLT1P1	-1.12911	0.190959	-5.91286	3.36212e-09	1.04744e-07	0.13067	0.100121
ENSG00000243113.1	RP11-480I12.9	-1.12659	0.224371	-5.0211	5.13771e-07	1.10052e-05	0.0224478	0.160899
ENSG00000171792.6	RHNO1	-1.11807	0.330154	-3.3865	0.00070791	0.00695816	0.341191	0.162287
ENSG00000171206.9	TRIM8	-0.383015	0.0426266	-8.98536	2.57893e-19	2.25969e-17	0.0116179	0.107771
ENSG00000126787.8	DLGAP5	-1.11712	0.208179	-5.36615	8.04362e-08	2.00737e-06	0.083189	0.243006
ENSG00000196205.7	EEF1A1P5	-0.360964	0.0403152	-8.95354	3.44246e-19	2.99431e-17	0.0113926	0.14072
ENSG00000196923.9	PDLIM7	-1.11652	0.174187	-6.4099	1.45614e-10	5.53063e-09	0.157655	0.0674832
ENSG00000105825.7	TFPI2	-1.11273	0.117244	-9.49066	2.29572e-21	2.35836e-19	0.0232914	0.188929
ENSG00000147257.9	GPC3	-1.11128	0.331409	-3.3532	0.000798832	0.00769857	0.0767403	0.102479
ENSG00000100345.16	MYH9	-0.356873	0.0403113	-8.85292	8.52562e-19	7.30903e-17	0.00800202	0.122693
ENSG00000169908.6	TM4SF1	-1.1069	0.0894558	-12.3737	3.62715e-35	7.20381e-33	0.0267704	0.0997864
ENSG00000156463.13	SH3RF2	-1.09758	0.125147	-8.77038	1.78062e-18	1.47776e-16	0.042855	0.0726537
ENSG00000149380.7	P4HA3	-1.09267	0.280786	-3.89147	9.96387e-05	0.00126045	0.0237019	0.102057
ENSG00000100422.9	CERK	-0.487684	0.0553741	-8.80708	1.28447e-18	1.08556e-16	0.0248013	0.110018
ENSG00000116133.7	DHCR24	-1.09105	0.174476	-6.25326	4.01975e-10	1.42776e-08	0.151471	0.0323249
ENSG00000157654.13	PALM2-AKAP2	-1.0908	0.328207	-3.32352	0.000888886	0.00843009	0.306951	0.0290448
ENSG00000100196.6	KDELR3	-1.08842	0.1876	-5.80182	6.55973e-09	1.95423e-07	0.032991	0.024383
ENSG00000118503.10	TNFAIP3	-1.0881	0.135686	-8.01929	1.0636e-15	7.22189e-14	0.0329968	0.20592
ENSG00000139629.11	GALNT6	-1.08691	0.139743	-7.77792	7.37289e-15	4.63636e-13	0.0241624	0.0758081
ENSG00000091409.10	ITGA6	-1.08368	0.133651	-8.10831	5.13299e-16	3.54593e-14	0.0348972	0.0452583
ENSG00000152127.4	MGAT5	-0.461615	0.0527772	-8.74648	2.20119e-18	1.81526e-16	0.000917895	0.1115
ENSG00000172031.6	EPHX4	-1.08265	0.328779	-3.29294	0.000991453	0.00922918	0.229532	0.0543928
ENSG00000175279.17	APITD1	-1.08184	0.171418	-6.3111	2.77065e-10	1.00813e-08	0.0940683	0.131216
ENSG00000171241.4	SHCBP1	-1.08063	0.193852	-5.57451	2.48232e-08	6.80014e-07	0.0378608	0.269085
ENSG00000001617.7	SEMA3F	-1.08017	0.18995	-5.68662	1.29581e-08	3.68092e-07	0.166519	0.0391764
ENSG00000185561.8	TLCD2	-1.07619	0.313605	-3.43167	0.000599869	0.00604	0.19313	0.0228099
ENSG00000196963.2	PCDHB16	-1.0747	0.184708	-5.81835	5.94327e-09	1.78395e-07	0.0378385	0.00432481
ENSG00000136542.4	GALNT5	-1.07425	0.101121	-10.6234	2.31927e-26	3.14064e-24	0.0352684	0.119358
ENSG00000228118.2	LOC124685	-1.07135	0.311205	-3.44258	0.000576197	0.00582873	0.125923	0.349189
ENSG00000145623.8	OSMR	-0.409408	0.0474612	-8.62617	6.34418e-18	5.07385e-16	0.0141498	0.117438
ENSG00000174804.3	FZD4	-1.06657	0.222834	-4.78636	1.69834e-06	3.23812e-05	0.178041	0.048002
ENSG00000112697.11	TMEM30A	-0.38006	0.0440888	-8.62032	6.67676e-18	5.30424e-16	0.0241942	0.11351
ENSG00000264364.2	DYNLL2	0.378886	0.0440406	8.60311	7.75875e-18	6.14333e-16	0.00717968	0.0849411
ENSG00000142733.10	MAP3K6	-1.06164	0.212649	-4.99248	5.96092e-07	1.25612e-05	0.0589256	0.212132
ENSG00000171302.12	CANT1	-1.05767	0.117747	-8.9825	2.64687e-19	2.31073e-17	0.0684624	0.051891
ENSG00000230987.2	RP11-113I24.1	-1.05685	0.254177	-4.15793	3.21142e-05	0.000460517	0.00634176	0.136859
ENSG00000079459.8	FDFT1	-1.0541	0.138991	-7.58394	3.3522e-14	1.93915e-12	0.112985	0.107207
ENSG00000185624.10	P4HB	-0.430175	0.0501732	-8.57381	1.00115e-17	7.79755e-16	0.0394672	0.0738793
ENSG00000174059.12	CD34	-1.05211	0.269169	-3.90875	9.27757e-05	0.00118432	0.103479	0.276694
ENSG00000109805.5	NCAPG	-1.05186	0.262812	-4.00231	6.27273e-05	0.000836587	0.152735	0.076582
ENSG00000173705.4	SUSD5	-1.05085	0.195909	-5.36399	8.14035e-08	2.02938e-06	0.027787	0.263049
ENSG00000257872.1	RP11-453D16.2	-1.0442	0.2499	-4.17847	2.93475e-05	0.000426747	0.11123	0.264813
ENSG00000229656.2	RP11-462L8.1	-1.04308	0.279656	-3.72986	0.000191587	0.00223828	0.171599	0.105538
ENSG00000213959.2	RP5-1100H13.3	-1.04063	0.232446	-4.47686	7.5748e-06	0.000125805	0.129915	0.0793017
ENSG00000157214.9	STEAP2	-1.03733	0.13242	-7.83364	4.73962e-15	3.03654e-13	0.0722554	0.211242
ENSG00000144821.5	MYH15	-1.03454	0.254585	-4.06362	4.83172e-05	0.000660424	0.0129744	0.103479
ENSG00000179071.3	CCDC89	-1.03382	0.249954	-4.13605	3.53336e-05	0.000501552	0.0104757	0.231081
ENSG00000226650.4	KIF4B	-1.03117	0.090718	-11.3668	6.11834e-30	9.72123e-28	0.0170688	0.0685367
ENSG00000169105.6	CHST14	-0.480009	0.0570976	-8.40682	4.21286e-17	3.16735e-15	0.025136	0.103507
ENSG00000171724.2	VAT1L	-1.02792	0.081016	-12.6878	6.90936e-37	1.47027e-34	0.0147851	0.121842
ENSG00000154146.8	NRGN	-1.02489	0.168603	-6.07872	1.21148e-09	4.01015e-08	0.0715813	0.0783781
ENSG00000104213.8	PDGFRL	-1.02464	0.227662	-4.50072	6.77241e-06	0.000113907	0.0159552	0.316237
ENSG00000149679.7	CABLES2	-1.02127	0.23648	-4.31865	1.5699e-05	0.000244225	0.21737	0.194827
ENSG00000210174.1	MT-TR	-1.01842	0.136935	-7.43729	1.02774e-13	5.57954e-12	0.0438419	0.0505862
ENSG00000080986.8	NDC80	-1.01711	0.253951	-4.00514	6.19814e-05	0.000827565	0.030878	0.161933
ENSG00000170275.10	CRTAP	-0.345502	0.0414212	-8.34117	7.35565e-17	5.41072e-15	0.0295163	0.0866764
ENSG00000203805.6	PPAPDC1A	-1.01526	0.306495	-3.31248	0.000924721	0.0087007	0.293827	0.00482667
ENSG00000115163.10	CENPA	-1.01201	0.148877	-6.7976	1.06379e-11	4.61808e-10	0.0431351	0.0404061
ENSG00000137267.5	TUBB2A	-1.00798	0.207023	-4.86892	1.12208e-06	2.23973e-05	0.0660847	0.284246
ENSG00000006283.13	CACNA1G	-1.00614	0.124654	-8.07146	6.94647e-16	4.77104e-14	0.0522493	0.110415
ENSG00000090889.10	KIF4A	-1.00274	0.187652	-5.34362	9.1107e-08	2.24545e-06	0.0297104	0.15942
ENSG00000259207.3	ITGB3	-1.00165	0.173463	-5.77442	7.72165e-09	2.28609e-07	0.137206	0.0439031
ENSG00000138794.5	CASP6	-0.998374	0.299394	-3.33465	0.000854061	0.00815825	0.128222	0.204863
ENSG00000180867.9	PDIA3P	-0.328843	0.0398089	-8.26054	1.45019e-16	1.04104e-14	0.0135573	0.110851
ENSG00000172893.11	DHCR7	-0.997769	0.139117	-7.17216	7.38222e-13	3.67308e-11	0.0142275	0.0207537
ENSG00000110427.10	KIAA1549L	-0.997114	0.114844	-8.68237	3.87603e-18	3.15281e-16	0.027374	0.199474
ENSG00000163697.12	APBB2	0.428417	0.0519998	8.23882	1.73921e-16	1.23733e-14	0.00888956	0.102
ENSG00000120738.7	EGR1	-0.995056	0.181266	-5.48948	4.03127e-08	1.06398e-06	0.14261	0.0564317
ENSG00000197467.9	COL13A1	-0.99255	0.260555	-3.80937	0.00013932	0.00168891	0.0940908	0.158789
ENSG00000230356.1	NCAPD2P1	-0.991606	0.185842	-5.33575	9.5153e-08	2.34033e-06	0.0863642	0.25701
ENSG00000162645.8	GBP2	-0.991532	0.158965	-6.23743	4.44817e-10	1.56362e-08	0.111183	0.0317526
ENSG00000142864.10	SERBP1	0.369389	0.045072	8.19554	2.49472e-16	1.74873e-14	0.0148698	0.0961276
ENSG00000158747.9	NBL1	-0.990372	0.253259	-3.91051	9.21015e-05	0.00117697	0.137221	0.321954
ENSG00000148773.8	MKI67	-0.98768	0.099166	-9.95986	2.28373e-23	2.60422e-21	0.0751311	0.108273
ENSG00000163874.8	ZC3H12A	-0.987492	0.0947153	-10.4259	1.88861e-25	2.38155e-23	0.0372799	0.0449485
ENSG00000166897.10	ELFN2	-0.987146	0.19785	-4.98935	6.05821e-07	1.27324e-05	0.0617702	0.155898
ENSG00000102393.5	GLA	-0.986243	0.20458	-4.82081	1.42974e-06	2.78391e-05	0.0777574	0.228099
ENSG00000224051.2	GLTPD1	-0.982639	0.126603	-7.76156	8.38929e-15	5.22042e-13	0.0776047	0.0148728
ENSG00000259370.1	RP11-1069G10.1	-0.982606	0.27739	-3.54233	0.00039661	0.00425401	0.104757	0
ENSG00000186871.5	ERCC6L	-0.979951	0.158261	-6.19198	5.94113e-10	2.0521e-08	0.09745	0.117513
ENSG00000214653.3	HNRNPA3P3	-0.979472	0.188781	-5.18841	2.121e-07	4.87461e-06	0.0744323	0.234172
ENSG00000138180.11	CEP55	-0.976758	0.106712	-9.15318	5.52834e-20	5.10686e-18	0.0509274	0.104509
ENSG00000181541.4	MAB21L2	-0.976592	0.189345	-5.15774	2.49947e-07	5.66253e-06	0.110261	0.0653972
ENSG00000115419.8	GLS	-0.97437	0.040119	-24.287	2.68837e-130	3.3722e-127	0.0168019	0.110143
ENSG00000135454.9	B4GALNT1	-0.973498	0.11533	-8.44095	3.1476e-17	2.37395e-15	0.0459294	0.0111079
ENSG00000164442.8	CITED2	0.270612	0.0338789	7.98763	1.37553e-15	9.26071e-14	0.0029114	0.0829048
ENSG00000088035.11	ALG6	-0.971521	0.232613	-4.17656	2.95953e-05	0.000429564	0.0316615	0.107409
ENSG00000174775.12	HRAS	-0.969617	0.185855	-5.21706	1.81789e-07	4.23517e-06	0.0575761	0.218505
ENSG00000136840.14	ST6GALNAC4	-0.966131	0.120215	-8.03672	9.22729e-16	6.30126e-14	0.0290592	0.0355605
ENSG00000112984.7	KIF20A	-0.965852	0.268944	-3.59127	0.000329069	0.00359427	0.0654102	0.350725
ENSG00000041353.5	RAB27B	-0.965676	0.129444	-7.46016	8.64189e-14	4.7239e-12	0.0962373	0.111476
ENSG00000135519.6	KCNH3	-0.965267	0.246066	-3.9228	8.75269e-05	0.00112273	0.0307438	0.224205
ENSG00000235847.2	LDHAP7	-0.96311	0.277533	-3.47025	0.000519968	0.00534847	0.0845148	0.076444
ENSG00000181773.6	GPR3	-0.962599	0.229863	-4.18771	2.81789e-05	0.000412777	0.131216	0.0737851
ENSG00000113083.8	LOX	-0.962559	0.173169	-5.5585	2.721e-08	7.35256e-07	0.0932988	0.0124784
ENSG00000249212.1	ATP1B1P1	-0.961432	0.208661	-4.60762	4.07304e-06	7.13247e-05	0.0119849	0.270807
ENSG00000068400.9	GRIPAP1	-0.960167	0.141934	-6.76488	1.33421e-11	5.72162e-10	0.0360884	0.179853
ENSG00000169764.10	UGP2	-0.960016	0.290342	-3.3065	0.000944679	0.0088605	0.372841	0.130797
ENSG00000125864.7	BFSP1	-0.959525	0.195605	-4.90543	9.32228e-07	1.88606e-05	0.0221465	0.01601
ENSG00000130309.6	COLGALT1	-0.411185	0.0521781	-7.8804	3.26328e-15	2.11342e-13	0.0299857	0.100824
ENSG00000221869.4	CEBPD	-0.95707	0.10157	-9.42278	4.39316e-21	4.41781e-19	0.0966678	0.0928854
ENSG00000086062.8	B4GALT1	-0.431795	0.0549091	-7.86382	3.72585e-15	2.39995e-13	0.0121594	0.137121
ENSG00000229091.2	HSPA8P8	-0.955312	0.266494	-3.58474	0.000337409	0.00367191	0.219868	0.25754
ENSG00000027075.9	PRKCH	-0.954423	0.193978	-4.92026	8.64292e-07	1.75907e-05	0.0447318	0.0865845
ENSG00000110917.3	MLEC	-0.431822	0.0553374	-7.80345	6.02369e-15	3.84886e-13	0.0289348	0.118084
ENSG00000141759.10	TXNL4A	-0.954267	0.124302	-7.67699	1.62874e-14	9.90246e-13	0.093926	0.0409176
ENSG00000111371.11	SLC38A1	0.490131	0.062865	7.79657	6.36104e-15	4.04274e-13	0.0381891	0.134002
ENSG00000100116.12	GCAT	-0.954174	0.244407	-3.90404	9.46002e-05	0.0012031	0.0321412	0.00900773
ENSG00000145284.7	SCD5	-0.946716	0.110544	-8.56418	1.08848e-17	8.45005e-16	0.0301967	0.158251
ENSG00000169375.11	SIN3A	-0.946175	0.216548	-4.36936	1.24613e-05	0.000197994	0.238127	0.03624
ENSG00000145919.6	BOD1	-0.945648	0.168229	-5.6212	1.89631e-08	5.27976e-07	0.0160967	0.0718306
ENSG00000108984.9	MAP2K6	-0.944199	0.213207	-4.42857	9.48617e-06	0.000155171	0.0394053	0.102057
ENSG00000180875.4	GREM2	-0.940342	0.248179	-3.78896	0.000151279	0.00182369	0.224034	0.204232
ENSG00000134668.8	SPOCD1	-0.939472	0.180476	-5.20552	1.93456e-07	4.4807e-06	0.00563432	0.154023
ENSG00000128606.8	LRRC17	-0.93704	0.181915	-5.15098	2.59131e-07	5.8373e-06	0.0301725	0.261061
ENSG00000247081.3	RP11-318M2.2	-0.933218	0.178822	-5.21869	1.80198e-07	4.20632e-06	0.0765031	0.0470199
ENSG00000188486.3	H2AFX	-0.93317	0.0596357	-15.6479	3.43609e-55	1.27957e-52	0.0356666	0.120697
ENSG00000221843.2	C2orf16	-0.932864	0.252696	-3.69164	0.000222809	0.00255791	0.153177	0.0414205
ENSG00000210164.1	MT-TG	-0.931865	0.121837	-7.64848	2.03376e-14	1.21785e-12	0.0520148	0.105297
ENSG00000170962.8	PDGFD	-0.93182	0.178593	-5.21756	1.81299e-07	4.2279e-06	0.13561	0.068986
ENSG00000224751.2	SHMT1P1	-0.930781	0.225298	-4.13134	3.60657e-05	0.000510424	0.0707107	0.200185
ENSG00000175040.4	CHST2	-0.92679	0.132811	-6.97826	2.98867e-12	1.39939e-10	0.0396972	0.0572225
ENSG00000166803.6	KIAA0101	-0.924467	0.172723	-5.3523	8.68447e-08	2.15377e-06	0.109346	0.0779016
ENSG00000198363.11	ASPH	-0.922151	0.186643	-4.94072	7.78346e-07	1.59917e-05	0.247569	0.0877141
ENSG00000228474.1	OST4	-0.920297	0.0963692	-9.5497	1.30072e-21	1.35371e-19	0.0367919	0.050871
ENSG00000107249.17	GLIS3	-0.919689	0.116361	-7.90375	2.70625e-15	1.76707e-13	0.0122192	0.166934
ENSG00000085185.11	BCORL1	-0.919476	0.0924087	-9.9501	2.51922e-23	2.85907e-21	0.0101053	0.0853405
ENSG00000148180.12	GSN	-0.918331	0.165087	-5.56272	2.65601e-08	7.21786e-07	0.118182	0.188734
ENSG00000177839.4	PCDHB9	-0.915896	0.240807	-3.80345	0.000142698	0.00172547	0.157135	0.0775729
ENSG00000237897.2	RP11-90H3.2	-0.912272	0.205424	-4.44093	8.95696e-06	0.000147323	0.0575552	0.249567
ENSG00000061455.10	PRDM6	-0.911074	0.143551	-6.34671	2.19966e-10	8.17856e-09	0.0303845	0.216576
ENSG00000091986.11	CCDC80	-0.909926	0.108694	-8.37148	5.69009e-17	4.22467e-15	0.0686478	0.03516
ENSG00000109501.9	WFS1	-0.90901	0.150427	-6.04286	1.51402e-09	4.96335e-08	0.0654194	0.223133
ENSG00000197744.5	PTMAP2	-0.475416	0.0621897	-7.6446	2.0959e-14	1.24258e-12	0.0145795	0.131925
ENSG00000143294.10	PRCC	-0.908317	0.152726	-5.94735	2.72514e-09	8.59105e-08	0.0225731	0.0687214
ENSG00000130347.8	RTN4IP1	-0.90558	0.194425	-4.65774	3.19695e-06	5.75475e-05	0.0143575	0.0872971
ENSG00000102755.6	FLT1	-0.905343	0.0742696	-12.19	3.51591e-34	6.65038e-32	0.0186712	0.0718358
ENSG00000159259.7	CHAF1B	-0.904928	0.172984	-5.23127	1.6835e-07	3.9491e-06	0.00785674	0.202936
ENSG00000182923.12	CEP63	-0.902566	0.145803	-6.19029	6.00526e-10	2.07125e-08	0.0284516	0.137906
ENSG00000196422.6	PPP1R26	0.412729	0.0542888	7.60248	2.9052e-14	1.69351e-12	0.0109375	0.0985779
ENSG00000112029.5	FBXO5	-0.901578	0.100029	-9.01318	2.0016e-19	1.78e-17	0.0445071	0.0747166
ENSG00000181982.13	CCDC149	-0.901268	0.18215	-4.94795	7.49993e-07	1.54892e-05	0.0125152	0.24799
ENSG00000173905.4	GOLIM4	-0.900544	0.0596716	-15.0917	1.8375e-51	5.99906e-49	0.0156079	0.106299
ENSG00000248530.1	RP11-517B11.2	-0.898469	0.191463	-4.69266	2.69673e-06	4.92877e-05	0.0801474	0.183016
ENSG00000228328.2	RP11-516A11.1	-0.468508	0.0618088	-7.57996	3.45671e-14	1.99077e-12	0.0192054	0.120096
ENSG00000131149.13	GSE1	0.486826	0.064226	7.5799	3.45815e-14	1.99077e-12	0.00741183	0.0587066
ENSG00000210176.1	MT-TH	-0.898234	0.157855	-5.69025	1.26855e-08	3.62075e-07	0.0250227	0.032173
ENSG00000115648.9	MLPH	-0.895243	0.153625	-5.82746	5.62775e-09	1.69351e-07	0.0102927	0.109295
ENSG00000236624.4	CCDC163P	-0.891505	0.243602	-3.65968	0.000252528	0.00285237	0.0678823	0.163178
ENSG00000104490.13	NCALD	-0.891337	0.141224	-6.31153	2.76282e-10	1.00682e-08	0.0816127	0.0919337
ENSG00000159840.11	ZYX	-0.887362	0.0754913	-11.7545	6.69631e-32	1.15647e-29	0.0872397	0.0871121
ENSG00000229638.1	RPL4P4	-0.31698	0.041958	-7.55468	4.19893e-14	2.38269e-12	0.0340416	0.122973
ENSG00000197415.7	VEPH1	-0.887087	0.265573	-3.34028	0.000836953	0.00801733	0.129546	0.0260285
ENSG00000168685.10	IL7R	-0.88521	0.183816	-4.81573	1.4666e-06	2.83714e-05	0.129349	0.196152
ENSG00000105355.4	PLIN3	-0.884067	0.0726905	-12.1621	4.94888e-34	9.21458e-32	0.00998516	0.11156
ENSG00000133639.3	BTG1	0.390706	0.0518603	7.53381	4.92803e-14	2.77004e-12	0.0218777	0.087007
ENSG00000163704.7	PRRT3	-0.883275	0.146109	-6.04531	1.49119e-09	4.89526e-08	0.121307	0.0381771
ENSG00000134333.9	LDHA	-0.882804	0.0547331	-16.1292	1.58964e-58	6.21082e-56	0.00505342	0.128716
ENSG00000240764.2	PCDHGC5	-0.882469	0.190979	-4.62077	3.82312e-06	6.75938e-05	0.154874	0.0126754
ENSG00000160957.8	RECQL4	-0.881189	0.111399	-7.91019	2.56995e-15	1.68731e-13	0.00267337	0.07533
ENSG00000124875.5	CXCL6	-0.879804	0.131851	-6.67274	2.51076e-11	1.05165e-09	0.00109544	0.21459
ENSG00000213853.5	EMP2	-0.879532	0.171001	-5.14342	2.69784e-07	6.05439e-06	0.0957656	0.206571
ENSG00000230453.5	ANKRD18B	-0.8795	0.253687	-3.46687	0.000526547	0.00539983	0.132324	0.0264339
ENSG00000136167.9	LCP1	-0.879058	0.219737	-4.00051	6.32066e-05	0.000842037	0.0445741	0.205704
ENSG00000134057.10	CCNB1	-0.8781	0.220015	-3.99109	6.5769e-05	0.000872272	0.197078	0.215238
ENSG00000127124.9	HIVEP3	-0.876375	0.136958	-6.39886	1.56537e-10	5.91242e-09	0.0485019	0.113461
ENSG00000064666.10	CNN2	-0.87334	0.0710919	-12.2847	1.09495e-34	2.1567e-32	0.023277	0.147109
ENSG00000103066.8	PLA2G15	-0.872214	0.185402	-4.70446	2.54538e-06	4.69173e-05	0.194046	0.0844681
ENSG00000168778.7	TCTN2	-0.870973	0.234243	-3.71825	0.000200609	0.00232544	0.083189	0.0709472
ENSG00000112640.10	PPP2R5D	-0.870963	0.132179	-6.58926	4.42021e-11	1.79161e-09	0.0270781	0.193994
ENSG00000178033.5	FAM26E	-0.867886	0.159212	-5.45113	5.00507e-08	1.30225e-06	0.0994558	0.164355
ENSG00000182446.9	NPLOC4	-0.395746	0.0532185	-7.43625	1.03585e-13	5.61077e-12	0.0331847	0.0805932
ENSG00000123416.11	TUBA1B	-0.867664	0.0613097	-14.1521	1.81156e-45	5.13986e-43	0.0480022	0.141372
ENSG00000049239.8	H6PD	-0.349198	0.0470089	-7.42833	1.09979e-13	5.93014e-12	0.0184687	0.121278
ENSG00000184992.10	BRI3BP	-0.867204	0.092393	-9.38604	6.22995e-21	6.1866e-19	0.0195739	0.130388
ENSG00000060982.10	BCAT1	0.477997	0.0645471	7.4054	1.30757e-13	7.00301e-12	0.0330736	0.132561
ENSG00000122591.7	FAM126A	-0.866259	0.234801	-3.68933	0.000224843	0.00257752	0.209144	0.0733296
ENSG00000105011.4	ASF1B	-0.86625	0.166329	-5.20806	1.90826e-07	4.42839e-06	0.139194	0.055747
ENSG00000135378.3	PRRG4	-0.864029	0.137133	-6.30065	2.96393e-10	1.07354e-08	0.051219	0.0963727
ENSG00000055813.5	CCDC85A	-0.861869	0.065847	-13.089	3.8078e-39	8.81081e-37	0.0358405	0.0924107
ENSG00000136492.4	BRIP1	-0.861515	0.193529	-4.45161	8.52285e-06	0.000140474	0.0182479	0.0896536
ENSG00000169714.12	CNBP	0.498387	0.0676989	7.36182	1.8142e-13	9.60842e-12	0.0159075	0.147492
ENSG00000169607.8	CKAP2L	-0.860161	0.145116	-5.92742	3.07732e-09	9.67571e-08	0.107498	0.158668
ENSG00000172009.10	THOP1	-0.858978	0.139706	-6.14848	7.82287e-10	2.65966e-08	0.0788126	0.185406
ENSG00000166963.8	MAP1A	-0.856816	0.0560951	-15.2743	1.13357e-52	3.97299e-50	0.0235369	0.11214
ENSG00000267691.1	SHC1P2	-0.856431	0.1602	-5.34602	8.99076e-08	2.21818e-06	0.0892287	0.0364587
ENSG00000204052.4	LRRC73	-0.856373	0.220384	-3.88583	0.000101982	0.00128464	0.00944909	0.064508
ENSG00000179168.10	GGN	-0.854123	0.220127	-3.88014	0.000104398	0.00130816	0.090269	0.0538748
ENSG00000243927.1	MRPS6	-0.853577	0.0886096	-9.63301	5.80066e-22	6.25552e-20	0.046232	0.0439865
ENSG00000198513.7	ATL1	-0.852414	0.24557	-3.47117	0.000518191	0.00534172	0.109433	0.235702
ENSG00000212802.3	RPL15P3	-0.282103	0.0385075	-7.32591	2.3728e-13	1.23205e-11	0.0151032	0.0758669
ENSG00000110108.5	TMEM109	-0.442481	0.0604045	-7.3253	2.38371e-13	1.23502e-11	0.000201369	0.0871743
ENSG00000008118.5	CAMK1G	-0.848386	0.0976815	-8.68523	3.77979e-18	3.09566e-16	0.0232843	0.0726218
ENSG00000154928.12	EPHB1	-0.848008	0.139854	-6.06353	1.33164e-09	4.38962e-08	0.0328341	0.0183188
ENSG00000137801.9	THBS1	-0.847027	0.116972	-7.2413	4.4442e-13	2.25359e-11	0.0277567	0.196547
ENSG00000239672.3	NME1	-0.84688	0.157412	-5.38002	7.44779e-08	1.87437e-06	0.121534	0.0204958
ENSG00000175471.15	MCTP1	-0.845457	0.2455	-3.44381	0.000573576	0.00581209	0.0991515	0.0325107
ENSG00000176788.7	BASP1	-0.405212	0.0556816	-7.27731	3.40554e-13	1.74172e-11	0.00220445	0.0709436
ENSG00000105793.11	GTPBP10	0.486233	0.0670749	7.24911	4.19508e-13	2.14093e-11	0.0134875	0.105629
ENSG00000131069.15	ACSS2	-0.845372	0.180511	-4.68321	2.82415e-06	5.13409e-05	0.140362	0.0392264
ENSG00000182389.14	CACNB4	-0.844302	0.149682	-5.64063	1.69426e-08	4.74492e-07	0.0271219	0.108323
ENSG00000077152.5	UBE2T	-0.843313	0.252372	-3.34154	0.000833138	0.00800008	0.134687	0.0584386
ENSG00000256211.1	RP11-1018J11.1	-0.842773	0.214599	-3.9272	8.59418e-05	0.00110776	0.0726333	0.0597555
ENSG00000205336.7	GPR56	-0.841223	0.190472	-4.41653	1.00298e-05	0.000162834	0.0769524	0.0292963
ENSG00000181035.9	SLC25A42	-0.840327	0.189252	-4.44025	8.98559e-06	0.00014759	0.0351243	0.0489646
ENSG00000163297.12	ANTXR2	-0.337698	0.0468799	-7.20348	5.86967e-13	2.95131e-11	0.0195081	0.0927685
ENSG00000235852.1	AC005540.3	-0.8389	0.18805	-4.46104	8.15631e-06	0.000134712	0.0956523	0.088288
ENSG00000122707.7	RECK	-0.838165	0.101459	-8.26116	1.44269e-16	1.03878e-14	0.0432267	0.0412083
ENSG00000111077.13	TENC1	-0.838047	0.11039	-7.5917	3.15747e-14	1.83095e-12	0.0389973	0.158364
ENSG00000104635.9	SLC39A14	0.288476	0.0401244	7.18952	6.50181e-13	3.24179e-11	0.0041285	0.115093
ENSG00000169242.7	EFNA1	-0.838019	0.214053	-3.91501	9.03999e-05	0.00115647	0.0226668	0.33911
ENSG00000150967.13	ABCB9	-0.836793	0.167843	-4.98558	6.17753e-07	1.29717e-05	0.0969089	0.0837864
ENSG00000272962.1	SLC5A3	-0.83526	0.0773679	-10.796	3.59719e-27	5.16457e-25	0.0657849	0.121013
ENSG00000135617.3	PRADC1	-0.8319	0.245056	-3.39474	0.00068694	0.00678204	0.108786	0.228497
ENSG00000225462.1	FDPSP1	-0.831867	0.131098	-6.3454	2.21852e-10	8.223e-09	0.0204958	0.0632051
ENSG00000128567.12	PODXL	-0.83169	0.156391	-5.31802	1.04903e-07	2.55117e-06	0.144715	0.0163903
ENSG00000260630.2	SNAI3-AS1	-0.831205	0.199646	-4.16339	3.13562e-05	0.000452094	0.0426201	0.0895072
ENSG00000136104.14	RNASEH2B	-0.830615	0.252945	-3.28377	0.00102428	0.00946185	0.158843	0.270307
ENSG00000188130.9	MAPK12	-0.83038	0.159226	-5.2151	1.83719e-07	4.27595e-06	0.0955643	0.0148865
ENSG00000085840.8	ORC1	-0.830356	0.198794	-4.17696	2.9543e-05	0.000429328	0.0116877	0.107864
ENSG00000145386.5	CCNA2	-0.829353	0.108344	-7.65484	1.93549e-14	1.16784e-12	0.0741027	0.0646658
ENSG00000240489.1	SETP14	0.35935	0.0505434	7.10973	1.16273e-12	5.65536e-11	0.0156369	0.110713
ENSG00000186340.10	THBS2	-0.416733	0.0587121	-7.0979	1.26663e-12	6.14207e-11	0.00549688	0.108988
ENSG00000229132.2	EIF4A1P10	-0.443531	0.0624888	-7.09776	1.26795e-12	6.14207e-11	0.0266204	0.152107
ENSG00000147119.3	CHST7	-0.825315	0.119736	-6.89279	5.47077e-12	2.49302e-10	0.00103152	0.0585956
ENSG00000113838.8	TBCCD1	-0.825229	0.180919	-4.56133	5.08315e-06	8.77518e-05	0.108786	0.107717
ENSG00000269576.1	HNRNPMP2	-0.824323	0.252055	-3.27041	0.00107391	0.00984406	0.1601	0.176777
ENSG00000100364.14	KIAA0930	-0.451561	0.0637052	-7.08828	1.35788e-12	6.52465e-11	0.00760089	0.101828
ENSG00000114948.8	ADAM23	-0.821534	0.0928773	-8.84537	9.12242e-19	7.79264e-17	0.0368737	0.0504087
ENSG00000119899.11	SLC17A5	-0.81982	0.104559	-7.84075	4.4787e-15	2.87711e-13	0.0467509	0.133675
ENSG00000172986.8	GXYLT2	-0.818927	0.169242	-4.83878	1.30638e-06	2.56678e-05	0.124451	0.0648722
ENSG00000092470.7	WDR76	-0.818757	0.182419	-4.48834	7.17811e-06	0.000119801	0.114212	0.150884
ENSG00000198829.5	SUCNR1	-0.815102	0.0666274	-12.2337	2.053e-34	4.01058e-32	0.0302033	0.132974
ENSG00000185803.4	SLC52A2	-0.813979	0.108642	-7.49228	6.76894e-14	3.74302e-12	0.100392	0.0966402
ENSG00000167552.9	TUBA1A	-0.813711	0.0629131	-12.9339	2.89839e-38	6.5788e-36	0.0416391	0.133948
ENSG00000124207.12	CSE1L	-0.812619	0.160311	-5.06902	3.99865e-07	8.75112e-06	0.0742875	0.214212
ENSG00000125898.8	FAM110A	-0.811547	0.16433	-4.93853	7.87133e-07	1.61444e-05	0.0264115	0.109346
ENSG00000163739.4	CXCL1	-0.810718	0.0566264	-14.317	1.71413e-46	4.98206e-44	0.0377611	0.108195
ENSG00000015479.13	MATR3	-0.80884	0.117352	-6.89245	5.48407e-12	2.49431e-10	0.0644906	0.00829893
ENSG00000137393.8	RNF144B	-0.805296	0.135341	-5.95011	2.67968e-09	8.46719e-08	0.0569437	0.178669
ENSG00000087586.13	AURKA	-0.80321	0.166698	-4.81834	1.44756e-06	2.80713e-05	0.0696577	0.190187
ENSG00000091317.7	CMTM6	-0.391977	0.0562484	-6.96867	3.19956e-12	1.4952e-10	0.0229629	0.129588
ENSG00000173013.4	CCDC96	-0.802101	0.206413	-3.88589	0.000101954	0.00128464	0.0109065	0.00550278
ENSG00000101974.10	ATP11C	-0.801986	0.0761193	-10.5359	5.90115e-26	7.68536e-24	0.0420364	0.060467
ENSG00000251493.2	FOXD1	-0.437157	0.062953	-6.94419	3.80641e-12	1.76839e-10	0.0419006	0.0666861
ENSG00000144554.6	FANCD2	-0.801768	0.238321	-3.36423	0.000767573	0.00745652	0.0603219	0.0813936
ENSG00000214110.3	LDHAP4	-0.800045	0.0624365	-12.8137	1.37346e-37	2.97578e-35	0.0505722	0.103574
ENSG00000138650.7	PCDH10	-0.277262	0.0400225	-6.92765	4.27886e-12	1.97471e-10	0.011149	0.0806799
ENSG00000034063.9	UHRF1	-0.799903	0.116798	-6.84862	7.45636e-12	3.3341e-10	0.0416702	0.0295275
ENSG00000159176.9	CSRP1	-0.30653	0.0442646	-6.92493	4.36184e-12	2.00687e-10	0.00310535	0.093942
ENSG00000164976.8	KIAA1161	-0.799619	0.152904	-5.22955	1.69927e-07	3.98218e-06	0.00580389	0.0234238
ENSG00000153406.9	NMRAL1	-0.799363	0.228236	-3.50236	0.000461162	0.00483753	0.224218	0.0215027
ENSG00000214391.3	RP11-121L10.3	-0.79786	0.0509702	-15.6535	3.14573e-55	1.19003e-52	0.0193448	0.136699
ENSG00000142945.8	KIF2C	-0.794619	0.158263	-5.02088	5.14343e-07	1.10052e-05	0.0166869	0.0470359
ENSG00000013016.10	EHD3	-0.794538	0.0472597	-16.8122	1.98736e-63	8.77125e-61	0.0211653	0.0903251
ENSG00000197299.6	BLM	-0.793649	0.202161	-3.92583	8.64329e-05	0.00111169	0.119683	0.157135
ENSG00000253837.1	RP11-177H13.2	-0.788956	0.162885	-4.84364	1.27481e-06	2.51511e-05	0.0170976	0.0767403
ENSG00000177469.12	PTRF	-0.788281	0.036007	-21.8924	3.06752e-106	2.52097e-103	0.0135697	0.0863768
ENSG00000182541.13	LIMK2	-0.787476	0.0919706	-8.56226	1.10674e-17	8.56398e-16	0.0160024	0.0635686
ENSG00000186185.9	KIF18B	-0.786646	0.169491	-4.64123	3.46344e-06	6.18677e-05	0.0626497	0.0464294
ENSG00000148082.5	SHC3	-0.786301	0.170336	-4.61618	3.90866e-06	6.88508e-05	0.0201367	0.0255441
ENSG00000198225.4	FKBP1C	-0.498584	0.0726445	-6.86333	6.72724e-12	3.0251e-10	0.068795	0.0969994
ENSG00000082641.11	NFE2L1	0.224505	0.0327506	6.855	7.13132e-12	3.20077e-10	0.00616688	0.111884
ENSG00000112237.8	CCNC	-0.78585	0.127808	-6.1487	7.81226e-10	2.65966e-08	0.044119	0.173047
ENSG00000184009.5	ACTG1	-0.785269	0.0627527	-12.5137	6.282e-36	1.31332e-33	0.0675665	0.0656801
ENSG00000114353.12	GNAI2	-0.476688	0.0696663	-6.84246	7.78459e-12	3.47435e-10	0.0396599	0.126238
ENSG00000149925.12	ALDOA	-0.784467	0.205501	-3.81733	0.000134902	0.0016412	0.0233195	0.339145
ENSG00000124571.13	XPO5	0.47574	0.0695659	6.83869	7.99211e-12	3.55365e-10	0.0068196	0.0965442
ENSG00000179403.10	VWA1	-0.783305	0.238338	-3.28653	0.00101428	0.00938044	0.156345	0.189969
ENSG00000163735.6	CXCL5	-0.782166	0.0739491	-10.5771	3.80609e-26	5.01163e-24	0.0197081	0.0686091
ENSG00000064961.14	HMG20B	-0.781367	0.125825	-6.20994	5.30065e-10	1.84693e-08	0.0806028	0.168456
ENSG00000228818.1	RP11-567G24.1	-0.778312	0.0777791	-10.0067	1.42424e-23	1.65036e-21	0.000488772	0.172395
ENSG00000233467.2	U40455.1	0.459872	0.0674474	6.81824	9.21651e-12	4.06021e-10	0.0402343	0.0761645
ENSG00000182158.10	CREB3L2	-0.776977	0.0748924	-10.3746	3.23611e-25	4.01698e-23	0.0340391	0.133211
ENSG00000257167.2	TMPO-AS1	-0.775961	0.197707	-3.92481	8.67988e-05	0.00111519	0.0451345	0.133626
ENSG00000186468.8	RPS23	0.475096	0.0698091	6.80564	1.00601e-11	4.40739e-10	0.0210956	0.10428
ENSG00000100583.4	SAMD15	-0.775594	0.227732	-3.40573	0.000659871	0.00655826	0.0472616	0.246416
ENSG00000253982.1	CTD-2336O2.1	-0.775435	0.196089	-3.9545	7.66936e-05	0.000999366	0.163945	0.145048
ENSG00000076382.12	SPAG5	-0.775189	0.220118	-3.5217	0.000428785	0.004552	0.178843	0.177331
ENSG00000224411.2	RP11-1033A18.1	-0.774786	0.0528691	-14.6548	1.25539e-48	3.83586e-46	0.00904254	0.135595
ENSG00000117724.8	CENPF	-0.774413	0.123693	-6.26078	3.83069e-10	1.36468e-08	0.105837	0.166788
ENSG00000270532.1	PEBP1P2	-0.466838	0.0687802	-6.7874	1.14172e-11	4.9474e-10	0.000500252	0.120142
ENSG00000170325.10	PRDM10	-0.77432	0.136908	-5.65575	1.55164e-08	4.37636e-07	0.0537401	0.117154
ENSG00000179348.7	GATA2	0.36941	0.0545184	6.77587	1.23657e-11	5.339e-10	0.00453758	0.0760572
ENSG00000172534.9	HCFC1	-0.368976	0.0544994	-6.77026	1.28549e-11	5.54014e-10	0.00650563	0.0841904
ENSG00000174371.12	EXO1	-0.773252	0.142685	-5.41929	5.9837e-08	1.53179e-06	0.0494637	0.167451
ENSG00000127589.4	TUBBP1	-0.772505	0.0994931	-7.7644	8.20312e-15	5.11793e-13	0.0621656	0.181895
ENSG00000115594.7	IL1R1	-0.77079	0.136473	-5.64791	1.62409e-08	4.56987e-07	0.0117786	0.00349189
ENSG00000168679.13	SLC16A4	-0.770702	0.223719	-3.44495	0.00057117	0.00579263	0.0713402	0.203795
ENSG00000104524.9	PYCRL	-0.768997	0.163093	-4.71509	2.41599e-06	4.47747e-05	0.0756649	0.025373
ENSG00000196743.4	GM2A	-0.768722	0.104142	-7.3815	1.56517e-13	8.30797e-12	0.0347332	0.175621
ENSG00000163535.13	SGOL2	-0.768504	0.206097	-3.72884	0.000192362	0.00224514	0.16769	0.214083
ENSG00000132718.7	SYT11	-0.293432	0.0435015	-6.74532	1.52688e-11	6.48664e-10	0.0140844	0.103435
ENSG00000197275.8	RAD54B	-0.768426	0.182121	-4.21931	2.45055e-05	0.000365253	0.0439772	0.203973
ENSG00000198682.8	PAPSS2	-0.767181	0.0851925	-9.00526	2.15148e-19	1.90618e-17	0.0480965	0.0553445
ENSG00000110237.3	ARHGEF17	-0.398665	0.0594148	-6.70986	1.94815e-11	8.2323e-10	0.000146444	0.0702424
ENSG00000107104.14	KANK1	-0.766834	0.174285	-4.39988	1.08309e-05	0.000174179	0.129783	0.0222516
ENSG00000075624.9	ACTB	-0.765874	0.0453742	-16.8791	6.41485e-64	2.88528e-61	0.0226696	0.0628093
ENSG00000163710.3	PCOLCE2	-0.765765	0.141183	-5.42392	5.83055e-08	1.49902e-06	0.059321	0.163714
ENSG00000142235.4	LMTK3	-0.765033	0.17105	-4.47258	7.72812e-06	0.000128084	0.00480045	0.246926
ENSG00000210184.1	MT-TS2	-0.762291	0.158487	-4.8098	1.51083e-06	2.90853e-05	0.00278571	0.0356294
ENSG00000146918.15	NCAPG2	-0.761651	0.142458	-5.34651	8.96685e-08	2.21818e-06	0.0599125	0.0980957
ENSG00000254023.1	PKMP4	-0.760771	0.097939	-7.7678	7.98604e-15	4.99557e-13	0.028772	0.184102
ENSG00000177464.4	GPR4	-0.760167	0.170625	-4.4552	8.38165e-06	0.000138338	0.0552681	0.20881
ENSG00000132017.6	DCAF15	-0.758316	0.122231	-6.20397	5.50548e-10	1.91551e-08	0.0119444	0.0996417
ENSG00000178234.8	GALNT11	-0.757934	0.091093	-8.32044	8.76375e-17	6.36788e-15	0.0207973	0.072348
ENSG00000259358.1	RP11-456J20.1	-0.75665	0.181508	-4.16868	3.06373e-05	0.000442264	0.121406	0.060026
ENSG00000105810.5	CDK6	0.485884	0.0731485	6.64243	3.08547e-11	1.27667e-09	0.0564843	0.132058
ENSG00000103034.10	NDRG4	0.413766	0.0623017	6.64133	3.10862e-11	1.28402e-09	0.0460878	0.069399
ENSG00000169213.6	RAB3B	-0.756289	0.0729689	-10.3645	3.59505e-25	4.41654e-23	0.0447266	0.0958027
ENSG00000111348.4	ARHGDIB	-0.755548	0.120347	-6.27809	3.42753e-10	1.23025e-08	0.0248393	0.193736
ENSG00000159842.10	ABR	-0.410607	0.0619836	-6.62445	3.48538e-11	1.43219e-09	0.0334955	0.124109
ENSG00000186111.4	PIP5K1C	-0.454482	0.0686638	-6.61894	3.61773e-11	1.48401e-09	0.0107176	0.12032
ENSG00000183291.11	2020-09-15	-0.490421	0.0742254	-6.60718	3.91707e-11	1.60405e-09	0.0592989	0.065709
ENSG00000128039.6	SRD5A3	-0.754733	0.217409	-3.4715	0.000517566	0.00533989	0.102057	0.266982
ENSG00000183856.6	IQGAP3	-0.754638	0.102523	-7.36065	1.83012e-13	9.67124e-12	0.0537342	0.111172
ENSG00000066557.5	LRRC40	-0.754416	0.221757	-3.402	0.000668957	0.00662921	0.0761012	0.293863
ENSG00000257043.1	RP11-137N23.1	-0.753592	0.124714	-6.04256	1.51688e-09	4.96591e-08	0.0639233	0.135982
ENSG00000213089.4	PDCL3P5	-0.75241	0.141416	-5.32053	1.03468e-07	2.52079e-06	0.0768019	0.11769
ENSG00000169683.3	LRRC45	-0.751163	0.182066	-4.12578	3.6948e-05	0.0005226	0.135484	0.0355777
ENSG00000108479.7	GALK1	-0.751051	0.189443	-3.96451	7.3546e-05	0.000963089	0.0529128	0.0211077
ENSG00000144802.7	NFKBIZ	-0.749475	0.196074	-3.82242	0.00013215	0.00161349	0.213901	0.187575
ENSG00000118523.5	CTGF	-0.451538	0.0686343	-6.57889	4.73964e-11	1.91133e-09	0.0366145	0.0666583
ENSG00000104331.4	IMPAD1	-0.391376	0.0595641	-6.57068	5.00866e-11	2.01641e-09	0.0271565	0.123549
ENSG00000167325.10	RRM1	-0.749052	0.116462	-6.43173	1.2616e-10	4.84182e-09	0.0348901	0.0305226
ENSG00000174684.6	B3GNT1	-0.747504	0.10585	-7.0619	1.64241e-12	7.78202e-11	0.0872671	0.0795993
ENSG00000165801.5	ARHGEF40	-0.449074	0.0685127	-6.55461	5.57863e-11	2.23455e-09	0.0238363	0.0703486
ENSG00000120742.6	SERP1	0.327694	0.0500079	6.55284	5.64519e-11	2.25741e-09	0.0171929	0.0797375
ENSG00000140564.6	FURIN	-0.745779	0.0908101	-8.21252	2.16596e-16	1.52275e-14	0.060503	0.146545
ENSG00000145050.11	MANF	-0.740609	0.184398	-4.01636	5.91034e-05	0.000790911	0.0409805	0.0800073
ENSG00000136122.11	BORA	-0.739115	0.183874	-4.01969	5.82757e-05	0.000780711	0.0383516	0.200059
ENSG00000144455.9	SUMF1	-0.489232	0.0749723	-6.5255	6.77741e-11	2.6921e-09	0.0244602	0.0870801
ENSG00000122966.9	CIT	-0.738082	0.146129	-5.0509	4.39724e-07	9.562e-06	0.0349476	0.184317
ENSG00000213047.7	DENND1B	-0.737664	0.128078	-5.75947	8.43787e-09	2.47051e-07	0.0104056	0.172863
ENSG00000179899.7	PHC1P1	0.421606	0.0647409	6.5122	7.40564e-11	2.92701e-09	0.0103479	0.0967174
ENSG00000158715.5	SLC45A3	-0.737097	0.144788	-5.09086	3.5645e-07	7.82253e-06	0.0618373	0.215018
ENSG00000164604.8	GPR85	-0.737012	0.112995	-6.5225	6.91437e-11	2.74193e-09	0.0079674	0.0804837
ENSG00000068137.10	PLEKHH3	-0.73683	0.195706	-3.76499	0.000166557	0.00199174	0.209068	0.0876647
ENSG00000105854.8	PON2	-0.736464	0.198047	-3.71864	0.000200302	0.00232302	0.0484938	0.109164
ENSG00000173402.7	DAG1	-0.736043	0.0688995	-10.6828	1.22472e-26	1.68721e-24	0.0141636	0.154898
ENSG00000073578.12	SDHA	-0.735694	0.220077	-3.3429	0.000829083	0.00796755	0.119175	0.26694
ENSG00000213763.4	ACTBP2	-0.733821	0.0849562	-8.63764	5.73861e-18	4.60499e-16	0.0493275	0.060407
ENSG00000104946.6	TBC1D17	-0.73377	0.199725	-3.67391	0.00023887	0.00271681	0.0519258	0.261891
ENSG00000135414.5	GDF11	-0.733276	0.0959648	-7.6411	2.1538e-14	1.27373e-12	0.0516136	0.083189
ENSG00000214973.3	CHCHD3P3	0.431025	0.0668259	6.44997	1.11869e-10	4.34939e-09	0.00682567	0.0766302
ENSG00000196338.8	NLGN3	-0.731284	0.177631	-4.11688	3.84036e-05	0.000539984	0.0628058	0.192283
ENSG00000167889.8	MGAT5B	-0.730972	0.111658	-6.54655	5.88815e-11	2.35037e-09	0.0153302	0.0784909
ENSG00000149218.4	ENDOD1	-0.730671	0.0707479	-10.3278	5.27515e-25	6.44731e-23	0.0249337	0.102642
ENSG00000104679.6	R3HCC1	-0.729855	0.136986	-5.32795	9.93261e-08	2.43543e-06	0.0509758	0.0753131
ENSG00000111961.12	SASH1	-0.728897	0.095555	-7.62804	2.38356e-14	1.40612e-12	0.0275979	0.0262403
ENSG00000138376.6	BARD1	-0.727194	0.144924	-5.01775	5.22796e-07	1.11647e-05	0.0295654	0.186451
ENSG00000110881.7	ASIC1	-0.724428	0.174058	-4.162	3.15469e-05	0.000454569	0.0922126	0.230392
ENSG00000179222.13	MAGED1	-0.723262	0.11416	-6.33553	2.36519e-10	8.69902e-09	0.104395	0.158047
ENSG00000223513.1	ATP6V0E1P2	-0.722347	0.182309	-3.9622	7.42608e-05	0.000971382	0.0306107	0.0394053
ENSG00000160145.11	KALRN	-0.720837	0.12769	-5.64522	1.64968e-08	4.63095e-07	0.0444435	0.0877788
ENSG00000089220.4	PEBP1	-0.36849	0.0573838	-6.42151	1.34928e-10	5.15344e-09	0.0164777	0.118287
ENSG00000128228.4	SDF2L1	-0.720766	0.165509	-4.35485	1.33157e-05	0.000210306	0.013125	0.0140952
ENSG00000130723.13	PRRC2B	0.257913	0.04023	6.41095	1.44615e-10	5.50575e-09	0.0100775	0.0796769
ENSG00000085662.9	AKR1B1	-0.720491	0.0902376	-7.98438	1.41235e-15	9.48182e-14	0.0643916	0.0679317
ENSG00000173085.9	COQ2	-0.720417	0.212186	-3.39521	0.000685749	0.00677589	0.0263987	0.214275
ENSG00000173566.9	NUDT18	-0.719923	0.131467	-5.47606	4.34904e-08	1.14027e-06	0.0443327	0.0537844
ENSG00000116161.13	CACYBP	-0.719171	0.217768	-3.30246	0.000958406	0.0089776	0.0568652	0.335556
ENSG00000233796.1	AC089999.1	-0.718139	0.211601	-3.39384	0.000689208	0.00679598	0.128048	0.153543
ENSG00000162817.6	C1orf115	-0.716198	0.132659	-5.3988	6.70879e-08	1.69916e-06	0.0368454	0.202469
ENSG00000125538.7	IL1B	-0.715088	0.106649	-6.70508	2.01302e-11	8.4764e-10	0.0266358	0.188127
ENSG00000213684.4	LDHBP2	-0.297458	0.0465962	-6.38373	1.72821e-10	6.4966e-09	0.00660717	0.106244
ENSG00000163479.9	SSR2	-0.40683	0.0638468	-6.37198	1.86606e-10	7.00373e-09	0.0337766	0.134682
ENSG00000118689.10	FOXO3	0.39627	0.062249	6.36589	1.94163e-10	7.27592e-09	0.00330038	0.126915
ENSG00000258818.2	RNASE4	-0.714564	0.206187	-3.46561	0.000529025	0.00541825	0.0685877	0.194108
ENSG00000198431.11	TXNRD1	0.405323	0.0636919	6.36381	1.9681e-10	7.35201e-09	0.0416007	0.122218
ENSG00000167778.4	SPRYD3	-0.714446	0.111088	-6.43133	1.26495e-10	4.84688e-09	0.0293058	0.134178
ENSG00000214796.4	RP11-480I12.5	-0.714047	0.213757	-3.34046	0.000836402	0.00801733	0.0238083	0.0608991
ENSG00000132688.10	NES	-0.713985	0.0518935	-13.7587	4.51764e-43	1.14541e-40	0.00871537	0.066148
ENSG00000026508.12	CD44	-0.711614	0.0703976	-10.1085	5.06533e-24	6.0361e-22	0.0514726	0.121044
ENSG00000162946.16	DISC1	-0.710138	0.131158	-5.41438	6.15029e-08	1.56268e-06	0.0220282	0.0873485
ENSG00000184995.6	IFNE	-0.709999	0.217383	-3.26611	0.00109035	0.00997937	0.00864082	0.263392
ENSG00000089248.6	ERP29	0.477005	0.0752576	6.33829	2.32328e-10	8.58461e-09	0.0392043	0.0483393
ENSG00000128602.5	SMO	-0.709935	0.127961	-5.54807	2.88837e-08	7.75208e-07	0.120278	0.0941515
ENSG00000232434.1	C9orf172	-0.709935	0.136901	-5.18577	2.15124e-07	4.92985e-06	0.0091995	0.00237683
ENSG00000140525.13	FANCI	-0.708686	0.130728	-5.42106	5.92471e-08	1.51995e-06	0.0495609	0.0489912
ENSG00000049245.8	VAMP3	-0.429024	0.0677391	-6.33347	2.39708e-10	8.80273e-09	0.0218033	0.139456
ENSG00000136026.9	CKAP4	-0.707734	0.0568543	-12.4482	1.43041e-35	2.88906e-33	0.0549559	0.0925209
ENSG00000119900.7	OGFRL1	-0.707432	0.122397	-5.77984	7.47724e-09	2.21924e-07	0.00872269	0.198982
ENSG00000180739.12	S1PR5	-0.706694	0.146989	-4.8078	1.52598e-06	2.93296e-05	0.0798456	0.143139
ENSG00000121022.9	COPS5	-0.705412	0.174742	-4.03688	5.4166e-05	0.000730996	0.109905	0.0286742
ENSG00000234123.1	RHBDF1P1	-0.70528	0.1735	-4.06501	4.80314e-05	0.000657137	0.0737268	0.228908
ENSG00000114019.10	AMOTL2	-0.704961	0.0993926	-7.09269	1.3153e-12	6.34565e-11	0.0484715	0.0386463
ENSG00000176393.6	RNPEP	-0.364863	0.0578474	-6.30733	2.83895e-10	1.03141e-08	0.00532535	0.116369
ENSG00000159063.8	ALG8	-0.704427	0.212911	-3.30855	0.0009378	0.00880291	0.00748261	0.0264834
ENSG00000148291.5	SURF2	-0.703867	0.198855	-3.53961	0.00040072	0.00428459	0.0407946	0.19111
ENSG00000204381.7	LAYN	-0.703265	0.156541	-4.49254	7.03797e-06	0.000117912	0.0263994	0.0804679
ENSG00000173442.7	EHBP1L1	-0.700827	0.0788765	-8.88512	6.3851e-19	5.53368e-17	0.0414092	0.0422106
ENSG00000129925.6	TMEM8A	-0.349805	0.0556257	-6.28855	3.20454e-10	1.15543e-08	0.0216535	0.103807
ENSG00000261868.1	RP11-104O19.2	-0.700304	0.20541	-3.40929	0.000651315	0.00648675	0.0412479	0.226769
ENSG00000135074.11	ADAM19	-0.700026	0.0914488	-7.65484	1.93553e-14	1.16784e-12	0.0578004	0.140956
ENSG00000101955.10	SRPX	-0.699852	0.106908	-6.54632	5.89736e-11	2.35037e-09	0.00751442	0.140261
ENSG00000167767.9	KRT80	-0.69871	0.207692	-3.36416	0.000767772	0.00745652	0.053072	0.27414
ENSG00000130402.7	ACTN4	-0.698488	0.116384	-6.00156	1.95431e-09	6.26878e-08	0.00819024	0.0253121
ENSG00000169499.10	PLEKHA2	-0.482041	0.0769537	-6.26405	3.7511e-10	1.34033e-08	0.0082023	0.0756507
ENSG00000214961.2	RP11-355K23B.1	-0.69844	0.110053	-6.3464	2.20407e-10	8.18218e-09	0.0214926	0.0628539
ENSG00000186076.4	RP11-887P2.3	-0.697826	0.165702	-4.21133	2.53867e-05	0.000377443	0.0783703	0.253534
ENSG00000196549.6	MME	0.320043	0.0511535	6.25652	3.93659e-10	1.40031e-08	0.00222511	0.0863011
ENSG00000243244.1	STON1	-0.696668	0.141385	-4.92744	8.33141e-07	1.70148e-05	0.0852154	0.0598272
ENSG00000173692.8	PSMD1	-0.695894	0.122383	-5.68618	1.29913e-08	3.68596e-07	0.0104637	0.169886
ENSG00000137834.10	SMAD6	-0.695178	0.102899	-6.75593	1.41922e-11	6.0617e-10	0.0297676	0.15447
ENSG00000067560.6	RHOA	-0.292485	0.0468414	-6.24417	4.26069e-10	1.5066e-08	0.00905097	0.123851
ENSG00000198618.4	PPIAP22	-0.303706	0.0486508	-6.24256	4.30472e-10	1.51992e-08	0.0463611	0.0849397
ENSG00000068781.16	STON1-GTF2A1L	-0.695159	0.130508	-5.32655	1.00098e-07	2.44706e-06	0.0143818	0.157507
ENSG00000270959.1	LPP-AS2	-0.695038	0.164126	-4.23477	2.28783e-05	0.000343792	0.0938419	0.0807463
ENSG00000256663.1	RP11-424C20.2	-0.694376	0.0755329	-9.19304	3.819e-20	3.58339e-18	0.000346706	0.087417
ENSG00000236480.1	PKMP1	-0.694197	0.0616875	-11.2534	2.22723e-29	3.49221e-27	0.00322249	0.132251
ENSG00000205213.9	LGR4	-0.692993	0.163864	-4.22907	2.3466e-05	0.000351077	0.13359	0.0854656
ENSG00000101945.12	SUV39H1	-0.691944	0.16855	-4.10527	4.03849e-05	0.000565507	0.0683338	0.0125152
ENSG00000198420.5	FAM115A	-0.459241	0.0738752	-6.21644	5.08569e-10	1.77723e-08	0.0543119	0.117816
ENSG00000102181.15	CD99L2	-0.396489	0.0638238	-6.21224	5.22357e-10	1.82274e-08	0.00804757	0.117274
ENSG00000156381.4	ANKRD9	-0.691842	0.132047	-5.23937	1.61123e-07	3.79075e-06	0.0969746	0.106179
ENSG00000151014.4	CCRN4L	-0.691429	0.122078	-5.66382	1.48042e-08	4.18043e-07	0.0584688	0.058819
ENSG00000143786.3	CNIH3	-0.688241	0.0687791	-10.0065	1.42648e-23	1.65036e-21	0.0178205	0.0730225
ENSG00000117650.8	NEK2	-0.688135	0.187963	-3.66101	0.000251227	0.00283902	0.0499134	0.0513411
ENSG00000233786.1	CDC27P1	-0.687198	0.177478	-3.87203	0.000107934	0.00134962	0.0322969	0.254667
ENSG00000108963.13	DPH1	-0.68598	0.0909998	-7.53826	4.76282e-14	2.68351e-12	0.0553728	0.123324
ENSG00000138735.11	PDE5A	-0.68583	0.0968199	-7.08356	1.40498e-12	6.73741e-11	0.00503279	0.15377
ENSG00000120832.5	MTERFD3	-0.684564	0.173524	-3.94507	7.97763e-05	0.00103783	0.114372	0.0531279
ENSG00000145365.10	TIFA	-0.684038	0.150685	-4.53952	5.63829e-06	9.6122e-05	0.0600563	0.221355
ENSG00000108691.5	CCL2	-0.683491	0.0380361	-17.9695	3.37509e-72	1.78752e-69	0.0172924	0.10278
ENSG00000019549.4	SNAI2	-0.682384	0.0904879	-7.54116	4.65802e-14	2.63067e-12	0.029681	0.0812627
ENSG00000131747.10	TOP2A	-0.680426	0.0971278	-7.00547	2.46164e-12	1.16175e-10	0.0104757	0.0351545
ENSG00000005022.5	SLC25A5	-0.679073	0.137178	-4.95031	7.40944e-07	1.53156e-05	0.0758563	0.214113
ENSG00000164932.8	CTHRC1	-0.678834	0.142106	-4.77695	1.77972e-06	3.37977e-05	0.106148	0.111312
ENSG00000198113.2	TOR4A	-0.456609	0.0741741	-6.15591	7.46493e-10	2.54888e-08	0.0350717	0.120554
ENSG00000048471.9	SNX29	-0.677946	0.172111	-3.939	8.1822e-05	0.00105867	0.0664293	0.257945
ENSG00000185340.11	GAS2L1	-0.677114	0.111212	-6.08852	1.13962e-09	3.78807e-08	0.0403127	0.16315
ENSG00000092853.9	CLSPN	-0.677069	0.144127	-4.69772	2.63079e-06	4.83047e-05	0.00186326	0.121071
ENSG00000177084.12	POLE	-0.676256	0.185755	-3.64059	0.000272019	0.00303797	0.146903	0.187353
ENSG00000198689.5	SLC9A6	-0.674957	0.166117	-4.06314	4.84163e-05	0.000661265	0.114254	0.0187624
ENSG00000140943.12	MBTPS1	-0.476202	0.0775251	-6.14255	8.12061e-10	2.74913e-08	0.0254512	0.149224
ENSG00000141933.8	TPGS1	-0.674562	0.197213	-3.42047	0.00062514	0.00626928	0.163953	0.0199185
ENSG00000197442.8	MAP3K5	-0.673036	0.204621	-3.28918	0.0010048	0.00932628	0.106676	0.0592784
ENSG00000163694.10	RBM47	-0.672663	0.137704	-4.88484	1.03515e-06	2.07492e-05	0.0503513	0.158139
ENSG00000167670.11	CHAF1A	-0.672157	0.163751	-4.10474	4.04767e-05	0.000565852	0.0653487	0.0360235
ENSG00000213493.3	ACTN4P1	-0.67141	0.0692168	-9.7001	3.01189e-22	3.27773e-20	0.00734769	0.147692
ENSG00000179218.9	CALR	-0.497089	0.0812442	-6.11845	9.44897e-10	3.17179e-08	0.0544506	0.0314179
ENSG00000168268.6	NT5DC2	-0.670467	0.192234	-3.48776	0.000487093	0.00506717	0.14574	0.00373143
ENSG00000186298.7	PPP1CC	-0.670298	0.0665604	-10.0705	7.45782e-24	8.78038e-22	0.0198493	0.120784
ENSG00000185432.10	METTL7A	-0.67016	0.135018	-4.96349	6.92374e-07	1.4374e-05	0.102419	0.116666
ENSG00000029153.10	ARNTL2	-0.670001	0.176129	-3.80403	0.000142363	0.00172318	0	0.271292
ENSG00000170421.7	KRT8	-0.667804	0.16452	-4.05911	4.92608e-05	0.000672028	0.0155979	0.121422
ENSG00000210194.1	MT-TE	-0.667571	0.17012	-3.92411	8.70492e-05	0.0011172	0.0448166	0.157135
ENSG00000014216.11	CAPN1	-0.666244	0.104094	-6.40043	1.54942e-10	5.86148e-09	0.0685169	0.149905
ENSG00000156639.7	ZFAND3	0.465104	0.0763938	6.08824	1.14159e-09	3.78935e-08	0.0672656	0.0810264
ENSG00000188766.8	SPRED3	-0.665765	0.194319	-3.42614	0.000612234	0.00614892	0.126203	0.195502
ENSG00000111817.12	DSE	-0.665325	0.0959773	-6.93211	4.14595e-12	1.91865e-10	0.0661316	0.125975
ENSG00000197582.5	GPX1P1	-0.411948	0.0677939	-6.07647	1.22856e-09	4.06105e-08	0.0481412	0.0750289
ENSG00000174327.6	SLC16A13	-0.664324	0.163483	-4.06357	4.83271e-05	0.000660424	0.105895	0.117071
ENSG00000104884.10	ERCC2	-0.663837	0.128151	-5.18011	2.21758e-07	5.06726e-06	0.0419399	0.00076985
ENSG00000022267.12	FHL1	0.464044	0.0765983	6.05815	1.37698e-09	4.53283e-08	0.00503656	0.0486625
ENSG00000142794.14	NBPF3	-0.662497	0.1882	-3.52017	0.000431269	0.00457429	0.0365115	0.212464
ENSG00000113273.11	ARSB	-0.66177	0.0979885	-6.75354	1.44279e-11	6.15136e-10	0.058019	0.086216
ENSG00000213190.2	MLLT11	-0.661132	0.0723689	-9.13558	6.50554e-20	5.98635e-18	0.00687179	0.149592
ENSG00000085999.7	RAD54L	-0.66067	0.166151	-3.97633	6.99868e-05	0.000919512	0.0357382	0.0942809
ENSG00000235043.2	TECRP1	-0.65733	0.11228	-5.85437	4.78809e-09	1.44999e-07	0.0669491	0.079196
ENSG00000223722.2	RP11-467L13.5	0.433152	0.0718558	6.02808	1.65922e-09	5.41701e-08	0.0529848	0.103253
ENSG00000145555.10	MYO10	-0.655716	0.0926075	-7.08059	1.43538e-12	6.85561e-11	0.0198034	0.0425166
ENSG00000231007.4	CDC20P1	-0.655559	0.107211	-6.11467	9.67594e-10	3.24341e-08	0.0119808	0.00524755
ENSG00000170485.12	NPAS2	-0.654358	0.0883579	-7.40577	1.3039e-13	7.00301e-12	0.0137142	0.167803
ENSG00000213137.3	ARF1P2	-0.653996	0.175308	-3.73055	0.00019106	0.00223431	0.0623918	0.127279
ENSG00000155816.15	FMN2	-0.653977	0.110159	-5.93666	2.90881e-09	9.15796e-08	0.0186431	0.196487
ENSG00000078699.17	CBFA2T2	-0.652046	0.119759	-5.44468	5.18995e-08	1.34594e-06	0.0593158	0.0212913
ENSG00000040731.6	CDH10	-0.650172	0.190109	-3.42	0.000626204	0.00627336	0.144669	0.138021
ENSG00000155876.4	RRAGA	-0.333687	0.0554934	-6.01309	1.8202e-09	5.87816e-08	0.00856891	0.0875003
ENSG00000161533.7	ACOX1	-0.467136	0.0777033	-6.01179	1.83491e-09	5.91765e-08	0.0372518	0.0923899
ENSG00000066583.7	ISOC1	-0.287174	0.0478277	-6.00434	1.92109e-09	6.18548e-08	0.00449503	0.11172
ENSG00000155363.14	MOV10	-0.648658	0.169026	-3.83762	0.000124234	0.00152937	0.0106868	0.263109
ENSG00000105438.4	KDELR1	-0.476194	0.0793162	-6.00374	1.92826e-09	6.19357e-08	0.036188	0.0428022
ENSG00000243701.1	LINC00883	-0.647888	0.177309	-3.65401	0.000258177	0.00291074	0.141192	0.0238642
ENSG00000065060.12	UHRF1BP1	0.446081	0.0744273	5.99351	2.05362e-09	6.57848e-08	0.0350723	0.082136
ENSG00000160013.4	PTGIR	-0.647353	0.158366	-4.0877	4.35663e-05	0.000602621	0.124483	0.140869
ENSG00000064687.8	ABCA7	-0.64716	0.14985	-4.31872	1.56938e-05	0.000244225	0.0277978	0.164443
ENSG00000213977.3	TAX1BP3	-0.390223	0.0652145	-5.98367	2.1816e-09	6.9604e-08	0.0294339	0.110771
ENSG00000237172.3	B3GNT9	-0.385604	0.0645074	-5.97766	2.26363e-09	7.21243e-08	0.0118404	0.113437
ENSG00000183160.8	TMEM119	-0.490708	0.0821721	-5.9717	2.34788e-09	7.47089e-08	0.0684546	0.088297
ENSG00000125968.7	ID1	-0.362111	0.0606772	-5.96783	2.4043e-09	7.64021e-08	0.0298931	0.0721707
ENSG00000144746.6	ARL6IP5	-0.398335	0.0667953	-5.96352	2.46869e-09	7.83438e-08	0.030375	0.118051
ENSG00000216285.4	RP11-490H24.5	-0.646918	0.126923	-5.09692	3.45222e-07	7.5901e-06	0.0980065	0.100531
ENSG00000225131.1	PSME2P2	0.471982	0.0792513	5.95551	2.5926e-09	8.20576e-08	0.0401122	0.0977311
ENSG00000183691.4	NOG	-0.646546	0.15789	-4.09492	4.22305e-05	0.000587211	0.0799762	0.0925186
ENSG00000226608.2	FTLP3	-0.368282	0.0618968	-5.94995	2.6823e-09	8.46719e-08	0.0183501	0.160096
ENSG00000165304.3	MELK	-0.646172	0.18972	-3.40592	0.000659414	0.00655801	0.0388684	0.255484
ENSG00000185813.6	PCYT2	-0.646088	0.0873002	-7.40076	1.35403e-13	7.23555e-12	0.0270797	0.0386674
ENSG00000167257.6	RNF214	-0.645974	0.195069	-3.31152	0.000927908	0.00872718	0.0979944	0.0661374
ENSG00000007968.6	E2F2	-0.645357	0.157695	-4.09245	4.26843e-05	0.000592139	0.0984342	0.0270663
ENSG00000155660.6	PDIA4	-0.644574	0.0451992	-14.2607	3.84353e-46	1.10365e-43	0.0130297	0.120108
ENSG00000106992.13	AK1	-0.643531	0.169189	-3.80361	0.0001426	0.00172518	0.136921	0.0298686
ENSG00000134824.9	FADS2	-0.643462	0.0877051	-7.33666	2.18995e-13	1.14208e-11	0.066662	0.0660323
ENSG00000138028.10	CGREF1	-0.642282	0.161156	-3.98547	6.73465e-05	0.000890222	0.0605793	0.0762151
ENSG00000267473.1	AC005789.11	-0.642187	0.180494	-3.55794	0.000373774	0.00402538	0.0956473	0.048766
ENSG00000233251.3	AC007743.1	-0.641945	0.135988	-4.7206	2.35154e-06	4.37503e-05	0.103363	0.1316
ENSG00000010292.8	NCAPD2	-0.641028	0.127597	-5.02386	5.06432e-07	1.08737e-05	0.109866	0.0948227
ENSG00000168646.8	AXIN2	-0.638251	0.136616	-4.67186	2.98482e-06	5.39327e-05	0.0139503	0.195346
ENSG00000116132.7	PRRX1	-0.638194	0.18395	-3.46938	0.000521662	0.00536127	0.166789	0.0771051
ENSG00000115677.12	HDLBP	-0.356688	0.0604693	-5.89867	3.66448e-09	1.1357e-07	0.0151621	0.0901308
ENSG00000172331.7	BPGM	-0.638086	0.1162	-5.4913	3.98992e-08	1.0554e-06	0.0278136	0.0792882
ENSG00000133069.10	TMCC2	-0.637443	0.0883242	-7.21709	5.31126e-13	2.68754e-11	0.0234106	0.090269
ENSG00000107130.6	NCS1	-0.354942	0.0603129	-5.88501	3.98019e-09	1.22876e-07	0.0175033	0.0660734
ENSG00000234176.1	HSPA8P1	-0.63552	0.115322	-5.51081	3.57179e-08	9.49014e-07	0.0513602	0.0691047
ENSG00000171940.9	ZNF217	-0.455509	0.0774261	-5.88314	4.02554e-09	1.23954e-07	0.0510902	0.0994619
ENSG00000107554.11	DNMBP	-0.635233	0.0779287	-8.15146	3.59556e-16	2.50564e-14	0.0157795	0.145957
ENSG00000182534.9	MXRA7	-0.633707	0.0543233	-11.6655	1.91368e-31	3.25777e-29	0.0276907	0.0998602
ENSG00000135476.7	ESPL1	-0.632346	0.134024	-4.71816	2.37982e-06	4.4242e-05	0.0336032	0.0193728
ENSG00000116741.6	RGS2	-0.6322	0.0456038	-13.8629	1.0632e-43	2.81548e-41	0.00886126	0.0772676
ENSG00000177548.8	RABEP2	-0.629496	0.133326	-4.72147	2.34147e-06	4.35971e-05	0.107391	0.0915409
ENSG00000038382.13	TRIO	0.298641	0.0508175	5.87674	4.18427e-09	1.27851e-07	0.0089546	0.0803138
ENSG00000149798.3	CDC42EP2	-0.497854	0.0848288	-5.86893	4.38628e-09	1.33852e-07	0.0154841	0.129138
ENSG00000168758.6	SEMA4C	-0.627799	0.113441	-5.53416	3.12718e-08	8.35539e-07	0.057734	0.0368925
ENSG00000115380.14	EFEMP1	-0.422504	0.0721036	-5.85968	4.6377e-09	1.41163e-07	0.0143218	0.0752595
ENSG00000269378.1	ITGB1P1	-0.280862	0.047949	-5.85752	4.69837e-09	1.42827e-07	0.0206958	0.105888
ENSG00000164889.8	SLC4A2	-0.62708	0.111062	-5.64621	1.64024e-08	4.60989e-07	0.029119	0.191511
ENSG00000210191.1	MT-TL2	-0.626503	0.128049	-4.89267	9.94786e-07	2.00074e-05	0.0250774	0.00815109
ENSG00000137486.12	ARRB1	-0.625848	0.167956	-3.72626	0.000194338	0.00226155	0.0623307	0.213605
ENSG00000156515.17	HK1	-0.625749	0.101867	-6.14281	8.10739e-10	2.74856e-08	0.0471449	0.183655
ENSG00000178996.8	SNX18	-0.443247	0.0757372	-5.85244	4.84424e-09	1.46328e-07	0.0355727	0.116148
ENSG00000213753.6	RPL23AP79	-0.467523	0.0799529	-5.84748	4.99073e-09	1.50562e-07	0.00881764	0.132912
ENSG00000137845.10	ADAM10	-0.497001	0.0850989	-5.84028	5.21143e-09	1.57021e-07	0.0547426	0.111832
ENSG00000106976.14	DNM1	-0.624703	0.142636	-4.37971	1.18838e-05	0.000189575	0.0216796	0.0277297
ENSG00000143742.8	SRP9	-0.297899	0.0511755	-5.82114	5.8449e-09	1.75664e-07	0.0246411	0.0856691
ENSG00000254285.2	KRT8P3	-0.624645	0.180192	-3.46655	0.000527189	0.00540408	0.0194698	0.230221
ENSG00000074047.16	GLI2	-0.623452	0.112056	-5.56374	2.64057e-08	7.18411e-07	0.0592925	0.0767403
ENSG00000173812.6	EIF1	0.37617	0.0646777	5.81606	6.02509e-09	1.80397e-07	0.0324212	0.134202
ENSG00000112096.12	SOD2	-0.117068	0.0201565	-5.80796	6.3237e-09	1.891e-07	0.0197239	0.103421
ENSG00000213866.3	YBX1P10	-0.486861	0.0838655	-5.80526	6.42647e-09	1.91932e-07	0.0474229	0.14403
ENSG00000123191.9	ATP7B	-0.622829	0.144111	-4.32187	1.54709e-05	0.000241308	0.0101609	0.205882
ENSG00000259397.2	RP11-323I15.2	-0.622752	0.176202	-3.53431	0.000408838	0.00435576	0.0289191	0.2612
ENSG00000138411.6	HECW2	-0.426702	0.0737566	-5.78527	7.2398e-09	2.1526e-07	0.0227886	0.135746
ENSG00000102024.13	PLS3	-0.467795	0.0808611	-5.78518	7.24368e-09	2.1526e-07	0.0380682	0.0707631
ENSG00000177707.6	PVRL3	-0.621558	0.106863	-5.81642	6.01216e-09	1.80236e-07	0.0558458	0.0563933
ENSG00000173456.4	RNF26	-0.620812	0.0720111	-8.62106	6.63376e-18	5.2877e-16	0.026235	0.121745
ENSG00000114346.9	ECT2	-0.620565	0.123175	-5.03809	4.70196e-07	1.01782e-05	0.0580312	0.156197
ENSG00000166710.13	B2M	0.317631	0.0550253	5.77246	7.81243e-09	2.3101e-07	0.0163543	0.0565366
ENSG00000177426.16	TGIF1	0.472891	0.0819543	5.77018	7.91871e-09	2.33862e-07	0.0348589	0.105867
ENSG00000080824.14	HSP90AA1	-0.619693	0.0685392	-9.04143	1.54633e-19	1.39071e-17	0.0429854	0.0739019
ENSG00000008513.10	ST3GAL1	-0.619332	0.0875377	-7.07503	1.49421e-12	7.10809e-11	0.0580921	0.118984
ENSG00000156521.9	TYSND1	-0.618875	0.141866	-4.36239	1.28649e-05	0.000204134	0.0947488	0.0215267
ENSG00000154277.8	UCHL1	-0.617503	0.160668	-3.84334	0.000121369	0.00149798	0.00320902	0.275831
ENSG00000197756.5	RPL37A	-0.617484	0.174291	-3.54284	0.000395847	0.00424773	0.0106199	0.254372
ENSG00000116199.7	FAM20B	-0.617269	0.0571322	-10.8042	3.28692e-27	4.74771e-25	0.0344321	0.0794657
ENSG00000173706.8	HEG1	-0.616657	0.0806084	-7.65003	2.00937e-14	1.20649e-12	0.054202	0.128174
ENSG00000167508.6	MVD	-0.616594	0.164031	-3.759	0.000170592	0.00202723	0.0543093	0.0519507
ENSG00000101846.6	STS	-0.616327	0.17879	-3.4472	0.000566426	0.00574697	0.101558	0.23039
ENSG00000177663.9	IL17RA	-0.614892	0.148646	-4.13663	3.52448e-05	0.000500888	0.110774	0.0465686
ENSG00000101412.9	E2F1	-0.614881	0.120767	-5.09149	3.55266e-07	7.80374e-06	0.0699476	0.0405509
ENSG00000162063.8	CCNF	-0.613789	0.146388	-4.19289	2.75423e-05	0.000404197	0.115716	0.126227
ENSG00000160949.12	TONSL	-0.613219	0.127618	-4.80512	1.54658e-06	2.96776e-05	0.0671304	0.10514
ENSG00000134690.6	CDCA8	-0.61257	0.11022	-5.55769	2.73372e-08	7.3772e-07	0.00455149	0.16133
ENSG00000065154.7	OAT	-0.611706	0.124773	-4.90255	9.46014e-07	1.91233e-05	0.0242738	0.18972
ENSG00000213689.5	TREX1	-0.611307	0.131387	-4.65272	3.27581e-06	5.89225e-05	0.0412102	0.0346229
ENSG00000140937.9	CDH11	-0.607228	0.0631882	-9.60983	7.26663e-22	7.76617e-20	0.0468363	0.125343
ENSG00000158526.7	TSR2	-0.60715	0.109621	-5.53864	3.04832e-08	8.15383e-07	0.0775278	0.10781
ENSG00000183023.14	SLC8A1	-0.606185	0.163164	-3.71519	0.000203049	0.00235031	0.0845021	0.152945
ENSG00000147400.8	CETN2	-0.605265	0.100321	-6.03326	1.6068e-09	5.25307e-08	0.0335543	0.0572451
ENSG00000233621.1	RP11-422J8.1	-0.603677	0.175028	-3.44904	0.000562588	0.00571777	0.0451537	0.0166939
ENSG00000163513.13	TGFBR2	-0.602644	0.119628	-5.03765	4.71279e-07	1.01924e-05	0.0610119	0.0077704
ENSG00000186918.9	ZNF395	0.370434	0.0650456	5.695	1.23375e-08	3.54265e-07	0.00306033	0.100137
ENSG00000024526.12	DEPDC1	-0.601477	0.143283	-4.19782	2.69495e-05	0.000396718	0.0482711	0.0103227
ENSG00000162636.11	FAM102B	-0.59937	0.137962	-4.34445	1.39623e-05	0.000219646	0.0379423	0.010599
ENSG00000253833.1	RP11-367E12.4	-0.59927	0.0945625	-6.33728	2.33852e-10	8.61928e-09	0.0102852	0.0927077
ENSG00000228057.1	SEC63P1	0.471854	0.0829145	5.69085	1.26405e-08	3.61224e-07	0.0355209	0.133678
ENSG00000106080.6	FKBP14	-0.598742	0.0595123	-10.0608	8.23121e-24	9.6164e-22	0.00829829	0.1099
ENSG00000052723.7	SIKE1	0.429138	0.0754206	5.68993	1.27091e-08	3.62315e-07	0.0123159	0.13345
ENSG00000065328.12	MCM10	-0.597784	0.167014	-3.57925	0.000344576	0.00373625	0.0114181	0.21479
ENSG00000148248.9	SURF4	-0.417553	0.0734234	-5.68692	1.29352e-08	3.6788e-07	0.0509905	0.145421
ENSG00000104312.6	RIPK2	-0.59751	0.0924399	-6.46377	1.02128e-10	3.99018e-09	0.0193854	0.14118
ENSG00000185361.4	TNFAIP8L1	-0.595405	0.123039	-4.83916	1.30386e-06	2.56394e-05	0.0766323	0.0598126
ENSG00000072062.9	PRKACA	-0.447331	0.0787731	-5.67873	1.35698e-08	3.84552e-07	0.0406923	0.0798406
ENSG00000233328.3	PFN1P1	-0.594945	0.058982	-10.0869	6.3138e-24	7.48641e-22	0.0592183	0.0907739
ENSG00000107758.11	PPP3CB	-0.593997	0.148938	-3.98821	6.65725e-05	0.000881457	0.04871	0.204744
ENSG00000224025.2	RP11-274B18.3	-0.59342	0.136087	-4.36059	1.29714e-05	0.000205277	0.0278805	0.0113339
ENSG00000121440.10	PDZRN3	-0.592882	0.0783938	-7.56286	3.94289e-14	2.24274e-12	0.0497926	0.102499
ENSG00000168807.12	SNTB2	-0.591754	0.123359	-4.79699	1.61066e-06	3.08329e-05	0.0143152	0.212562
ENSG00000151929.5	BAG3	-0.591515	0.0904761	-6.5378	6.24304e-11	2.48398e-09	0.0346976	0.0716561
ENSG00000145681.6	HAPLN1	-0.590802	0.0676016	-8.73946	2.34227e-18	1.92494e-16	0.0105545	0.145457
ENSG00000131899.6	LLGL1	-0.590771	0.155354	-3.80273	0.000143112	0.00172961	0.0962425	0.0136523
ENSG00000233837.1	EIF3LP2	-0.590329	0.172145	-3.42926	0.000605225	0.00608108	0.0251481	0.25452
ENSG00000198825.7	INPP5F	-0.590134	0.122274	-4.82632	1.39076e-06	2.71466e-05	0.0597555	0.144635
ENSG00000120526.6	NUDCD1	0.48963	0.0868573	5.63717	1.72866e-08	4.83557e-07	0.000768177	0.0951647
ENSG00000132003.5	ZSWIM4	-0.589949	0.0842349	-7.00362	2.49439e-12	1.17488e-10	0.00517711	0.0686293
ENSG00000150938.5	CRIM1	0.260831	0.0463956	5.62189	1.88875e-08	5.26964e-07	0.0305289	0.0818518
ENSG00000160014.12	CALM3	-0.589397	0.0639324	-9.21906	2.9972e-20	2.83461e-18	0.0180637	0.136938
ENSG00000087274.12	ADD1	-0.588225	0.056509	-10.4094	2.24619e-25	2.80279e-23	0.000479151	0.123131
ENSG00000070756.9	PABPC1	0.391773	0.0697014	5.62074	1.90145e-08	5.2879e-07	0.0620229	0.0692005
ENSG00000122786.15	CALD1	-0.588188	0.045686	-12.8746	6.25853e-38	1.36844e-35	0.00736097	0.125706
ENSG00000164951.11	PDP1	-0.588146	0.0880921	-6.6765	2.44718e-11	1.02683e-09	0.0147683	0.0458185
ENSG00000074181.4	NOTCH3	-0.468617	0.0835117	-5.61139	2.00708e-08	5.56218e-07	0.0648127	0.0867219
ENSG00000005249.8	PRKAR2B	-0.586766	0.119919	-4.89302	9.92979e-07	1.99879e-05	0.0237609	0.191941
ENSG00000213846.3	AC098614.2	-0.347336	0.0619814	-5.60387	2.09621e-08	5.7957e-07	0.00389147	0.132748
ENSG00000113732.4	ATP6V0E1	-0.586044	0.0879899	-6.66035	2.73171e-11	1.1382e-09	0.0377633	0.0711797
ENSG00000104375.11	STK3	-0.585972	0.164235	-3.56788	0.000359887	0.00388988	0.0219015	0.208389
ENSG00000225357.3	RPF2P1	0.498602	0.0891415	5.59337	2.22703e-08	6.13604e-07	0.0421752	0.123226
ENSG00000066279.12	ASPM	-0.585344	0.154894	-3.779	0.000157457	0.00189338	0.149655	0.118272
ENSG00000144583.4	2020-03-04	-0.349948	0.0626834	-5.58279	2.36691e-08	6.50642e-07	0.00919619	0.0741535
ENSG00000116237.11	ICMT	-0.583424	0.0776823	-7.51038	5.89562e-14	3.29064e-12	0.0579322	0.134204
ENSG00000243646.4	IL10RB	-0.583166	0.144095	-4.04708	5.18597e-05	0.000704257	0.0557239	0.0198754
ENSG00000082781.7	ITGB5	-0.583103	0.0431519	-13.5128	1.314e-41	3.26215e-39	0.0150178	0.102322
ENSG00000071242.7	RPS6KA2	0.446172	0.080058	5.57312	2.50224e-08	6.83898e-07	0.0439707	0.146272
ENSG00000117906.9	RCN2	-0.582738	0.0659476	-8.83638	9.88742e-19	8.41596e-17	0.00604468	0.0955761
ENSG00000166224.12	SGPL1	0.454761	0.0816581	5.56908	2.56081e-08	6.99105e-07	0.0090446	0.144522
ENSG00000113140.6	SPARC	-0.410469	0.0737342	-5.56687	2.59356e-08	7.07234e-07	0.0373005	0.154125
ENSG00000118965.10	WDR35	0.450511	0.0809574	5.56479	2.62476e-08	7.14924e-07	0.00100727	0.127407
ENSG00000226971.1	AF196972.4	-0.582492	0.172879	-3.36935	0.000753445	0.00734732	0.092976	0.210681
ENSG00000063176.11	SPHK2	-0.581266	0.103834	-5.59801	2.1683e-08	5.98115e-07	0.0465372	0.140308
ENSG00000144524.13	COPS7B	-0.580573	0.146557	-3.96143	7.45032e-05	0.000973484	0.0801019	0.0185687
ENSG00000235587.2	GAPDHP65	-0.580289	0.0905962	-6.40523	1.50146e-10	5.68906e-09	0.00179393	0.0974786
ENSG00000160753.11	RUSC1	-0.579631	0.101448	-5.71359	1.10615e-08	3.18779e-07	0.0135925	0.183977
ENSG00000184575.7	XPOT	0.455534	0.0819493	5.55873	2.71738e-08	7.35113e-07	0.00339955	0.155878
ENSG00000182636.4	NDN	-0.578495	0.124695	-4.6393	3.49591e-06	6.23172e-05	0.0599133	0.018439
ENSG00000157978.7	LDLRAP1	-0.578412	0.155075	-3.72989	0.000191565	0.00223828	0.118751	0.0361423
ENSG00000249378.1	LINC01060	-0.578284	0.175182	-3.30105	0.000963246	0.00900983	0.0722591	0.0800498
ENSG00000143612.14	C1orf43	0.323777	0.0582797	5.55557	2.76712e-08	7.45185e-07	0.0513164	0.0926473
ENSG00000167333.8	TRIM68	-0.577726	0.130097	-4.44072	8.96566e-06	0.000147365	0.0649639	0.0761996
ENSG00000112837.12	TBX18	-0.577588	0.120989	-4.77387	1.80718e-06	3.42372e-05	0.0279581	0.127745
ENSG00000092330.11	TINF2	-0.576412	0.101281	-5.69122	1.26134e-08	3.60884e-07	0.0687214	0.0805786
ENSG00000076356.6	PLXNA2	-0.576193	0.0770502	-7.47815	7.53754e-14	4.14878e-12	0.0562167	0.0929982
ENSG00000075218.14	GTSE1	-0.575713	0.127357	-4.52046	6.17047e-06	0.00010467	0.0389233	0.141978
ENSG00000138080.9	EMILIN1	-0.575705	0.0915044	-6.29156	3.14289e-10	1.13492e-08	0.0918923	0.0271241
ENSG00000074842.3	C19orf10	-0.575183	0.128712	-4.46875	7.86762e-06	0.000130215	0.00853221	0.00690534
ENSG00000084731.9	KIF3C	-0.394316	0.0712958	-5.5307	3.18954e-08	8.51246e-07	0.0325987	0.112554
ENSG00000148019.8	CEP78	-0.574964	0.173285	-3.31802	0.000906578	0.0085638	0.143765	0.146644
ENSG00000261559.1	RP11-1H8.3	-0.574207	0.100859	-5.69319	1.24687e-08	3.5717e-07	0.0735702	0.162739
ENSG00000225259.3	ST13P6	-0.572152	0.172888	-3.30938	0.00093503	0.00878037	0.115196	0.0211392
ENSG00000168874.8	ATOH8	-0.57083	0.103325	-5.52462	3.30194e-08	8.79275e-07	0.0638135	0.0497165
ENSG00000235106.4	LINC00094	-0.570494	0.113304	-5.03509	4.77617e-07	1.03014e-05	0.0189521	0.197032
ENSG00000119392.10	GLE1	-0.569096	0.150648	-3.77765	0.000158313	0.00190114	0.121364	0.118738
ENSG00000134440.7	NARS	0.4827	0.0878571	5.49414	3.92614e-08	1.03969e-06	0.00216368	0.172746
ENSG00000067225.13	PKM	-0.568683	0.105752	-5.37751	7.55233e-08	1.89668e-06	0.0758576	0.0109894
ENSG00000132256.14	TRIM5	-0.568183	0.136801	-4.15335	3.27643e-05	0.000468992	0.0229462	0.018649
ENSG00000168118.7	RAB4A	-0.568133	0.103796	-5.47356	4.41091e-08	1.15395e-06	0.0247818	0.11123
ENSG00000105426.10	PTPRS	-0.460296	0.0839733	-5.48146	4.21835e-08	1.11212e-06	0.0471907	0.077783
ENSG00000099377.9	HSD3B7	-0.566403	0.151288	-3.74387	0.000181208	0.00213587	0.0216037	0.174122
ENSG00000186834.2	HEXIM1	-0.47299	0.0863352	-5.47853	4.28871e-08	1.12818e-06	0.0478156	0.0409888
ENSG00000154845.11	PPP4R1	-0.565957	0.15889	-3.56194	0.00036812	0.00397166	0.0020074	0.248365
ENSG00000115183.9	TANC1	-0.430589	0.0786266	-5.47638	4.3411e-08	1.13944e-06	0.0469056	0.107338
ENSG00000273131.1	RP6-42F4.1	-0.565945	0.170652	-3.31636	0.000911993	0.00861154	0.118075	0.173134
ENSG00000177197.7	PCNPP5	0.440501	0.0804767	5.47364	4.40873e-08	1.15395e-06	0.0166885	0.108416
ENSG00000261612.1	SUB1P3	-0.565009	0.169119	-3.3409	0.000835086	0.00801554	0.0431163	0.187094
ENSG00000128829.7	EIF2AK4	-0.565004	0.0917711	-6.15667	7.42923e-10	2.54033e-08	0.00320441	0.129061
ENSG00000005100.8	DHX33	0.416218	0.0762286	5.46013	4.75777e-08	1.24197e-06	0.0486363	0.0699691
ENSG00000232380.1	ZDHHC20P4	-0.564588	0.166335	-3.39429	0.00068807	0.00679038	0.131196	0.0753424
ENSG00000182551.9	ADI1	-0.564185	0.0667694	-8.44976	2.91897e-17	2.2085e-15	0.0210197	0.0920018
ENSG00000157483.4	MYO1E	-0.563678	0.116481	-4.83923	1.30342e-06	2.56394e-05	0.00628539	0.153569
ENSG00000074590.9	NUAK1	-0.56343	0.0731308	-7.70442	1.31443e-14	8.0739e-13	0.0201253	0.0925186
ENSG00000267920.1	SNX6P1	-0.485405	0.089114	-5.44701	5.12235e-08	1.32986e-06	0.00982093	0.134456
ENSG00000058668.10	ATP2B4	-0.563095	0.0614932	-9.15704	5.33418e-20	4.95057e-18	0.0328682	0.130097
ENSG00000150630.2	VEGFC	-0.562633	0.0477652	-11.7792	4.99929e-32	8.69694e-30	0.00997852	0.119093
ENSG00000143545.4	RAB13	-0.359759	0.0661384	-5.43948	5.34368e-08	1.3828e-06	0.00568719	0.064292
ENSG00000257616.1	RP11-641A6.5	-0.562243	0.0843444	-6.66603	2.62807e-11	1.09693e-09	0.0107812	0.117901
ENSG00000178741.7	COX5A	-0.56214	0.170278	-3.30131	0.00096233	0.00900793	0.0277297	0.204191
ENSG00000067064.6	IDI1	-0.477195	0.0878335	-5.43294	5.54321e-08	1.42978e-06	0.0177112	0.116936
ENSG00000139209.11	SLC38A4	-0.560804	0.0796768	-7.03848	1.94342e-12	9.18997e-11	0.0263924	0.131271
ENSG00000136240.5	KDELR2	-0.560685	0.0681298	-8.22966	1.87746e-16	1.32776e-14	0.0165662	0.144984
ENSG00000162745.6	OLFML2B	-0.55797	0.153527	-3.63434	0.000278697	0.003105	0.00175679	0.258745
ENSG00000240184.2	PCDHGC3	-0.557862	0.058111	-9.59993	8.00011e-22	8.5119e-20	0.0502848	0.107726
ENSG00000133026.8	MYH10	-0.557318	0.0880593	-6.3289	2.46922e-10	9.02591e-09	0.02829	0.15068
ENSG00000129515.14	SNX6	-0.557269	0.104414	-5.33711	9.44394e-08	2.32518e-06	0.00861013	0.157894
ENSG00000006118.10	TMEM132A	-0.557231	0.167284	-3.33105	0.000865185	0.00824139	0.183414	0.0117851
ENSG00000143384.8	MCL1	-0.229656	0.0423815	-5.41878	6.00081e-08	1.53452e-06	0.021511	0.12428
ENSG00000260290.2	CTD-2033A16.2	-0.314892	0.0581164	-5.41831	6.01665e-08	1.53692e-06	0.00776772	0.14155
ENSG00000223723.1	BX842568.2	-0.557187	0.120279	-4.63247	3.61337e-06	6.42667e-05	0.0458195	0.162725
ENSG00000006468.9	ETV1	-0.419586	0.0774759	-5.41569	6.10522e-08	1.55305e-06	0.0309088	0.0857004
ENSG00000134013.11	LOXL2	-0.556952	0.0469051	-11.874	1.61513e-32	2.87264e-30	0.0310107	0.0925338
ENSG00000139793.14	MBNL2	-0.556174	0.0573295	-9.70135	2.97531e-22	3.25277e-20	0.00855534	0.113301
ENSG00000250748.2	RP11-230G5.2	-0.5555	0.12711	-4.37023	1.24116e-05	0.000197335	0.0320658	0.0478917
ENSG00000112081.12	SRSF3	-0.415036	0.0767699	-5.40624	6.43615e-08	1.63357e-06	0.055074	0.114448
ENSG00000138604.5	GLCE	-0.554841	0.0739414	-7.5038	6.19957e-14	3.44416e-12	0.00781709	0.110978
ENSG00000161013.12	MGAT4B	-0.553663	0.147305	-3.75862	0.000170855	0.00202788	0.0757555	0.0317088
ENSG00000149968.7	MMP3	-0.318044	0.0589339	-5.39662	6.79072e-08	1.71808e-06	0.00261001	0.125067
ENSG00000232320.5	AC009299.5	-0.553641	0.147515	-3.75311	0.000174652	0.0020678	0.0294196	0.0423734
ENSG00000135318.7	NT5E	-0.321592	0.0596145	-5.39452	6.87055e-08	1.7346e-06	0.0253143	0.147751
ENSG00000153936.12	HS2ST1	-0.553451	0.126594	-4.37184	1.23202e-05	0.000196013	0.0725534	0.226877
ENSG00000227183.3	HDGFP1	-0.482085	0.0895547	-5.38313	7.32006e-08	1.84418e-06	0.0327677	0.116228
ENSG00000101298.9	SNPH	-0.552856	0.0944266	-5.85487	4.77377e-09	1.4475e-07	0.0536568	0.0601184
ENSG00000024422.7	EHD2	-0.419957	0.0780623	-5.37976	7.45846e-08	1.87508e-06	0.0674086	0.120782
ENSG00000096092.5	TMEM14A	-0.550425	0.138749	-3.96705	7.27674e-05	0.000954466	0.00703589	0.0758411
ENSG00000073905.8	VDAC1P1	-0.392332	0.0729677	-5.37679	7.58236e-08	1.90221e-06	0.044882	0.114626
ENSG00000023909.5	GCLM	-0.426736	0.0794337	-5.37223	7.77702e-08	1.949e-06	0.0316556	0.102626
ENSG00000196611.4	MMP1	-0.344834	0.0641955	-5.37163	7.80282e-08	1.95341e-06	0.0208313	0.114372
ENSG00000136044.7	APPL2	-0.550388	0.0773674	-7.11396	1.12764e-12	5.49591e-11	0.00601793	0.134169
ENSG00000172115.4	CYCS	0.313212	0.0583643	5.36649	8.02821e-08	2.00562e-06	0.0253972	0.105344
ENSG00000249242.3	TMEM150C	-0.550292	0.128159	-4.29382	1.75626e-05	0.000270743	0.0282574	0.0801786
ENSG00000197020.6	ZNF100	-0.549867	0.146961	-3.74159	0.000182861	0.00215108	0.00827025	0.0995187
ENSG00000108829.9	LRRC59	-0.396465	0.0739605	-5.3605	8.29909e-08	2.06555e-06	0.0658857	0.0888703
ENSG00000102781.9	KATNAL1	-0.416994	0.0777913	-5.36042	8.30276e-08	2.06555e-06	0.011287	0.0874522
ENSG00000134590.9	FAM127A	-0.549756	0.0767306	-7.16476	7.79242e-13	3.86105e-11	0.0524761	0.126325
ENSG00000183741.7	CBX6	0.433191	0.0809014	5.35455	8.57685e-08	2.12929e-06	0.0382966	0.115753
ENSG00000188763.3	FZD9	-0.548089	0.163199	-3.35841	0.000783917	0.00759475	0.0362619	0.0287442
ENSG00000119698.7	PPP4R4	-0.547135	0.132739	-4.12189	3.75777e-05	0.000529935	0.00722275	0.0493969
ENSG00000133119.8	RFC3	-0.546321	0.164304	-3.32506	0.000883996	0.00839374	0.0930987	0.211909
ENSG00000054598.5	FOXC1	0.48557	0.0908236	5.3463	8.97694e-08	2.21818e-06	0.0442263	0.0798218
ENSG00000180398.7	MCFD2	-0.26905	0.0503256	-5.34619	8.98238e-08	2.21818e-06	0.0247142	0.102379
ENSG00000129116.13	PALLD	-0.546032	0.100519	-5.43212	5.56882e-08	1.43483e-06	0.0185268	0.187627
ENSG00000154102.6	C16orf74	-0.545941	0.163122	-3.34683	0.00081742	0.00785864	0.101349	0.0355529
ENSG00000137804.8	NUSAP1	-0.545066	0.155404	-3.50741	0.000452487	0.0047612	0.00620269	0.219469
ENSG00000160226.11	C21orf2	-0.544839	0.112198	-4.85605	1.19753e-06	2.37642e-05	0.0123333	0.0960108
ENSG00000123064.8	DDX54	-0.544306	0.136492	-3.98782	6.6683e-05	0.00088243	0.112378	0.0948951
ENSG00000119681.7	LTBP2	-0.390807	0.0733206	-5.33011	9.81528e-08	2.40914e-06	0.0197666	0.0681211
ENSG00000139291.9	TMEM19	-0.542563	0.117563	-4.61509	3.9293e-06	6.91122e-05	0.0349476	0.0323866
ENSG00000144158.4	RP11-395L14.17	-0.542117	0.129447	-4.18795	2.81491e-05	0.000412594	0.0553292	0.147546
ENSG00000135486.13	HNRNPA1	-0.542086	0.149402	-3.62838	0.000285203	0.00316445	0.145705	0.155207
ENSG00000160326.9	SLC2A6	-0.542081	0.136623	-3.96773	7.25619e-05	0.000952295	0.0378237	0.0192876
ENSG00000172380.5	GNG12	-0.401437	0.075448	-5.32071	1.03365e-07	2.52079e-06	0.047425	0.133631
ENSG00000144959.5	NCEH1	-0.541551	0.0914179	-5.9239	3.14397e-09	9.84629e-08	0.0440518	0.146272
ENSG00000159792.5	PSKH1	-0.541371	0.10486	-5.1628	2.43279e-07	5.52723e-06	0.0714024	0.0335442
ENSG00000183580.8	FBXL7	-0.540463	0.079298	-6.81559	9.38769e-12	4.12627e-10	0.0167976	0.111483
ENSG00000177602.4	GSG2	-0.540116	0.15778	-3.42323	0.000618827	0.00620989	0.0206958	0.0156941
ENSG00000157193.10	LRP8	-0.539902	0.137486	-3.92695	8.60314e-05	0.00110813	0.0332868	0.00960417
ENSG00000158195.6	WASF2	0.269798	0.0507598	5.31518	1.0655e-07	2.58595e-06	0.000293527	0.111587
ENSG00000198959.7	TGM2	-0.539767	0.0255216	-21.1494	2.79456e-99	2.08134e-96	0.0186851	0.108659
ENSG00000134109.6	EDEM1	-0.539758	0.0940296	-5.7403	9.45099e-09	2.75025e-07	0.00672312	0.188438
ENSG00000171130.13	ATP6V0E2	-0.539267	0.110964	-4.85984	1.17479e-06	2.33518e-05	0.0908403	0.0410109
ENSG00000168003.12	SLC3A2	0.497541	0.0938361	5.30223	1.14396e-07	2.7651e-06	0.0486974	0.0213997
ENSG00000146648.11	EGFR	-0.539096	0.0485694	-11.0995	1.26179e-28	1.9655e-26	0.0215368	0.110768
ENSG00000198860.7	TSEN15	0.390976	0.0737489	5.30145	1.14887e-07	2.77135e-06	0.00229729	0.143721
ENSG00000113205.2	PCDHB3	-0.538996	0.10444	-5.16084	2.45843e-07	5.57485e-06	0.0411526	0.109164
ENSG00000171953.11	ATPAF2	-0.537344	0.163384	-3.28885	0.00100598	0.00932628	0.0234141	0.164307
ENSG00000240230.1	COX19	-0.53725	0.0829943	-6.47333	9.58674e-11	3.75791e-09	0.01401	0.119525
ENSG00000228594.1	C1orf233	-0.53717	0.151744	-3.53997	0.00040018	0.00428385	0.111831	0.206978
ENSG00000122420.5	PTGFR	-0.53688	0.153461	-3.49848	0.000467914	0.00489758	0.022742	0.0318996
ENSG00000214338.6	SOGA3	0.441826	0.0835342	5.28916	1.22877e-07	2.9462e-06	0.0412307	0.0974324
ENSG00000099399.5	MAGEB2	-0.536423	0.141914	-3.77992	0.000156877	0.00188735	0.0328193	0.155059
ENSG00000111602.7	TIMELESS	-0.536019	0.128137	-4.18319	2.87452e-05	0.000419781	0.0595691	0.0554594
ENSG00000130766.4	SESN2	0.407755	0.0772656	5.27732	1.31089e-07	3.13365e-06	0.0457517	0.0621265
ENSG00000121005.4	CRISPLD1	-0.535974	0.130348	-4.11188	3.92442e-05	0.000550505	0.0210086	0.163285
ENSG00000173786.12	CNP	-0.35201	0.0667715	-5.27186	1.35047e-07	3.2218e-06	0.0437999	0.0741353
ENSG00000171208.5	NETO2	-0.467139	0.0886288	-5.27074	1.35878e-07	3.23837e-06	0.0295627	0.138368
ENSG00000162512.11	SDC3	-0.535052	0.0536828	-9.96693	2.12703e-23	2.43719e-21	0.0413255	0.0816566
ENSG00000251593.1	MSNP1	-0.449688	0.0853907	-5.26625	1.3924e-07	3.31189e-06	0.0533358	0.157723
ENSG00000129355.6	CDKN2D	-0.534934	0.158341	-3.37836	0.000729183	0.00713994	0.0680078	0.0241184
ENSG00000123933.10	MXD4	-0.434763	0.0825913	-5.26402	1.40938e-07	3.3456e-06	0.00537352	0.10738
ENSG00000197324.4	LRP10	-0.195594	0.037166	-5.26271	1.41945e-07	3.36615e-06	0.00545986	0.0958622
ENSG00000067208.10	EVI5	-0.534307	0.137647	-3.88173	0.000103716	0.0013003	0.0965227	0.16734
ENSG00000197712.7	FAM114A1	-0.533851	0.0784917	-6.80138	1.03625e-11	4.52326e-10	0.00964904	0.100377
ENSG00000141696.8	LEPREL4	-0.465715	0.088709	-5.24992	1.52164e-07	3.59775e-06	0.0584875	0.077825
ENSG00000174516.10	PELI3	-0.533767	0.136828	-3.90102	9.57891e-05	0.00121627	0.0456954	0.169823
ENSG00000011021.17	CLCN6	0.442453	0.084349	5.24551	1.55852e-07	3.67764e-06	0.021474	0.120616
ENSG00000144647.5	POMGNT2	-0.533467	0.139908	-3.81298	0.000137302	0.001667	0.0424812	0.0060326
ENSG00000108292.12	MLLT6	0.35662	0.0680347	5.24174	1.59069e-07	3.74613e-06	0.0118864	0.047044
ENSG00000186815.8	TPCN1	-0.533109	0.098109	-5.43384	5.51532e-08	1.42412e-06	0.0686443	0.126175
ENSG00000152022.7	LIX1L	-0.532065	0.0671286	-7.92605	2.26226e-15	1.49414e-13	0.000351532	0.142665
ENSG00000179862.5	CITED4	-0.531599	0.072469	-7.33554	2.20828e-13	1.14913e-11	0.0176194	0.067498
ENSG00000078081.3	LAMP3	-0.530165	0.143777	-3.68742	0.000226538	0.00259446	0.0233479	0.158059
ENSG00000140553.12	UNC45A	-0.529943	0.131773	-4.02164	5.77944e-05	0.000775571	0.0420188	0.00236096
ENSG00000139651.9	ZNF740	0.442642	0.0846841	5.22698	1.72305e-07	4.03393e-06	0.0497008	0.119422
ENSG00000168243.6	GNG4	0.46741	0.0894763	5.22385	1.75245e-07	4.09874e-06	0.0176489	0.117571
ENSG00000254612.2	RP11-676M6.1	0.286004	0.0547773	5.22122	1.77747e-07	4.15317e-06	0.0196513	0.0797774
ENSG00000248905.4	FMN1	-0.529894	0.0775954	-6.82894	8.55449e-12	3.78958e-10	0.0583426	0.088299
ENSG00000010818.4	HIVEP2	-0.529691	0.110826	-4.77947	1.75762e-06	3.34312e-05	0.0795374	0.155032
ENSG00000196586.9	MYO6	-0.529589	0.109032	-4.85717	1.19075e-06	2.36492e-05	0.00216075	0.168199
ENSG00000174437.12	ATP2A2	-0.529396	0.109504	-4.83448	1.33496e-06	2.6186e-05	0.017822	0.203901
ENSG00000107882.7	SUFU	-0.529199	0.116058	-4.55979	5.12046e-06	8.82399e-05	0.0545327	0.144215
ENSG00000164930.7	FZD6	-0.285516	0.0548215	-5.2081	1.9078e-07	4.42839e-06	0.0175431	0.102309
ENSG00000189319.9	FAM53B	-0.529114	0.151125	-3.50117	0.000463225	0.0048549	0.146551	0.140102
ENSG00000120942.9	UBIAD1	0.434277	0.0834161	5.20615	1.92794e-07	4.4697e-06	0.0360129	0.135574
ENSG00000186575.13	NF2	-0.529079	0.158999	-3.32755	0.000876131	0.00832569	0.159446	0.108215
ENSG00000135678.7	CPM	-0.528831	0.159538	-3.31477	0.000917187	0.00864466	0.0647807	0.215476
ENSG00000125868.11	DSTN	-0.527876	0.0690449	-7.6454	2.08291e-14	1.23796e-12	0.0503015	0.12173
ENSG00000164107.7	HAND2	0.464231	0.0892922	5.19901	2.00352e-07	4.62694e-06	0.058838	0.0309127
ENSG00000164237.4	CMBL	-0.44713	0.0860396	-5.19679	2.02761e-07	4.67803e-06	0.0232424	0.12799
ENSG00000105968.14	H2AFV	-0.460816	0.0887284	-5.19356	2.06309e-07	4.75527e-06	0.0306107	0.163255
ENSG00000088832.10	FKBP1A	-0.321509	0.0619301	-5.19147	2.08637e-07	4.80429e-06	0.0558316	0.0862864
ENSG00000156970.8	BUB1B	-0.527783	0.139167	-3.79245	0.000149171	0.00179919	0.0552188	0.0613209
ENSG00000188985.5	DHFRP1	-0.527096	0.101638	-5.18601	2.14852e-07	4.92836e-06	0.00683929	0.126844
ENSG00000171488.10	LRRC8C	-0.475376	0.0916389	-5.18748	2.13155e-07	4.89414e-06	0.0290478	0.131103
ENSG00000198162.8	MAN1A2	-0.526015	0.0770556	-6.82644	8.70484e-12	3.84903e-10	0.0368582	0.116788
ENSG00000136197.8	C7orf25	-0.525902	0.0945988	-5.55929	2.70873e-08	7.33605e-07	0.020785	0.144729
ENSG00000188375.3	H3F3C	0.301659	0.0582129	5.182	2.19523e-07	5.02583e-06	0.0146195	0.0494572
ENSG00000212789.3	ST13P5	-0.525751	0.160731	-3.271	0.0010717	0.00982754	0.0780854	0.0838253
ENSG00000107862.4	GBF1	-0.525572	0.114835	-4.57676	4.72235e-06	8.19722e-05	0.032679	0.165843
ENSG00000111206.8	FOXM1	-0.52488	0.0788421	-6.65736	2.78798e-11	1.15961e-09	0.063074	0.101896
ENSG00000033170.12	FUT8	-0.524146	0.128882	-4.06686	4.76518e-05	0.000652318	0.0197792	0.191773
ENSG00000183199.6	HSP90AB3P	-0.289564	0.0560352	-5.16753	2.37211e-07	5.40484e-06	0.00534899	0.152964
ENSG00000239697.6	TNFSF12	-0.524129	0.11952	-4.38528	1.15837e-05	0.000185161	0.0340113	0.0982851
ENSG00000141367.7	CLTC	-0.422716	0.0818661	-5.16351	2.4236e-07	5.51161e-06	0.00264549	0.177817
ENSG00000172731.9	LRRC20	-0.52287	0.124818	-4.18906	2.80116e-05	0.000410831	0.0641175	0.172465
ENSG00000197496.4	SLC2A10	-0.522512	0.093024	-5.61696	1.94352e-08	5.39858e-07	0.0523783	0.0774225
ENSG00000070214.11	SLC44A1	-0.522127	0.0811266	-6.43595	1.22704e-10	4.72442e-09	0.0270696	0.144799
ENSG00000175274.14	TP53I11	-0.521862	0.124631	-4.18725	2.8236e-05	0.00041336	0.0133091	0.004306
ENSG00000232952.1	RP11-90H3.1	-0.393692	0.0763728	-5.15488	2.53799e-07	5.74218e-06	0.0284887	0.125916
ENSG00000229598.1	PRDX3P1	-0.521084	0.0826696	-6.30321	2.91543e-10	1.05759e-08	0.00868176	0.102677
ENSG00000256356.1	HSPA8P5	-0.520855	0.139836	-3.72476	0.000195498	0.00227283	0.0792945	0.0134322
ENSG00000168282.4	MGAT2	-0.313428	0.0608278	-5.15272	2.56738e-07	5.79435e-06	0.0016274	0.0812062
ENSG00000183762.8	KREMEN1	-0.519573	0.0862817	-6.02183	1.72459e-09	5.59974e-08	0.0126138	0.15068
ENSG00000086619.9	ERO1LB	-0.519492	0.137519	-3.77761	0.000158342	0.00190114	0.0815651	0.116684
ENSG00000105063.14	PPP6R1	-0.494075	0.095965	-5.14849	2.62585e-07	5.90953e-06	0.0358732	0.0757945
ENSG00000144040.8	SFXN5	-0.518861	0.137128	-3.78377	0.000154468	0.0018612	0.0446594	0.0197447
ENSG00000102554.9	KLF5	0.406006	0.0789226	5.14436	2.68436e-07	6.02982e-06	0.0154371	0.131158
ENSG00000138160.4	KIF11	-0.518692	0.0965913	-5.36997	7.87486e-08	1.96938e-06	0.0184623	0.132583
ENSG00000081760.12	AACS	-0.518556	0.144534	-3.58778	0.000333511	0.00363311	0.0501215	0.00244674
ENSG00000183011.9	LSMD1	-0.51676	0.144316	-3.58076	0.000342591	0.0037198	0.0392837	0.0262586
ENSG00000177045.6	SIX5	-0.516417	0.111864	-4.61649	3.90294e-06	6.88008e-05	0.0158455	0.160576
ENSG00000142408.2	CACNG8	-0.414213	0.0807043	-5.13248	2.85949e-07	6.39307e-06	0.0039851	0.0483492
ENSG00000109103.7	UNC119	-0.516027	0.0924629	-5.58091	2.39265e-08	6.5634e-07	0.00127867	0.0878443
ENSG00000117114.15	LPHN2	-0.436523	0.0850946	-5.12985	2.89967e-07	6.47077e-06	0.00301236	0.162422
ENSG00000050344.8	NFE2L3	-0.345166	0.0673708	-5.12338	3.00105e-07	6.69075e-06	0.0252681	0.104064
ENSG00000178202.8	KDELC2	-0.514775	0.0814673	-6.3188	2.636e-10	9.62079e-09	0.00799714	0.156784
ENSG00000167797.3	CDK2AP2	-0.514147	0.136571	-3.76468	0.000166761	0.00199219	0.0145442	0.19481
ENSG00000155760.1	FZD7	-0.513526	0.0565672	-9.07816	1.10423e-19	1.00832e-17	0.035227	0.101774
ENSG00000109618.7	SEPSECS	0.462414	0.0903455	5.11828	3.08328e-07	6.84845e-06	0.0103576	0.0846025
ENSG00000229097.1	CALM2P2	0.443855	0.0867295	5.11769	3.09303e-07	6.8637e-06	0.0607853	0.0849719
ENSG00000188013.5	MEIS3P2	-0.513524	0.154759	-3.31822	0.000905939	0.00856128	0.00822217	0.0101987
ENSG00000134070.4	IRAK2	-0.348669	0.068193	-5.11297	3.17133e-07	7.02437e-06	0.00396138	0.0814273
ENSG00000226221.1	AC022431.1	0.252495	0.0493988	5.11135	3.19862e-07	7.07826e-06	0.0393724	0.0851364
ENSG00000166068.8	SPRED1	-0.512603	0.0892742	-5.74189	9.36269e-09	2.72789e-07	0.0395912	0.1442
ENSG00000141905.13	NFIC	-0.326211	0.0638555	-5.10858	3.24588e-07	7.16952e-06	0.0426335	0.123612
ENSG00000154127.5	UBASH3B	-0.512218	0.111083	-4.61114	4.00463e-06	7.03334e-05	0.0295783	0.128772
ENSG00000102178.8	UBL4A	-0.356328	0.0697632	-5.10767	3.26153e-07	7.19075e-06	0.0178776	0.102479
ENSG00000120129.5	DUSP1	0.468415	0.0918555	5.09948	3.40595e-07	7.50221e-06	0.00525079	0.10887
ENSG00000148308.13	GTF3C5	-0.511023	0.110108	-4.64111	3.4655e-06	6.18677e-05	0.000644876	0.162599
ENSG00000101474.7	APMAP	-0.510527	0.0679726	-7.51077	5.87796e-14	3.28848e-12	0.0207685	0.131982
ENSG00000081320.6	STK17B	-0.509585	0.0943639	-5.40021	6.65618e-08	1.68763e-06	0.0374594	0.0857281
ENSG00000104442.5	ARMC1	-0.509539	0.124889	-4.07995	4.50459e-05	0.000620924	0.0122638	0.00638471
ENSG00000177855.8	CACYBPP2	-0.509466	0.124373	-4.09626	4.19874e-05	0.000584172	0.0231087	0.212961
ENSG00000120256.5	LRP11	-0.372873	0.0734858	-5.07409	3.89363e-07	8.52913e-06	0.00253638	0.0885407
ENSG00000171617.9	ENC1	-0.508646	0.125711	-4.04617	5.20635e-05	0.000706623	0.0968527	0.0798591
ENSG00000005893.11	LAMP2	-0.376787	0.0743454	-5.06806	4.01886e-07	8.7873e-06	0.0199093	0.139811
ENSG00000173801.12	JUP	-0.506989	0.0997162	-5.08432	3.68944e-07	8.08927e-06	0.0154884	0.144785
ENSG00000164091.7	WDR82	0.233474	0.0460732	5.06745	4.03171e-07	8.79925e-06	0.0260689	0.0944689
ENSG00000100711.9	ZFYVE21	-0.506908	0.127942	-3.96202	7.43191e-05	0.000971611	0.00885729	0.0925865
ENSG00000128591.11	FLNC	-0.444281	0.0877174	-5.06491	4.08591e-07	8.90124e-06	0.0432683	0.155018
ENSG00000117533.10	VAMP4	-0.506318	0.122919	-4.11911	3.80331e-05	0.000535406	0.0241805	0.176882
ENSG00000171793.9	CTPS1	-0.50531	0.120296	-4.20054	2.66276e-05	0.000392951	0.0838052	0.0919515
ENSG00000162337.7	LRP5	-0.505296	0.102911	-4.91004	9.10588e-07	1.84541e-05	0.0581058	0.0960789
ENSG00000182054.5	IDH2	-0.504728	0.12684	-3.97926	6.91303e-05	0.000910769	0.00436935	0.101909
ENSG00000184678.8	HIST2H2BE	-0.504697	0.104427	-4.83299	1.34496e-06	2.63605e-05	0.0316254	0.1626
ENSG00000204253.3	HNRNPCP2	0.219615	0.0435716	5.04032	4.64761e-07	1.00697e-05	0.00378776	0.117753
ENSG00000226137.3	BAIAP2-AS1	-0.503564	0.101169	-4.97746	6.44226e-07	1.34565e-05	0.0538808	0.0933474
ENSG00000178184.11	PARD6G	-0.502842	0.139871	-3.59504	0.000324339	0.00355075	0.0131896	0.0270232
ENSG00000075399.8	VPS9D1	-0.502742	0.130442	-3.85414	0.000116137	0.00144086	0.00830913	0.00511285
ENSG00000130749.5	ZC3H4	-0.502654	0.118891	-4.22787	2.35918e-05	0.000352517	0.0940802	0.162589
ENSG00000103489.7	XYLT1	-0.502504	0.0657211	-7.64602	2.07299e-14	1.23514e-12	0.0140061	0.0816659
ENSG00000259790.1	ANP32BP1	0.332136	0.0659686	5.03476	4.7845e-07	1.031e-05	0.00380258	0.0907949
ENSG00000227105.1	PARP1P1	-0.501822	0.111947	-4.48268	7.37121e-06	0.00012268	0.062261	0.179807
ENSG00000087903.8	RFX2	-0.501793	0.0973455	-5.15477	2.53944e-07	5.74218e-06	0.000747075	0.0979423
ENSG00000146535.9	GNA12	-0.501567	0.0530693	-9.45118	3.35045e-21	3.41245e-19	0.00917914	0.115425
ENSG00000061676.10	NCKAP1	-0.501066	0.12342	-4.05983	4.91074e-05	0.000670319	0.0407866	0.167754
ENSG00000038427.11	VCAN	-0.500277	0.0694831	-7.19998	6.02234e-13	3.02169e-11	0.0454232	0.134343
ENSG00000104231.6	ZFAND1	0.500164	0.14905	3.35567	0.000791724	0.00764265	0.0294401	0.211701
ENSG00000101782.10	RIOK3	0.500378	0.110831	4.5148	6.33761e-06	0.0001072	0.0527556	0.170096
ENSG00000232472.1	EEF1B2P3	0.277624	0.0552941	5.02086	5.14403e-07	1.10052e-05	0.0293261	0.0993481
ENSG00000099381.12	SETD1A	-0.407052	0.0811039	-5.0189	5.19683e-07	1.11082e-05	0.0446945	0.112081
ENSG00000159023.14	EPB41	0.500699	0.0758665	6.59974	4.11891e-11	1.68092e-09	0.0202207	0.114489
ENSG00000234337.3	RP11-297L17.6	-0.228107	0.0454632	-5.0174	5.23761e-07	1.11753e-05	0.00383522	0.10224
ENSG00000109323.4	MANBA	-0.359689	0.0717267	-5.01472	5.31099e-07	1.13217e-05	0.00816416	0.11307
ENSG00000127528.5	KLF2	0.360879	0.0719801	5.0136	5.34216e-07	1.1378e-05	0.0200145	0.105564
ENSG00000140988.11	RPS2	0.502061	0.150659	3.33243	0.000860905	0.0082039	0.121068	0.171031
ENSG00000025796.9	SEC63	0.504677	0.0948566	5.32041	1.03532e-07	2.52079e-06	0.0462593	0.142985
ENSG00000063046.13	EIF4B	-0.312764	0.0624546	-5.00786	5.50372e-07	1.16907e-05	0.00272188	0.140775
ENSG00000165443.7	PHYHIPL	0.504795	0.113314	4.45484	8.39539e-06	0.000138469	0.0641026	0.129616
ENSG00000223599.1	RP11-216N14.7	0.505583	0.140145	3.60758	0.000309069	0.00339762	0.0383949	0.0215164
ENSG00000086475.10	SEPHS1	-0.452783	0.0905054	-5.00283	5.64954e-07	1.19685e-05	0.0590029	0.111151
ENSG00000163840.5	DTX3L	0.509709	0.0819487	6.21985	4.97618e-10	1.74408e-08	0.0546726	0.102492
ENSG00000133422.8	MORC2	0.510792	0.121302	4.21092	2.54335e-05	0.000377903	0.0546071	0.0380019
ENSG00000234369.1	TATDN1P1	0.512439	0.105756	4.84547	1.26314e-06	2.49415e-05	0.0386085	0.146268
ENSG00000177125.5	ZBTB34	0.512902	0.147432	3.47892	0.000503444	0.00520998	0.019055	0.221299
ENSG00000124191.13	TOX2	0.513091	0.149165	3.43976	0.000582221	0.00588468	0.0972272	0.0924936
ENSG00000258608.1	DNAJC19P9	0.513204	0.122076	4.20397	2.62269e-05	0.00038824	0.0354985	0.0361905
ENSG00000111885.5	MAN1A1	-0.39799	0.0797359	-4.99135	5.99576e-07	1.26234e-05	0.0649468	0.127013
ENSG00000270553.1	RP11-15E18.5	0.514348	0.110193	4.6677	3.04595e-06	5.49956e-05	0.00693242	0.141142
ENSG00000151458.7	ANKRD50	0.514627	0.109511	4.69933	2.61014e-06	4.79995e-05	0.0976689	0.0619314
ENSG00000232677.2	LINC00665	0.516166	0.132933	3.88289	0.000103222	0.00129683	0.0824195	0.148532
ENSG00000148677.6	ANKRD1	0.51666	0.0809076	6.3858	1.70506e-10	6.4197e-09	0.0472557	0.147705
ENSG00000115267.5	IFIH1	0.516726	0.145944	3.54057	0.000399258	0.00428049	0.0612826	0.118207
ENSG00000115816.9	CEBPZ	0.410683	0.0824436	4.98138	6.31312e-07	1.32215e-05	0.0532445	0.100865
ENSG00000100906.6	NFKBIA	-0.299252	0.0600932	-4.97979	6.36529e-07	1.33191e-05	0.0410269	0.0876905
ENSG00000137809.12	ITGA11	0.332539	0.0667819	4.97949	6.37537e-07	1.33284e-05	0.0301919	0.123804
ENSG00000130589.12	HELZ2	0.517897	0.128088	4.0433	5.27036e-05	0.000714903	0.100949	0.0524198
ENSG00000161011.15	SQSTM1	0.518283	0.0475913	10.8903	1.2824e-27	1.87506e-25	0.0427159	0.123639
ENSG00000255302.3	EID1	-0.240365	0.0483134	-4.97512	6.52071e-07	1.35965e-05	0.0268983	0.086448
ENSG00000217241.1	CBX3P9	-0.265598	0.0533985	-4.97387	6.56282e-07	1.36724e-05	0.00393566	0.0991024
ENSG00000145819.11	ARHGAP26	0.518823	0.0996878	5.20447	1.94547e-07	4.50158e-06	0.0656412	0.136332
ENSG00000134186.7	PRPF38B	0.365353	0.0735686	4.96616	6.82923e-07	1.42025e-05	0.0299041	0.106244
ENSG00000135334.8	AKIRIN2	0.497828	0.100278	4.96449	6.88815e-07	1.43126e-05	0.0155408	0.162036
ENSG00000168280.12	KIF5C	0.519111	0.114037	4.55214	5.31029e-06	9.0985e-05	0.0799215	0.123035
ENSG00000103942.8	HOMER2	0.521537	0.125938	4.14121	3.45482e-05	0.000492457	0.00369246	0.0612937
ENSG00000140319.6	SRP14	-0.415387	0.0837126	-4.96206	6.97479e-07	1.44548e-05	0.00914705	0.038421
ENSG00000140941.8	MAP1LC3B	0.356138	0.0718759	4.95491	7.23645e-07	1.4984e-05	0.00479627	0.146274
ENSG00000265273.1	PGDP1	-0.436633	0.0881309	-4.95437	7.25666e-07	1.50129e-05	0.0602748	0.146892
ENSG00000138675.12	FGF5	0.521579	0.0705688	7.39106	1.45662e-13	7.749e-12	0.0657031	0.113848
ENSG00000119922.7	IFIT2	0.522424	0.127273	4.10476	4.0473e-05	0.000565852	0.0350631	0.11961
ENSG00000198843.8	SELT	-0.424715	0.085843	-4.94759	7.51396e-07	1.55048e-05	0.0390855	0.104961
ENSG00000079931.10	MOXD1	-0.320368	0.0647774	-4.94567	7.5883e-07	1.56419e-05	0.0430217	0.133308
ENSG00000271270.1	TMCC1-AS1	0.522433	0.134278	3.89067	9.99673e-05	0.00126394	0.00196692	0.151354
ENSG00000225921.2	NOL7	0.523908	0.153171	3.42041	0.000625271	0.00626928	0.0395302	0.0332067
ENSG00000157680.11	DGKI	0.525364	0.146693	3.58139	0.000341777	0.00371435	0.121458	0.0798279
ENSG00000138756.13	BMP2K	0.529137	0.156943	3.37152	0.000747534	0.00730081	0.13569	0.157989
ENSG00000120053.9	GOT1	0.529267	0.10012	5.28633	1.24795e-07	2.98618e-06	0.00885267	0.0909185
ENSG00000055118.10	KCNH2	0.529756	0.13157	4.02644	5.66283e-05	0.000760779	0.0781561	0.017325
ENSG00000101898.5	RP3-324O17.4	0.529977	0.123055	4.30682	1.65617e-05	0.000257143	0.00874771	0.0411567
ENSG00000177239.10	MAN1B1	-0.351273	0.0712307	-4.93148	8.16095e-07	1.67096e-05	0.00545585	0.0720275
ENSG00000234741.3	GAS5	0.530237	0.127863	4.1469	3.37005e-05	0.000481525	0.0869668	0.0754461
ENSG00000214975.4	PPIAP29	0.53043	0.0950443	5.58087	2.39315e-08	6.5634e-07	0.00588031	0.0555804
ENSG00000128564.5	VGF	0.530571	0.0704762	7.52837	5.13784e-14	2.88118e-12	0.0738954	0.081136
ENSG00000231234.1	SKP1P1	-0.43903	0.0891098	-4.92684	8.35716e-07	1.70528e-05	0.0276488	0.162445
ENSG00000143162.7	CREG1	-0.452153	0.0918673	-4.92181	8.57475e-07	1.74818e-05	0.0442684	0.035381
ENSG00000180573.8	HIST1H2AC	-0.340273	0.0691447	-4.92118	8.60244e-07	1.75232e-05	0.0240042	0.113787
ENSG00000011258.11	MBTD1	0.532383	0.0868467	6.13015	8.77944e-10	2.95955e-08	0.018088	0.114146
ENSG00000011347.5	SYT7	0.532591	0.116904	4.55581	5.21842e-06	8.96043e-05	0.0068986	0.168107
ENSG00000169826.6	CSGALNACT2	0.446687	0.0908135	4.91873	8.71084e-07	1.76987e-05	0.0322634	0.148999
ENSG00000162086.10	ZNF75A	0.533339	0.159652	3.34063	0.000835877	0.00801733	0.134551	0.142703
ENSG00000163430.5	FSTL1	-0.251256	0.0511584	-4.91133	9.046e-07	1.83484e-05	0.00323887	0.140214
ENSG00000100985.7	MMP9	0.533781	0.153091	3.48669	0.000489044	0.00508524	0.129142	0.155311
ENSG00000228002.2	DHX9P1	-0.458665	0.0934346	-4.90894	9.15694e-07	1.85418e-05	0.0572955	0.154273
ENSG00000049246.10	PER3	0.534572	0.16174	3.30514	0.000949299	0.00889683	0.0339175	0.222559
ENSG00000153561.8	RMND5A	0.535352	0.13678	3.91397	9.07891e-05	0.00116082	0.0570708	0.209199
ENSG00000068305.13	MEF2A	0.451473	0.0921634	4.89861	9.65157e-07	1.94937e-05	0.0663186	0.0793861
ENSG00000151640.8	DPYSL4	0.536504	0.122047	4.39588	1.10325e-05	0.000177063	0.0407554	0.0237837
ENSG00000143401.10	ANP32E	-0.436908	0.0892381	-4.89598	9.78167e-07	1.97231e-05	0.0195645	0.171621
ENSG00000226666.1	HSPA9P1	0.537132	0.0611959	8.77725	1.67526e-18	1.40093e-16	0.00203868	0.147795
ENSG00000178764.6	ZHX2	0.537695	0.139367	3.85813	0.000114259	0.00142035	0.0182479	0.146579
ENSG00000223559.1	RP11-700P18.1	0.539499	0.0693318	7.78141	7.17228e-15	4.52214e-13	0.00989562	0.139721
ENSG00000163605.10	PPP4R2	-0.362205	0.0740953	-4.88837	1.01677e-06	2.04322e-05	0.0297208	0.13615
ENSG00000072415.4	MPP5	-0.460928	0.0943074	-4.88751	1.0212e-06	2.05041e-05	0.00152998	0.0511162
ENSG00000148384.11	INPP5E	-0.49419	0.101127	-4.88683	1.02473e-06	2.05576e-05	0.0410986	0.144883
ENSG00000104435.9	STMN2	0.539768	0.0734416	7.34963	1.9876e-13	1.0434e-11	0.0146984	0.132395
ENSG00000135052.12	GOLM1	-0.413127	0.0846706	-4.87923	1.065e-06	2.13296e-05	0.0260557	0.147573
ENSG00000233476.2	EEF1A1P6	-0.312679	0.0641283	-4.87583	1.0835e-06	2.16818e-05	0.0550359	0.112104
ENSG00000168398.5	BDKRB2	-0.436999	0.0896677	-4.87354	1.09616e-06	2.19167e-05	0.00777325	0.0674593
ENSG00000160803.7	UBQLN4	0.315816	0.064822	4.87205	1.10449e-06	2.20648e-05	0.0295758	0.0830172
ENSG00000061938.12	TNK2	0.541092	0.104718	5.16712	2.37722e-07	5.41131e-06	0.0419595	0.0433246
ENSG00000258012.1	RP11-603K19.1	0.49252	0.101176	4.86794	1.12767e-06	2.24901e-05	0.0535789	0.141477
ENSG00000174482.6	LINGO2	0.541532	0.159059	3.4046	0.000662612	0.0065718	0.0885465	0.150129
ENSG00000155438.7	MKI67IP	0.496143	0.101958	4.86613	1.13803e-06	2.26589e-05	0.0325921	0.142289
ENSG00000235437.3	RP11-357C3.3	0.542327	0.0926243	5.85513	4.76651e-09	1.44714e-07	0.0161129	0.144067
ENSG00000143061.13	IGSF3	0.544059	0.125212	4.34511	1.39207e-05	0.000219136	0.103114	0.0976194
ENSG00000229180.4	GS1-124K5.11	0.544795	0.122402	4.45088	8.55198e-06	0.000140759	0.0666225	0.108648
ENSG00000213189.4	BTF3L4P2	0.544925	0.106146	5.13371	2.84093e-07	6.35754e-06	0.00166443	0.171857
ENSG00000255310.2	AF131215.2	0.545506	0.166148	3.28325	0.00102618	0.00947576	0.121218	0.0432041
ENSG00000229212.3	RP11-561C5.4	0.546476	0.157309	3.47391	0.000512938	0.00530132	0.0315829	0.0915079
ENSG00000013374.11	NUB1	0.444689	0.0916919	4.84982	1.23575e-06	2.44615e-05	0.0656883	0.054992
ENSG00000176903.3	PNMA1	0.402883	0.0830956	4.84842	1.24446e-06	2.46135e-05	0.058453	0.0769104
ENSG00000138293.15	NCOA4	-0.477416	0.0985138	-4.84618	1.25858e-06	2.48721e-05	0.0450278	0.158673
ENSG00000166436.11	TRIM66	0.546721	0.158834	3.44209	0.000577228	0.00583669	0.162156	0.126276
ENSG00000080298.11	RFX3	0.548704	0.150284	3.65112	0.000261102	0.00293392	0.0894304	0.175212
ENSG00000134363.7	FST	0.338436	0.0698805	4.84306	1.27853e-06	2.52036e-05	0.0021746	0.116488
ENSG00000221978.7	CCNL2	0.550485	0.115587	4.76252	1.91188e-06	3.6049e-05	0.0248571	0.0145041
ENSG00000185774.10	KCNIP4	0.551242	0.157253	3.50544	0.000455855	0.00479241	0.0232792	0.15942
ENSG00000116983.8	HPCAL4	0.55187	0.157577	3.50222	0.000461407	0.00483797	0.0897528	0.0730749
ENSG00000180771.10	SRSF8	0.553904	0.127315	4.35064	1.35738e-05	0.0002141	0.0212436	0.0331807
ENSG00000211459.2	MT-RNR1	0.175872	0.036361	4.83681	1.31937e-06	2.59017e-05	0.0363308	0.102523
ENSG00000242732.3	RGAG4	0.554875	0.117753	4.71219	2.45065e-06	4.53465e-05	0.0794647	0.156038
ENSG00000088882.7	CPXM1	0.557228	0.135767	4.10428	4.05576e-05	0.000566594	0.0651045	0.050089
ENSG00000087502.13	ERGIC2	-0.482036	0.0997701	-4.83146	1.35533e-06	2.65419e-05	0.0116663	0.134538
ENSG00000139970.12	RTN1	0.557823	0.118865	4.6929	2.69365e-06	4.92877e-05	0.0240126	0.155652
ENSG00000198804.2	MT-CO1	-0.175289	0.036303	-4.82851	1.37558e-06	2.68943e-05	0.0152978	0.140811
ENSG00000187498.10	COL4A1	0.25603	0.0530445	4.82671	1.38806e-06	2.71162e-05	0.0143507	0.117717
ENSG00000091129.15	NRCAM	0.557945	0.0932354	5.98427	2.17366e-09	6.94435e-08	0.00601006	0.157195
ENSG00000139514.8	SLC7A1	0.558279	0.0851252	6.55832	5.44159e-11	2.18332e-09	0.073722	0.134798
ENSG00000100138.9	NHP2L1	0.558648	0.0901005	6.20028	5.6363e-10	1.95531e-08	0.0223044	0.159266
ENSG00000173221.9	GLRX	0.560539	0.170448	3.28862	0.00100679	0.00932922	0.0565685	0.0332756
ENSG00000141384.7	TAF4B	0.560601	0.149404	3.75225	0.000175258	0.00207394	0.0652714	0.122767
ENSG00000157693.10	C9orf91	0.490627	0.101798	4.81963	1.43824e-06	2.79439e-05	0.0705649	0.128434
ENSG00000212747.3	FAM127C	-0.471532	0.0978368	-4.81957	1.43864e-06	2.79439e-05	0.0173371	0.129104
ENSG00000244457.2	ENO1P1	-0.184994	0.0383925	-4.81849	1.44649e-06	2.80713e-05	0.0168578	0.119971
ENSG00000272686.1	RP11-390E23.6	0.562336	0.171479	3.27932	0.00104057	0.00957155	0.140432	0.143504
ENSG00000260032.1	LINC00657	-0.276902	0.0574729	-4.81796	1.45032e-06	2.81021e-05	0.0462411	0.104604
ENSG00000140830.4	TXNL4B	0.480621	0.0997614	4.8177	1.4522e-06	2.81155e-05	0.0492407	0.135358
ENSG00000137876.5	RSL24D1	0.564241	0.100934	5.59022	2.26777e-08	6.24109e-07	0.0855396	0.0602299
ENSG00000232637.3	WI2-3658N16.1	0.56428	0.164515	3.42997	0.000603659	0.00607047	0.0607331	0.0220706
ENSG00000186716.15	BCR	-0.443319	0.0920954	-4.81369	1.48169e-06	2.86167e-05	0.0590115	0.10535
ENSG00000165655.14	ZNF503	0.384577	0.0799089	4.81269	1.48915e-06	2.87376e-05	0.0151821	0.0557015
ENSG00000236144.2	AD000090.2	0.566936	0.152083	3.72781	0.000193154	0.00225218	0.133162	0.0340834
ENSG00000167601.7	AXL	0.358525	0.0745316	4.81038	1.50646e-06	2.90246e-05	0.0004801	0.152658
ENSG00000131979.14	GCH1	0.566991	0.124306	4.56125	5.08495e-06	8.77518e-05	0.0687263	0.144975
ENSG00000117632.16	STMN1	-0.332563	0.0691495	-4.80934	1.5143e-06	2.91286e-05	0.0307008	0.107733
ENSG00000143878.8	RHOB	0.567044	0.0471072	12.0373	2.26235e-33	4.14758e-31	0.00995925	0.105993
ENSG00000133169.5	BEX1	0.567818	0.133929	4.23969	2.23827e-05	0.000336805	0.0583763	0.00551996
ENSG00000100902.6	PSMA6	0.569206	0.165269	3.44413	0.000572907	0.00580778	0.0309682	0.0341986
ENSG00000153993.9	SEMA3D	0.569734	0.148799	3.82888	0.000128726	0.00157653	0	0.10711
ENSG00000120370.8	GORAB	-0.427652	0.0890749	-4.80104	1.57843e-06	3.02401e-05	0.0350432	0.136225
ENSG00000183049.8	CAMK1D	0.571103	0.121879	4.68583	2.78823e-06	5.07654e-05	0.00113228	0.170284
ENSG00000140575.8	IQGAP1	-0.283611	0.0591677	-4.79334	1.64025e-06	3.13741e-05	0.0248656	0.117522
ENSG00000131711.10	MAP1B	-0.285521	0.0595812	-4.79213	1.6502e-06	3.1539e-05	0.0522521	0.112376
ENSG00000156642.12	NPTN	-0.329237	0.0687276	-4.79046	1.66401e-06	3.17775e-05	0.00910668	0.0821607
ENSG00000104332.7	SFRP1	-0.359032	0.0749957	-4.78737	1.68982e-06	3.22445e-05	0.0142755	0.0611257
ENSG00000271912.1	RP11-661A12.14	0.574245	0.138086	4.15861	3.20188e-05	0.000459528	0.0660847	0.145694
ENSG00000168036.12	CTNNB1	-0.386279	0.08072	-4.78541	1.70635e-06	3.25079e-05	0.0373088	0.0722513
ENSG00000182986.8	ZNF320	0.575626	0.076021	7.57194	3.67701e-14	2.10659e-12	0.0314775	0.0933707
ENSG00000182568.12	SATB1	0.576886	0.0855285	6.74495	1.53078e-11	6.49166e-10	0.019245	0.123342
ENSG00000253341.1	RP11-730G20.2	0.219786	0.0460078	4.77714	1.77809e-06	3.37936e-05	0.0278192	0.116991
ENSG00000177508.11	IRX3	0.577015	0.163382	3.53169	0.000412917	0.00439725	0.0258173	0.0116877
ENSG00000179918.15	SEPHS2	0.359144	0.0752237	4.77434	1.80297e-06	3.42119e-05	0.0247751	0.146684
ENSG00000113013.8	HSPA9	0.577409	0.0805742	7.16618	7.71175e-13	3.82904e-11	0.0301394	0.0509101
ENSG00000105993.10	DNAJB6	0.578112	0.0850193	6.79978	1.04781e-11	4.557e-10	0.000311982	0.15493
ENSG00000214185.3	XPOTP1	0.578536	0.0528208	10.9528	6.4418e-28	9.71693e-26	0.00639916	0.105346
ENSG00000244306.5	CTD-2314B22.3	0.459933	0.0964601	4.76812	1.85955e-06	3.51735e-05	0.0341943	0.153433
ENSG00000172059.6	KLF11	0.580047	0.0768562	7.54718	4.4479e-14	2.51798e-12	0.0290308	0.105601
ENSG00000233846.2	RP11-307L3.2	-0.410024	0.0860184	-4.7667	1.87264e-06	3.5365e-05	0.00714765	0.0734427
ENSG00000138092.6	CENPO	-0.43528	0.091384	-4.7632	1.90544e-06	3.59559e-05	0.0491675	0.0534739
ENSG00000123545.5	NDUFAF4	0.580261	0.123227	4.70888	2.49085e-06	4.59832e-05	0.0391284	0.091692
ENSG00000145020.10	AMT	0.580562	0.168357	3.4484	0.000563923	0.00572645	0.0695515	0.00448957
ENSG00000186141.4	POLR3C	0.581628	0.14927	3.89647	9.76034e-05	0.00123799	0.00823174	0.199052
ENSG00000135677.6	GNS	-0.318573	0.0671108	-4.74696	2.06494e-06	3.88428e-05	0.0439272	0.127642
ENSG00000179598.5	PLD6	0.475877	0.100291	4.74495	2.08557e-06	3.91999e-05	0.0230524	0.109073
ENSG00000238105.3	GOLGA2B	0.581879	0.15319	3.79841	0.00014563	0.00175826	0.0991366	0.0877304
ENSG00000110756.13	HPS5	-0.462773	0.0975805	-4.74247	2.11127e-06	3.96203e-05	0.000589501	0.14107
ENSG00000171223.4	JUNB	-0.415848	0.0877215	-4.74055	2.13134e-06	3.99655e-05	0.0669375	0.0337423
ENSG00000174748.14	RPL15	-0.278916	0.0588914	-4.7361	2.1787e-06	4.08215e-05	0.0150741	0.0491493
ENSG00000197498.8	RPF2	0.583077	0.139414	4.18234	2.8852e-05	0.000420826	0.106143	0.0373003
ENSG00000177144.5	NUDT4P1	0.583224	0.122557	4.75882	1.94732e-06	3.6688e-05	0.0917328	0.046698
ENSG00000187605.11	TET3	0.584217	0.122533	4.76781	1.86235e-06	3.51986e-05	0.113628	0.0808249
ENSG00000117602.7	RCAN3	-0.481027	0.101786	-4.72589	2.29111e-06	4.27932e-05	0.0192641	0.152279
ENSG00000240395.1	RPL5P23	0.467555	0.0989613	4.72462	2.30542e-06	4.30268e-05	0.0533582	0.0412283
ENSG00000033327.8	GAB2	0.447268	0.0946853	4.72373	2.31554e-06	4.31817e-05	0.0680788	0.0573541
ENSG00000138138.9	ATAD1	0.349332	0.0739871	4.72153	2.34082e-06	4.35971e-05	0.0264205	0.134422
ENSG00000265417.1	RP11-288C17.1	0.585205	0.140198	4.17413	2.99132e-05	0.000433914	0.120267	0.122882
ENSG00000053438.7	NNAT	0.585985	0.136108	4.3053	1.66758e-05	0.000258746	0.0174594	0.140668
ENSG00000099284.9	H2AFY2	0.58609	0.14517	4.03728	5.4075e-05	0.00073018	0.128565	0.10578
ENSG00000147533.12	GOLGA7	0.407899	0.0864614	4.7177	2.38525e-06	4.43083e-05	0.00566303	0.137097
ENSG00000131368.3	MRPS25	0.587197	0.136821	4.29173	1.77289e-05	0.000272778	0.0690441	0.029563
ENSG00000185090.10	MANEAL	0.587795	0.120781	4.8666	1.13533e-06	2.2624e-05	0.0722591	0.0691856
ENSG00000109956.8	B3GAT1	0.588512	0.169623	3.46954	0.00052136	0.00536047	0.0891846	0.15185
ENSG00000184557.3	SOCS3	-0.363758	0.0771912	-4.71244	2.44773e-06	4.53278e-05	0.00235997	0.134468
ENSG00000179454.9	KLHL28	0.588744	0.159885	3.6823	0.000231142	0.00264085	0.14029	0.153959
ENSG00000122497.13	NBPF14	0.589978	0.170256	3.46524	0.00052976	0.00542111	0.114364	0.0514259
ENSG00000238113.2	RP11-262H14.1	0.591506	0.169317	3.49348	0.000476769	0.0049728	0.0751199	0.0338509
ENSG00000120685.15	PROSER1	0.594098	0.0779961	7.61702	2.59603e-14	1.52392e-12	0.0140837	0.0579887
ENSG00000196793.9	ZNF239	0.594995	0.117406	5.06784	4.02348e-07	8.78934e-06	0.088088	0.0620471
ENSG00000186687.11	LYRM7	0.595278	0.112524	5.29023	1.22163e-07	2.93499e-06	0.0656472	0.15145
ENSG00000240048.1	DDX50P2	0.595329	0.134657	4.42109	9.82051e-06	0.000159981	0	0.0366032
ENSG00000233111.1	RAB1C	-0.391543	0.0832987	-4.70047	2.59563e-06	4.77696e-05	0.0129168	0.0335819
ENSG00000115266.7	APC2	0.595539	0.103245	5.76821	8.01162e-09	2.35439e-07	0.0780599	0.0529079
ENSG00000247903.1	RP11-421F16.3	-0.448859	0.0955442	-4.69792	2.62821e-06	4.82947e-05	0.0171021	0.12419
ENSG00000136938.8	ANP32B	0.59556	0.0923954	6.44578	1.1501e-10	4.45698e-09	0.00878394	0.0496847
ENSG00000107443.11	CCNJ	0.49459	0.105312	4.69642	2.64754e-06	4.8575e-05	0.00857099	0.0760168
ENSG00000257564.1	RP11-123M21.2	0.59641	0.0965034	6.1802	6.40219e-10	2.20178e-08	0.00457181	0.0528637
ENSG00000101384.7	JAG1	0.59666	0.115931	5.14671	2.65099e-07	5.96048e-06	0.0822217	0.149504
ENSG00000243232.3	PCDHAC2	0.598151	0.137583	4.34757	1.37655e-05	0.000216836	0.00979825	0.176777
ENSG00000104731.9	KLHDC4	0.598722	0.153292	3.90575	9.39337e-05	0.00119605	0.0459687	0.0356264
ENSG00000006652.9	IFRD1	0.598809	0.136412	4.38972	1.13499e-05	0.000181666	0.00571015	0.202958
ENSG00000103888.11	KIAA1199	-0.157981	0.0336727	-4.69165	2.71006e-06	4.94934e-05	0.00948966	0.0784805
ENSG00000133065.6	SLC41A1	-0.415028	0.0885022	-4.68946	2.73923e-06	4.99878e-05	0.0460219	0.145854
ENSG00000163393.8	SLC22A15	0.599353	0.176035	3.40473	0.000662294	0.00657138	0.0800498	0.175511
ENSG00000102753.5	KPNA3	-0.377536	0.0805595	-4.68642	2.78025e-06	5.06588e-05	0.0400689	0.0695744
ENSG00000132359.9	RAP1GAP2	0.599728	0.0923738	6.4924	8.44782e-11	3.32788e-09	0.00240594	0.154029
ENSG00000197457.5	STMN3	0.602216	0.108425	5.55422	2.7885e-08	7.50095e-07	0.0463346	0.1393
ENSG00000213160.5	KLHL23	0.604776	0.11354	5.32653	1.00108e-07	2.44706e-06	0.0181847	0.127987
ENSG00000077147.10	TM9SF3	-0.20163	0.0430741	-4.68099	2.8549e-06	5.18604e-05	0.00378965	0.090615
ENSG00000148660.16	CAMK2G	-0.414245	0.0885021	-4.68063	2.86001e-06	5.19136e-05	0.0144448	0.0488756
ENSG00000258634.2	RP4-773N10.4	0.60488	0.102066	5.92636	3.09727e-09	9.72558e-08	0.074579	0.102318
ENSG00000074935.9	TUBE1	0.606379	0.137776	4.40119	1.07657e-05	0.000173248	0.0653124	0.194167
ENSG00000141858.7	SAMD1	-0.423332	0.0905234	-4.6765	2.91817e-06	5.28486e-05	0.0425405	0.0879366
ENSG00000123505.10	AMD1	0.383193	0.0819679	4.67492	2.94071e-06	5.32164e-05	0.00644105	0.159798
ENSG00000119950.16	MXI1	0.606941	0.0788857	7.69392	1.4269e-14	8.74226e-13	0.0330038	0.107993
ENSG00000055044.6	NOP58	0.608596	0.147032	4.13921	3.48511e-05	0.000496477	0.0195739	0.16206
ENSG00000120875.4	DUSP4	0.611577	0.0785761	7.78325	7.06863e-15	4.46861e-13	0.0413478	0.114602
ENSG00000142669.9	SH3BGRL3	0.613004	0.119371	5.13529	2.81715e-07	6.31026e-06	0.00260125	0.208862
ENSG00000126778.7	SIX1	-0.250607	0.053774	-4.66037	3.15645e-06	5.69045e-05	0.00756264	0.10911
ENSG00000224861.1	YBX1P1	-0.391255	0.083986	-4.65857	3.18415e-06	5.73604e-05	0.0277747	0.181459
ENSG00000000419.8	DPM1	0.614065	0.148271	4.14149	3.45051e-05	0.00049243	0.0172766	0.032173
ENSG00000117600.8	LPPR4	0.614496	0.113466	5.41567	6.10586e-08	1.55305e-06	0.0333662	0.176732
ENSG00000244754.4	N4BP2L2	0.389143	0.0836533	4.65186	3.2895e-06	5.91242e-05	0.0444757	0.142944
ENSG00000099875.10	MKNK2	0.61516	0.0841339	7.31168	2.63815e-13	1.36388e-11	0.0369043	0.0614875
ENSG00000111145.3	ELK3	-0.349223	0.0750951	-4.65041	3.31275e-06	5.94524e-05	0.0098179	0.157694
ENSG00000131773.9	KHDRBS3	0.615238	0.159183	3.86496	0.000111107	0.0013835	0.107603	0.0753474
ENSG00000156170.8	NDUFAF6	0.616939	0.170513	3.61814	0.000296726	0.00327857	0.0872035	0.100557
ENSG00000006210.6	CX3CL1	0.620208	0.0963381	6.43782	1.212e-10	4.68162e-09	0.0410374	0.12913
ENSG00000134243.7	SORT1	-0.293387	0.0631793	-4.64371	3.42201e-06	6.12288e-05	0.0146431	0.123103
ENSG00000165494.6	PCF11	0.437218	0.0941799	4.64237	3.44442e-06	6.15836e-05	0.0570393	0.096325
ENSG00000107281.5	NPDC1	0.621602	0.130032	4.78038	1.74966e-06	3.33064e-05	0.116354	0.0782743
ENSG00000215252.7	GOLGA8B	0.621631	0.0852742	7.2898	3.10421e-13	1.59445e-11	0.00464629	0.156845
ENSG00000145996.7	CDKAL1	0.623449	0.108513	5.74536	9.17247e-09	2.67573e-07	0.0317658	0.101321
ENSG00000268144.1	MKI67IPP6	0.62405	0.171176	3.64566	0.000266711	0.00299271	0.0394053	0.0860826
ENSG00000267100.1	ILF3-AS1	0.457556	0.0986515	4.6381	3.51625e-06	6.26329e-05	0.0498232	0.0686793
ENSG00000270580.1	RP11-1186N24.5	0.625346	0.157177	3.97862	6.93177e-05	0.000912735	0	0.0132169
ENSG00000112159.7	MDN1	0.62718	0.123964	5.05938	4.20612e-07	9.15473e-06	0.0978996	0.133048
ENSG00000056558.6	TRAF1	0.627279	0.0673721	9.31068	1.27022e-20	1.2207e-18	0.0345257	0.096159
ENSG00000235095.1	RP11-1217F2.1	0.628393	0.130216	4.82579	1.39449e-06	2.71971e-05	0.0100775	0.159427
ENSG00000180938.5	ZNF572	0.629355	0.180726	3.48238	0.000496983	0.00515431	0.126792	0.0546732
ENSG00000179051.9	RCC2	0.387472	0.0837157	4.62843	3.68454e-06	6.53375e-05	0.0715259	0.137201
ENSG00000137693.9	YAP1	-0.26935	0.0582476	-4.62423	3.75995e-06	6.66253e-05	0.0301534	0.0926921
ENSG00000087253.7	LPCAT2	-0.306222	0.0662471	-4.62242	3.79294e-06	6.71599e-05	0.0157251	0.112106
ENSG00000267325.1	RP11-397A16.2	0.630174	0.165505	3.80759	0.000140328	0.00170027	0.0305776	0.0620457
ENSG00000196655.5	TRAPPC4	0.630823	0.126414	4.99014	6.03359e-07	1.26918e-05	0.0650387	0.0904488
ENSG00000183458.9	RP11-958N24.1	0.632337	0.113701	5.56142	2.67594e-08	7.25548e-07	0.0368125	0.106152
ENSG00000163257.6	DCAF16	0.377461	0.0817292	4.61843	3.86646e-06	6.82587e-05	0.0172188	0.141249
ENSG00000182199.6	SHMT2	0.634722	0.12959	4.89791	9.68591e-07	1.95465e-05	0.0686815	0.0826771
ENSG00000184347.10	SLIT3	0.635556	0.0663634	9.5769	9.99989e-22	1.0499e-19	0.0133781	0.0699646
ENSG00000126603.4	GLIS2	0.638106	0.0831534	7.67384	1.6692e-14	1.01226e-12	0.0287262	0.0494595
ENSG00000268030.1	AC005253.2	0.639402	0.178615	3.57977	0.000343892	0.00373223	0.0519258	0.197686
ENSG00000124766.4	SOX4	0.640224	0.0832263	7.69257	1.44206e-14	8.81247e-13	0.0573684	0.0892227
ENSG00000225156.2	AC012354.6	0.641575	0.196357	3.26739	0.00108542	0.00994192	0.0475729	0.200665
ENSG00000136235.11	GPNMB	0.641987	0.142067	4.51889	6.21637e-06	0.000105373	0.0525442	0.244395
ENSG00000231684.2	RP11-416K24.2	0.644145	0.142894	4.50786	6.54833e-06	0.000110529	0.109346	0.00996185
ENSG00000072832.10	CRMP1	0.645254	0.0861048	7.49382	6.68963e-14	3.70777e-12	0.0190823	0.104757
ENSG00000197958.8	RPL12	0.646021	0.167594	3.85469	0.000115876	0.00143837	0.145314	0.0839488
ENSG00000145687.11	SSBP2	0.64739	0.168747	3.83645	0.000124826	0.00153587	0.0338734	0.119215
ENSG00000182963.5	GJC1	-0.299516	0.06503	-4.6058	4.10876e-06	7.18972e-05	0.0122593	0.0717835
ENSG00000100077.10	ADRBK2	0.648647	0.1477	4.39166	1.1249e-05	0.000180294	0.0481652	0.227646
ENSG00000115652.10	UXS1	-0.466416	0.101345	-4.60227	4.17913e-06	7.30214e-05	0.0239697	0.145236
ENSG00000106636.3	YKT6	0.38517	0.0838217	4.59511	4.32515e-06	7.55174e-05	0.0132479	0.0274102
ENSG00000110107.4	PRPF19	0.650043	0.157842	4.11832	3.81637e-05	0.000536928	0.126334	0.00040006
ENSG00000173114.8	LRRN3	0.651111	0.0612237	10.6349	2.04945e-26	2.79112e-24	0.00168426	0.112686
ENSG00000182195.6	LDOC1	-0.471928	0.102903	-4.58614	4.51517e-06	7.86624e-05	0.0621466	0.117662
ENSG00000132326.7	PER2	0.652787	0.186187	3.50609	0.000454748	0.00478288	0.0875246	0.101377
ENSG00000034152.14	MAP2K3	-0.375092	0.0818843	-4.58076	4.63299e-06	8.0597e-05	0.0409403	0.068827
ENSG00000023608.4	SNAPC1	0.653176	0.148588	4.39589	1.10318e-05	0.000177063	0.122443	0.0750537
ENSG00000170515.9	PA2G4	0.389558	0.0850849	4.57847	4.68399e-06	8.13655e-05	0.0166378	0.0908986
ENSG00000165521.11	EML5	0.653413	0.104114	6.27595	3.47503e-10	1.24542e-08	0.0157966	0.150138
ENSG00000067191.11	CACNB1	0.656726	0.131255	5.00344	5.63166e-07	1.19412e-05	0.0130009	0.0206803
ENSG00000131242.11	RAB11FIP4	0.657736	0.167805	3.91965	8.86783e-05	0.00113627	0.12262	0.132023
ENSG00000236739.3	RP11-370B11.1	0.48634	0.106424	4.56985	4.88077e-06	8.45373e-05	0.00250303	0.077364
ENSG00000224578.3	HNRNPA1P48	-0.334275	0.0731743	-4.56821	4.91909e-06	8.51392e-05	0.00656945	0.152665
ENSG00000007402.7	CACNA2D2	0.658616	0.124126	5.30602	1.12044e-07	2.71101e-06	0.0571399	0.10472
ENSG00000006459.6	JHDM1D	0.658685	0.106292	6.19693	5.75761e-10	1.9916e-08	0.00870821	0.154278
ENSG00000104381.8	GDAP1	0.659004	0.130831	5.03707	4.72712e-07	1.02141e-05	0.106166	0.0546994
ENSG00000259943.1	RP1-39G22.7	0.660933	0.178855	3.69535	0.000219582	0.00252572	0.128565	0.0407645
ENSG00000173193.9	PARP14	0.49986	0.109592	4.56111	5.08845e-06	8.77518e-05	0.00425808	0.1955
ENSG00000188848.11	BEND4	0.661376	0.193615	3.41594	0.00063563	0.00635977	0.048766	0.0024341
ENSG00000187260.11	WDR86	0.662832	0.190257	3.48388	0.000494206	0.00513189	0.148865	0.0907349
ENSG00000008196.8	TFAP2B	0.665947	0.108501	6.13772	8.37167e-10	2.82609e-08	0.0123933	0.167699
ENSG00000205047.3	FLJ00104	0.48302	0.105986	4.55741	5.17892e-06	8.90543e-05	0.00125041	0.114499
ENSG00000153879.4	CEBPG	0.666407	0.0712252	9.35634	8.25497e-21	8.06314e-19	0.0190196	0.136741
ENSG00000109917.6	ZNF259	0.668279	0.0972851	6.86929	6.4524e-12	2.92358e-10	0.0310566	0.130961
ENSG00000074416.9	MGLL	0.6683	0.0835964	7.99436	1.30252e-15	8.79405e-14	0.0460342	0.0805122
ENSG00000100281.9	HMGXB4	-0.461334	0.101332	-4.55268	5.29678e-06	9.08187e-05	0.0461157	0.136597
ENSG00000160961.7	ZNF333	0.672997	0.15743	4.27489	1.91236e-05	0.000292161	0.0335576	0.182772
ENSG00000090861.11	AARS	0.673415	0.117079	5.75182	8.82856e-09	2.57857e-07	0.100032	0.0946036
ENSG00000253276.1	CCDC71L	-0.237434	0.0521855	-4.5498	5.36969e-06	9.18706e-05	0.0282061	0.0686816
ENSG00000104951.11	IL4I1	0.677934	0.204481	3.31538	0.000915186	0.00863485	0.187313	0.157977
ENSG00000154319.10	FAM167A	0.678555	0.0637273	10.6478	1.78545e-26	2.44555e-24	0.00829557	0.0996364
ENSG00000100934.10	SEC23A	-0.470118	0.103548	-4.5401	5.62263e-06	9.59915e-05	0.0351315	0.0578918
ENSG00000170500.8	LONRF2	0.678657	0.188249	3.6051	0.000312037	0.00342708	0.185503	0.0905442
ENSG00000154358.15	OBSCN	0.67934	0.110607	6.14194	8.15197e-10	2.75583e-08	0.0689129	0.0494745
ENSG00000133136.3	GNG5P2	0.312291	0.0688076	4.5386	5.66277e-06	9.64695e-05	0.0131663	0.101189
ENSG00000164609.5	SLU7	0.410078	0.0903669	4.53793	5.68103e-06	9.67113e-05	0.0122975	0.146849
ENSG00000164307.8	ERAP1	0.399557	0.0880899	4.53579	5.73882e-06	9.76256e-05	0.00599878	0.0875887
ENSG00000253676.1	TAGLN2P1	-0.27588	0.0609171	-4.52878	5.93242e-06	0.000100847	0.0244938	0.146798
ENSG00000139174.6	PRICKLE1	0.679555	0.191501	3.54857	0.00038733	0.00416009	0.077704	0.0756114
ENSG00000204934.6	ATP6V0E2-AS1	0.681487	0.147791	4.61116	4.00421e-06	7.03334e-05	0.0128799	0.160832
ENSG00000147162.9	OGT	0.681934	0.103547	6.58574	4.52628e-11	1.83149e-09	0.0879933	0.104815
ENSG00000259663.2	CTD-2314G24.2	0.682507	0.116088	5.87921	4.12229e-09	1.26443e-07	0.0239417	0.0187609
ENSG00000113396.8	SLC27A6	0.683897	0.16579	4.12508	3.70612e-05	0.000523811	0.115722	0.010572
ENSG00000104725.9	NEFL	0.684676	0.0830334	8.24578	1.64082e-16	1.17083e-14	0.0356307	0.0941879
ENSG00000147180.12	ZNF711	0.685405	0.0979785	6.99547	2.64378e-12	1.24278e-10	0.00598398	0.0666271
ENSG00000144233.5	AMMECR1L	0.386423	0.0856124	4.51364	6.37245e-06	0.000107712	0.0376466	0.141661
ENSG00000101210.6	EEF1A2	0.686954	0.112521	6.1051	1.02734e-09	3.43402e-08	0.0325367	0.170289
ENSG00000116991.6	SIPA1L2	0.688448	0.189949	3.62438	0.000289659	0.0032124	0.0127983	0.266817
ENSG00000142694.6	EVA1B	-0.430803	0.0955783	-4.50734	6.56467e-06	0.000110726	0.0495284	0.0594207
ENSG00000272106.1	RP11-345P4.9	0.693364	0.190291	3.64371	0.000268733	0.00300974	0.137244	0.146518
ENSG00000100528.7	CNIH1	-0.423402	0.0940344	-4.50262	6.71199e-06	0.000113005	0.0417537	0.145093
ENSG00000074410.9	CA12	-0.292013	0.0648548	-4.50256	6.71404e-06	0.000113005	0.00486271	0.135191
ENSG00000213642.3	RP11-561N12.5	0.694899	0.197665	3.51553	0.000438875	0.0046364	0.136253	0.102989
ENSG00000271122.1	RP11-379H18.1	0.694948	0.0970193	7.16299	7.89385e-13	3.9032e-11	0.0602528	0.131059
ENSG00000155850.7	SLC26A2	-0.448373	0.0997102	-4.49676	6.89965e-06	0.000115884	0.061695	0.112188
ENSG00000138835.18	RGS3	-0.439143	0.0976789	-4.49578	6.93163e-06	0.000116339	0.0278236	0.0154073
ENSG00000198796.6	ALPK2	0.69524	0.101282	6.8644	6.67727e-12	3.01401e-10	0.0507415	0.105356
ENSG00000103056.7	SMPD3	0.695708	0.206596	3.36748	0.000758574	0.00739129	0.0493668	0.255729
ENSG00000146842.12	TMEM209	0.427034	0.0950555	4.49247	7.04021e-06	0.000117912	0.0319844	0.130983
ENSG00000165175.11	MID1IP1	0.316583	0.0704773	4.49199	7.05623e-06	0.000118098	0.0199358	0.112652
ENSG00000259917.1	HNRNPLP2	-0.3353	0.0746534	-4.49142	7.07503e-06	0.000118329	0.0173099	0.162223
ENSG00000163661.3	PTX3	0.696346	0.0379522	18.348	3.42627e-75	1.89903e-72	0.00831821	0.0695797
ENSG00000135144.3	DTX1	0.696763	0.206195	3.37915	0.000727109	0.00712549	0.135461	0.11279
ENSG00000006451.3	RALA	0.699248	0.14089	4.96306	6.9391e-07	1.43933e-05	0.141948	0.151094
ENSG00000136158.6	SPRY2	-0.366255	0.0816515	-4.48559	7.27109e-06	0.000121268	0.0134773	0.0932118
ENSG00000116871.11	MAP7D1	-0.451715	0.100755	-4.48329	7.35012e-06	0.0001225	0.0559071	0.169315
ENSG00000158691.10	ZSCAN12	0.699689	0.149548	4.67869	2.88716e-06	5.23665e-05	0.0861517	0.173083
ENSG00000167654.13	ATCAY	0.701262	0.14444	4.85504	1.20363e-06	2.38653e-05	0.115754	0.121952
ENSG00000118257.12	NRP2	-0.417475	0.0932467	-4.4771	7.56637e-06	0.000125805	0.053046	0.145898
ENSG00000164251.4	F2RL1	-0.461877	0.103167	-4.47697	7.57089e-06	0.000125805	0.0486806	0.140342
ENSG00000219565.2	ZNF259P1	0.701315	0.0741543	9.45751	3.15369e-21	3.22583e-19	0.0141894	0.075334
ENSG00000109534.12	GAR1	0.704369	0.200182	3.51865	0.000433749	0.0045965	0.0392111	0.0973629
ENSG00000072134.11	EPN2	0.704383	0.153026	4.60303	4.16388e-06	7.28083e-05	0.0182682	0.239247
ENSG00000228612.2	HK2P1	0.704509	0.102091	6.90082	5.17027e-12	2.36059e-10	0.0700774	0.123559
ENSG00000189410.7	SH2D5	0.704681	0.206958	3.40494	0.000661781	0.00656902	0.220856	0.0565166
ENSG00000131475.2	VPS25	0.705032	0.192024	3.67159	0.000241043	0.0027343	0.0732461	0.110626
ENSG00000173545.4	ZNF622	0.438523	0.098256	4.46307	8.07945e-06	0.000133628	0.00479859	0.14937
ENSG00000108465.10	CDK5RAP3	0.411283	0.0921647	4.46248	8.10155e-06	0.0001339	0.00855802	0.0477798
ENSG00000184194.5	GPR173	0.706586	0.101997	6.92749	4.28366e-12	1.97471e-10	0.0583884	0.0600165
ENSG00000269834.1	CTD-3018O17.3	0.707339	0.215313	3.28517	0.00101922	0.00941879	0.110261	0.209982
ENSG00000140332.11	TLE3	0.707425	0.104397	6.77628	1.23312e-11	5.33375e-10	0.0550071	0.133346
ENSG00000183248.7	CTD-3193O13.9	0.709138	0.137618	5.15296	2.56404e-07	5.7923e-06	0.0134176	0.107912
ENSG00000197258.5	EIF4BP6	-0.40852	0.0917761	-4.45127	8.53641e-06	0.0001406	0.0556151	0.145648
ENSG00000162545.5	CAMK2N1	0.711885	0.12799	5.56203	2.6665e-08	7.23811e-07	0.0119849	0.167307
ENSG00000102003.6	SYP	0.713415	0.199093	3.58333	0.000339238	0.00368844	0.0460247	0.0745494
ENSG00000148219.12	ASTN2	0.713657	0.16174	4.41237	1.02244e-05	0.000165093	0.0493101	0.206175
ENSG00000227288.3	RP5-837I24.1	0.714993	0.163414	4.37534	1.21244e-05	0.000193155	0.0364697	0.0982686
ENSG00000008735.10	MAPK8IP2	0.715131	0.14306	4.99884	5.76771e-07	1.21863e-05	0.10448	0.0875887
ENSG00000008710.13	PKD1	0.716784	0.115664	6.19714	5.74988e-10	1.9916e-08	0.00575794	0.0234615
ENSG00000006534.11	ALDH3B1	-0.400795	0.0904361	-4.4318	9.34486e-06	0.000153175	0.0351739	0.109668
ENSG00000172572.6	PDE3A	-0.398772	0.0900144	-4.43009	9.41917e-06	0.000154287	0.0120116	0.100243
ENSG00000255248.2	RP11-166D19.1	0.327538	0.0739516	4.42909	9.46337e-06	0.000154904	0.000829694	0.145717
ENSG00000146859.6	TMEM140	0.716851	0.154514	4.6394	3.49419e-06	6.23172e-05	0.140718	0.070062
ENSG00000213694.3	S1PR3	-0.358514	0.0809972	-4.42626	9.58825e-06	0.000156654	0.0235248	0.145863
ENSG00000120594.12	PLXDC2	-0.466539	0.105404	-4.42622	9.59001e-06	0.000156654	0.0316458	0.127649
ENSG00000164099.3	PRSS12	-0.347448	0.0785066	-4.42572	9.61222e-06	0.00015691	0.0326851	0.0963798
ENSG00000269893.2	SNHG8	0.718887	0.122809	5.85368	4.80827e-09	1.45426e-07	0.0241333	0.0516879
ENSG00000181472.4	ZBTB2	0.454244	0.10272	4.42214	9.77281e-06	0.000159313	0.00866951	0.16684
ENSG00000232956.4	SNHG15	0.719723	0.150827	4.77185	1.82545e-06	3.4556e-05	0.00403677	0.0198985
ENSG00000132475.4	H3F3B	0.268944	0.0608475	4.41997	9.87139e-06	0.0001607	0	0.150341
ENSG00000118263.10	KLF7	0.720303	0.116115	6.20337	5.5265e-10	1.92002e-08	0.109707	0.0917504
ENSG00000119912.11	IDE	-0.421626	0.0954499	-4.41725	9.99644e-06	0.000162514	0.0213792	0.150471
ENSG00000121060.10	TRIM25	0.372658	0.0843712	4.41688	1.00135e-05	0.00016268	0.0608494	0.0714931
ENSG00000196531.6	NACA	0.720561	0.19045	3.78347	0.000154659	0.00186255	0.123323	0.0245142
ENSG00000124302.8	CHST8	0.722012	0.208035	3.47063	0.000519248	0.00534568	0.111648	0.00245098
ENSG00000197903.6	HIST1H2BK	-0.337773	0.0765106	-4.41473	1.01138e-05	0.000163974	0.0522268	0.0584213
ENSG00000182796.8	TMEM198B	0.353899	0.0801827	4.41366	1.01638e-05	0.000164582	0.027425	0.0919285
ENSG00000073921.13	PICALM	0.268338	0.0607975	4.41363	1.01651e-05	0.000164582	0.0223354	0.132384
ENSG00000135083.10	CCNJL	-0.470956	0.106716	-4.41316	1.01872e-05	0.000164829	0.0236039	0.151754
ENSG00000145592.9	RPL37	0.724954	0.0930111	7.79427	6.47795e-15	4.10609e-13	0.00923875	0.0271377
ENSG00000268592.2	RP11-244K5.8	-0.496435	0.112501	-4.41272	1.02079e-05	0.000164939	0.0338414	0.07615
ENSG00000117143.9	UAP1	0.725474	0.100896	7.19034	6.46317e-13	3.22928e-11	0.0414258	0.14212
ENSG00000106771.8	TMEM245	-0.30267	0.0686029	-4.41191	1.02464e-05	0.000165336	0.016754	0.119779
ENSG00000088876.7	ZNF343	0.358896	0.0815263	4.40221	1.07153e-05	0.000172786	0.0307098	0.0769855
ENSG00000133985.2	TTC9	0.725618	0.217722	3.33278	0.000859832	0.00820023	0.13296	0.0380506
ENSG00000106299.7	WASL	0.239424	0.0543992	4.40125	1.07631e-05	0.000173248	0.00409829	0.117166
ENSG00000171791.10	BCL2	0.727183	0.1017	7.15027	8.66051e-13	4.27342e-11	0.048644	0.0938494
ENSG00000092051.12	JPH4	0.730864	0.174649	4.18477	2.85455e-05	0.000417377	0.100629	0.0408929
ENSG00000204131.6	NHSL2	0.731826	0.186406	3.92599	8.63749e-05	0.00111154	0.0425327	0.0665512
ENSG00000267742.1	FAM60CP	0.732851	0.0968801	7.56451	3.89319e-14	2.21977e-12	0.0336512	0.062544
ENSG00000267326.1	AC015849.14	0.735172	0.18063	4.07004	4.70043e-05	0.000645307	0.0565685	0.0491046
ENSG00000101333.12	PLCB4	0.735645	0.198813	3.70018	0.000215446	0.00247935	0.115081	0.0227022
ENSG00000205212.3	CCDC144NL	0.735752	0.223255	3.29556	0.000982246	0.00916237	0.114666	0.103285
ENSG00000204196.4	AC011737.2	0.165733	0.0377543	4.38977	1.13471e-05	0.000181666	0.0269845	0.0982555
ENSG00000248208.1	RP11-153M7.1	0.736387	0.0694313	10.606	2.79515e-26	3.74252e-24	0.0208444	0.114643
ENSG00000138035.10	PNPT1	0.736543	0.156196	4.71549	2.41129e-06	4.47223e-05	0.00163493	0.212892
ENSG00000102466.11	FGF14	0.738276	0.158175	4.66746	3.0495e-06	5.5018e-05	0.0719092	0.0959391
ENSG00000113810.11	SMC4	-0.476223	0.108626	-4.38407	1.1648e-05	0.000186064	0.0354677	0.157135
ENSG00000245532.4	NEAT1	0.738469	0.0924941	7.98396	1.41714e-15	9.48729e-14	0.0280341	0.0222887
ENSG00000049192.10	ADAMTS6	0.741181	0.136757	5.41969	5.97027e-08	1.52999e-06	0.0052573	0.116945
ENSG00000114554.7	PLXNA1	-0.176412	0.040319	-4.3754	1.2121e-05	0.000193155	0.00153203	0.104551
ENSG00000046653.10	GPM6B	0.741925	0.168759	4.39636	1.1008e-05	0.000176907	0.0368285	0.159669
ENSG00000164164.11	OTUD4	0.29111	0.0665465	4.37453	1.21694e-05	0.000193743	0.00989576	0.127661
ENSG00000177181.10	RIMKLA	0.743391	0.220911	3.36511	0.000765134	0.00744	0.126191	0.018073
ENSG00000145416.9	2020-03-01	0.744397	0.222952	3.33882	0.00084134	0.00805287	0.189304	0.063323
ENSG00000213903.4	LTB4R	0.745296	0.129308	5.76375	8.22653e-09	2.41457e-07	0.0285365	0.199108
ENSG00000106404.9	CLDN15	0.745656	0.101999	7.31042	2.66304e-13	1.37377e-11	0.0339751	0.128067
ENSG00000143340.6	FAM163A	0.747269	0.127045	5.88193	4.05515e-09	1.24705e-07	0.00404061	0.06049
ENSG00000133398.3	MED10	0.448135	0.102731	4.36221	1.28757e-05	0.000204169	0.0314818	0.0353357
ENSG00000159322.13	ADPGK	-0.315943	0.07243	-4.36204	1.28855e-05	0.000204189	0.0142582	0.114936
ENSG00000166250.7	CLMP	-0.489493	0.112235	-4.3613	1.29291e-05	0.000204743	0.0650789	0.0311017
ENSG00000196208.9	GREB1	0.74795	0.119455	6.26138	3.81582e-10	1.36141e-08	0.091122	0.0653727
ENSG00000160781.11	PAQR6	0.748648	0.222136	3.37022	0.000751094	0.00732739	0.195228	0.0110967
ENSG00000198408.9	MGEA5	0.749669	0.0794885	9.43117	4.05524e-21	4.09527e-19	0.0512927	0.109404
ENSG00000122574.6	WIPF3	0.749888	0.216184	3.46875	0.000522892	0.00537158	0.0863135	0.160164
ENSG00000140557.7	ST8SIA2	0.752374	0.192845	3.90144	9.56215e-05	0.00121479	0.083189	0.21836
ENSG00000176532.3	PRR15	0.755436	0.211037	3.57963	0.000344078	0.00373255	0.033081	0.0533263
ENSG00000241506.1	PSMC1P1	-0.385738	0.0886891	-4.34933	1.36556e-05	0.000215248	0.0198467	0.172848
ENSG00000143320.4	CRABP2	0.755652	0.149749	5.04611	4.50894e-07	9.79595e-06	0.0322459	0.0165821
ENSG00000159917.10	ZNF235	0.757571	0.166254	4.55672	5.19593e-06	8.92823e-05	0.0387048	0.231031
ENSG00000049249.4	TNFRSF9	0.758631	0.119527	6.34695	2.19624e-10	8.17856e-09	0	0.0270692
ENSG00000163125.11	RPRD2	-0.286759	0.0660083	-4.34428	1.39731e-05	0.000219671	0.0125533	0.12554
ENSG00000162819.7	BROX	-0.352088	0.0810813	-4.34241	1.40929e-05	0.000221408	0.00855889	0.161499
ENSG00000178802.13	MPI	0.761999	0.135545	5.62174	1.89046e-08	5.26964e-07	0.0917067	0.0616484
ENSG00000271885.1	SRSF8	0.409426	0.0943612	4.33892	1.43184e-05	0.000224655	0.0392461	0.131207
ENSG00000176946.7	THAP4	-0.352538	0.081258	-4.3385	1.43457e-05	0.000224934	0.00210261	0.123924
ENSG00000155961.4	RAB39B	0.435835	0.100466	4.33813	1.43701e-05	0.00022517	0.0477372	0.0863897
ENSG00000213209.2	AC005229.7	0.762186	0.225201	3.38448	0.000713143	0.00699726	0.0256855	0.156441
ENSG00000242071.2	RPL7AP6	-0.180115	0.0415463	-4.33527	1.45578e-05	0.000227811	0.0374418	0.104842
ENSG00000138758.7	SEPT11	0.172252	0.0397394	4.33455	1.4606e-05	0.000228415	0.0149031	0.0972162
ENSG00000078269.9	SYNJ2	-0.378694	0.0875444	-4.32573	1.52027e-05	0.000237592	0.0463004	0.146355
ENSG00000154945.6	ANKRD40	-0.233818	0.0540607	-4.3251	1.52466e-05	0.000238121	0.0272359	0.110414
ENSG00000188986.4	NELFB	-0.413506	0.0956101	-4.32492	1.52589e-05	0.000238156	0.0587405	0.0939015
ENSG00000177943.9	MAMDC4	0.76348	0.229817	3.32212	0.000893371	0.00846717	0.10295	0.0416762
ENSG00000108651.5	UTP6	0.766442	0.132049	5.80422	6.46665e-09	1.92891e-07	0.0757	0.0587429
ENSG00000102580.10	DNAJC3	-0.347347	0.0804021	-4.32012	1.55944e-05	0.000242915	0.00222012	0.143312
ENSG00000166432.10	ZMAT1	0.771033	0.121158	6.36385	1.9676e-10	7.35201e-09	0.0172232	0.0738188
ENSG00000041880.10	PARP3	0.775202	0.2341	3.31141	0.000928267	0.00872718	0.239385	0.0930404
ENSG00000142178.7	SIK1	0.776326	0.161619	4.80343	1.55969e-06	2.99051e-05	0.0103605	0.19421
ENSG00000104081.9	BMF	0.777615	0.167437	4.64424	3.41336e-06	6.11199e-05	0.0920494	0.153078
ENSG00000227953.2	RP11-439E19.3	0.78065	0.229082	3.40773	0.000655051	0.00651851	0.0186081	0.121753
ENSG00000138172.6	CALHM2	0.78088	0.201127	3.88252	0.000103379	0.00129743	0.058654	0.101718
ENSG00000186472.15	PCLO	0.782211	0.1674	4.6727	2.97273e-06	5.3755e-05	0.120337	0.0020782
ENSG00000151208.12	DLG5	-0.375351	0.0872202	-4.30349	1.68129e-05	0.000260534	0.0567118	0.0828999
ENSG00000010165.15	METTL13	0.332334	0.0772782	4.30048	1.70426e-05	0.000263922	0.0582694	0.105872
ENSG00000124596.12	OARD1	0.454494	0.10578	4.29661	1.73432e-05	0.000268403	0.0422593	0.0856723
ENSG00000164061.4	BSN	0.782684	0.148653	5.26517	1.4006e-07	3.32806e-06	0.104004	0.156469
ENSG00000184465.11	WDR27	0.784642	0.128107	6.12489	9.07488e-10	3.05052e-08	0.0066023	0.0179688
ENSG00000163013.7	FBXO41	0.392344	0.0913529	4.29482	1.74836e-05	0.00027005	0	0.12725
ENSG00000175130.6	MARCKSL1	-0.279829	0.0651601	-4.29449	1.75098e-05	0.000270113	0.0120507	0.0488083
ENSG00000176697.14	BDNF	0.435151	0.101328	4.29448	1.75104e-05	0.000270113	0.0209633	0.0547904
ENSG00000168621.10	GDNF	0.78517	0.157089	4.99826	5.78512e-07	1.22123e-05	0.0309682	0.0501985
ENSG00000213963.2	AC074286.1	0.787465	0.21695	3.6297	0.000283747	0.00314977	0.195201	0.107864
ENSG00000163110.10	PDLIM5	-0.357857	0.0833815	-4.29181	1.77224e-05	0.000272778	0.0338082	0.125334
ENSG00000146469.8	VIP	0.788428	0.167372	4.71062	2.46964e-06	4.56624e-05	0.125454	0.105709
ENSG00000256849.1	RP11-405A12.1	-0.425336	0.0991194	-4.29114	1.77755e-05	0.000273318	0.0205825	0.168075
ENSG00000251288.2	RP11-10L12.2	0.789662	0.206679	3.82072	0.000133061	0.00162212	0.0122975	0.18713
ENSG00000166341.6	DCHS1	0.792578	0.105887	7.48511	7.1486e-14	3.94381e-12	0.0527381	0.139761
ENSG00000125124.7	BBS2	0.795126	0.139639	5.69416	1.23981e-08	3.55577e-07	0.0891846	0.0554772
ENSG00000138463.8	DIRC2	-0.484987	0.113179	-4.28514	1.82627e-05	0.000280086	0.00953402	0.114112
ENSG00000126524.5	SBDS	0.362482	0.0845995	4.28468	1.83002e-05	0.000280482	0.0632386	0.0930122
ENSG00000159596.6	TMEM69	0.430835	0.100582	4.28342	1.84041e-05	0.000281892	0.029797	0.150448
ENSG00000161082.8	CELF5	0.795651	0.180046	4.41916	9.90845e-06	0.000161193	0.11511	0.102479
ENSG00000168906.8	MAT2A	0.796054	0.16113	4.94046	7.79405e-07	1.59996e-05	0.196347	0.0693585
ENSG00000102409.9	BEX4	0.463355	0.108367	4.27578	1.90471e-05	0.00029118	0.0181659	0.177203
ENSG00000159399.5	HK2	0.797555	0.0701878	11.3631	6.38036e-30	1.00704e-27	0.00106146	0.126838
ENSG00000168710.13	AHCYL1	-0.329357	0.0770685	-4.27356	1.92375e-05	0.000293714	0.0283755	0.135866
ENSG00000117598.7	LPPR5	0.79885	0.217109	3.6795	0.000233695	0.00266491	0.21966	0.0946086
ENSG00000114978.13	MOB1A	-0.283768	0.0664299	-4.27169	1.93997e-05	0.000295811	0.00862548	0.142916
ENSG00000225783.2	MIAT	0.79915	0.115043	6.94651	3.74423e-12	1.74289e-10	0.0994369	0.0694661
ENSG00000271181.1	CTA-221G9.10	0.799413	0.238214	3.35586	0.000791177	0.00764265	0.0277297	0.0485269
ENSG00000182985.12	CADM1	0.799796	0.0939017	8.51737	1.63217e-17	1.25483e-15	0.0135083	0.106879
ENSG00000004478.5	FKBP4	0.402795	0.0944571	4.26431	2.00521e-05	0.000304979	0.0336307	0.0477909
ENSG00000078140.9	UBE2K	0.252176	0.0591671	4.26211	2.02509e-05	0.000307805	0.00349995	0.111314
ENSG00000126243.4	LRFN3	-0.39229	0.0920511	-4.26165	2.0292e-05	0.000308233	0.0323091	0.138176
ENSG00000121957.8	GPSM2	-0.435898	0.102288	-4.26149	2.0307e-05	0.000308265	0.00818817	0.0404845
ENSG00000087111.16	PIGS	-0.33658	0.0790669	-4.2569	2.07282e-05	0.000314459	0.0274501	0.123753
ENSG00000105835.7	NAMPT	0.270013	0.06344	4.25619	2.07937e-05	0.000315252	0.00441769	0.149569
ENSG00000242670.1	RP11-601I15.1	0.80062	0.152893	5.23648	1.63664e-07	3.84674e-06	0.0254948	0.0157218
ENSG00000167291.11	TBC1D16	-0.32988	0.0775731	-4.25251	2.11389e-05	0.000320078	0.0486429	0.139225
ENSG00000129245.7	FXR2	-0.43273	0.101826	-4.2497	2.1406e-05	0.000323917	0.0712533	0.0849411
ENSG00000175970.7	UNC119B	-0.373394	0.0878807	-4.24888	2.14845e-05	0.00032488	0.0571248	0.118658
ENSG00000244291.1	C7orf13	0.801502	0.147996	5.4157	6.10485e-08	1.55305e-06	0.0863642	0.0268862
ENSG00000162706.8	CADM3	0.802407	0.228438	3.51258	0.000443781	0.00467992	0.0250303	0.234673
ENSG00000231093.1	RP13-150K15.1	0.8046	0.229295	3.50902	0.000449759	0.00473699	0.131993	0.0942809
ENSG00000143393.12	PI4KB	-0.25117	0.0591706	-4.24484	2.18748e-05	0.000329963	0.0205769	0.10388
ENSG00000146966.8	DENND2A	0.805907	0.20155	3.99855	6.37317e-05	0.000848084	0.058654	0.138522
ENSG00000112576.8	CCND3	-0.430008	0.101362	-4.2423	2.2124e-05	0.000333301	0.0509901	0.0453241
ENSG00000139438.5	FAM222A	0.809933	0.0649366	12.4727	1.05221e-35	2.16185e-33	0.0162979	0.0854272
ENSG00000237214.2	RP11-12M9.3	-0.344455	0.0812457	-4.23967	2.23849e-05	0.000336805	0.0795269	0.0648377
ENSG00000164683.12	HEY1	0.813566	0.1632	4.9851	6.19294e-07	1.29926e-05	0.0955995	0.123257
ENSG00000137547.4	MRPL15	0.815858	0.181588	4.49292	7.02543e-06	0.000117831	0.145685	0.00701843
ENSG00000160716.4	CHRNB2	0.816926	0.126747	6.44534	1.15339e-10	4.46245e-09	0.0909616	0.0757698
ENSG00000259439.1	RP11-89K21.1	0.818233	0.180719	4.52766	5.964e-06	0.000101312	0.0870923	0.0346921
ENSG00000106366.7	SERPINE1	-0.116868	0.0276123	-4.23248	2.31133e-05	0.000346461	0.0294303	0.0872483
ENSG00000170348.4	TMED10	-0.336592	0.0795262	-4.23247	2.31139e-05	0.000346461	0.0642065	0.116667
ENSG00000131051.16	RBM39	0.383048	0.0905511	4.23018	2.33504e-05	0.000349786	0.0319122	0.0404061
ENSG00000100034.9	PPM1F	-0.380963	0.0900654	-4.22984	2.33855e-05	0.000350092	0.057658	0.156484
ENSG00000123454.6	DBH	0.818322	0.105228	7.77668	7.44529e-15	4.66957e-13	0.0313689	0.0776758
ENSG00000129003.11	VPS13C	0.36556	0.0864507	4.22853	2.35219e-05	0.000351692	0.0648658	0.112476
ENSG00000198300.8	PEG3	0.819314	0.226478	3.61763	0.000297315	0.00328356	0.202871	0.0390028
ENSG00000163050.12	ADCK3	0.432894	0.102438	4.2259	2.37991e-05	0.000355391	0.0390275	0.0455904
ENSG00000136842.9	TMOD1	0.821714	0.166693	4.9295	8.24396e-07	1.68506e-05	0.109978	0.227141
ENSG00000176055.9	MBLAC2	0.409288	0.0969628	4.22108	2.43135e-05	0.000362618	0.0582156	0.108216
ENSG00000165731.13	RET	0.82197	0.133064	6.17726	6.52219e-10	2.23659e-08	0.0956278	0.0376683
ENSG00000172260.9	NEGR1	0.823857	0.20382	4.04209	5.29778e-05	0.000717806	0.0183664	0.179014
ENSG00000179562.2	GCC1	0.24621	0.058421	4.21442	2.5042e-05	0.000372783	0.0052727	0.117359
ENSG00000173218.10	VANGL1	-0.338683	0.080416	-4.21164	2.53526e-05	0.000377171	0.0246665	0.102621
ENSG00000081665.9	ZNF506	0.825919	0.193423	4.27	1.9547e-05	0.000297867	0.0744323	0.248443
ENSG00000183496.5	MEX3B	0.826184	0.164224	5.03082	4.88376e-07	1.05049e-05	0.140408	0.0995527
ENSG00000132386.6	SERPINF1	0.827227	0.238929	3.46222	0.000535732	0.0054658	0.199401	0.284426
ENSG00000108582.7	CPD	-0.374291	0.0889364	-4.20852	2.57051e-05	0.000381463	0.0359062	0.164443
ENSG00000165678.15	GHITM	0.413837	0.098373	4.20681	2.58997e-05	0.000384111	0.0781333	0.14077
ENSG00000146733.9	PSPH	0.827565	0.149016	5.55353	2.79963e-08	7.52238e-07	0.134269	0.168998
ENSG00000177614.5	PGBD5	0.827601	0.222647	3.71711	0.000201517	0.0023337	0.0239697	0.170949
ENSG00000228775.3	WEE2-AS1	0.830462	0.217353	3.82079	0.000133023	0.00162212	0.0948558	0.229445
ENSG00000136319.7	TTC5	0.833513	0.173148	4.81388	1.48025e-06	2.86121e-05	0.06308	0.215228
ENSG00000154917.6	RAB6B	-0.473174	0.112608	-4.20197	2.64603e-05	0.000391209	0.0538671	0.131196
ENSG00000144567.6	FAM134A	0.221293	0.0526737	4.2012	2.65502e-05	0.000392294	0.0062869	0.11055
ENSG00000127399.10	LRRC61	0.83526	0.180177	4.63578	3.55595e-06	6.32927e-05	0.0581184	0.143063
ENSG00000260077.1	RP11-254F7.2	0.838804	0.182621	4.59315	4.36605e-06	7.61758e-05	0.105975	0.169282
ENSG00000197822.6	OCLN	0.842835	0.18427	4.57392	4.78679e-06	8.30135e-05	0.116182	0.100463
ENSG00000105568.13	PPP2R1A	-0.331165	0.0788659	-4.19909	2.67995e-05	0.000394998	0.0171397	0.0701503
ENSG00000254013.1	MAP2K1P1	-0.312838	0.0745172	-4.1982	2.69045e-05	0.000396302	0.013268	0.0935537
ENSG00000237125.4	HAND2-AS1	0.843904	0.0785343	10.7457	6.21018e-27	8.75782e-25	0.0625265	0.0775663
ENSG00000140450.7	ARRDC4	0.844855	0.108353	7.79723	6.32809e-15	4.03255e-13	0.00135331	0.131524
ENSG00000189184.7	PCDH18	-0.371896	0.0886152	-4.19675	2.7077e-05	0.000398104	0.0462439	0.131874
ENSG00000255824.1	AL590369.1	0.845614	0.218635	3.8677	0.000109868	0.00137165	0.193858	0.128287
ENSG00000139767.4	SRRM4	0.848502	0.194758	4.3567	1.32039e-05	0.000208679	0.0861707	0.155515
ENSG00000248213.2	CICP16	0.849929	0.235275	3.61249	0.000303269	0.00334157	0.206756	0.134687
ENSG00000166676.10	TVP23A	0.853837	0.198772	4.29557	1.74249e-05	0.00026948	0.139675	0.154354
ENSG00000262580.1	RP11-334C17.5	0.85579	0.145458	5.8834	4.0192e-09	1.23919e-07	0.109913	0.126019
ENSG00000164742.10	ADCY1	0.856565	0.125906	6.80323	1.02299e-11	4.47356e-10	0.0334725	0.071061
ENSG00000177425.6	PAWR	0.857722	0.209621	4.09177	4.28091e-05	0.000593524	0	0.0585322
ENSG00000057935.9	MTA3	0.414586	0.0990225	4.18678	2.82936e-05	0.000413949	0.00825818	0.105178
ENSG00000168453.10	HR	0.858409	0.222828	3.85234	0.000116996	0.00144783	0.0801474	0.281375
ENSG00000119820.6	YIPF4	0.383246	0.09161	4.18345	2.87118e-05	0.000419551	0.0351054	0.0355719
ENSG00000214595.7	EML6	0.860049	0.250408	3.43459	0.000593451	0.00598043	0.111916	0.109288
ENSG00000103253.13	HAGHL	-0.474719	0.1135	-4.18253	2.88284e-05	0.00042074	0.0352536	0.161834
ENSG00000260910.1	LINC00565	0.860802	0.204941	4.20024	2.66629e-05	0.000393228	0.145983	0.160509
ENSG00000166123.9	GPT2	0.860815	0.0886831	9.70665	2.8247e-22	3.10235e-20	0.0586277	0.0858751
ENSG00000198121.9	LPAR1	0.861537	0.186978	4.60769	4.07162e-06	7.13247e-05	0.1171	0.0172115
ENSG00000143315.5	PIGM	0.294427	0.0704482	4.17935	2.92349e-05	0.00042563	0.0217134	0.0635199
ENSG00000235036.3	RP5-1099D15.1	-0.387368	0.0926977	-4.17883	2.9301e-05	0.000426331	0.0301716	0.0944747
ENSG00000077348.4	EXOSC5	0.862782	0.187139	4.61038	4.0193e-06	7.05389e-05	0.0252538	0.197471
ENSG00000187840.4	EIF4EBP1	0.863262	0.112845	7.65001	2.00971e-14	1.20649e-12	0.0617964	0.182604
ENSG00000164022.12	AIMP1	0.436149	0.104425	4.17666	2.95827e-05	0.000429564	0.0455514	0.0840664
ENSG00000089169.10	RPH3A	0.863971	0.172804	4.99973	5.74117e-07	1.2141e-05	0.0604365	0.0240676
ENSG00000109775.6	UFSP2	0.866668	0.183772	4.71601	2.40517e-06	4.46437e-05	0.0954935	0.116414
ENSG00000052802.8	MSMO1	-0.461095	0.110479	-4.17362	2.99804e-05	0.000434625	0.00203777	0.02009
ENSG00000198046.7	ZNF667	0.407219	0.0975826	4.17307	3.00522e-05	0.000435401	0.0361846	0.0772821
ENSG00000119471.10	HSDL2	-0.448813	0.107563	-4.17256	3.0119e-05	0.000436103	0.0148474	0.0373511
ENSG00000228847.1	ATP5G2P4	0.866888	0.256211	3.38349	0.000715697	0.00701943	0.113642	0.0693538
ENSG00000233585.1	AC115617.2	-0.466454	0.111852	-4.17028	3.04232e-05	0.000439974	0.0665418	0.14013
ENSG00000114573.5	ATP6V1A	-0.379018	0.0908967	-4.16976	3.04919e-05	0.000440699	0.0224561	0.161172
ENSG00000101166.11	SLMO2	0.293678	0.070444	4.16896	3.05993e-05	0.000441984	0.0226003	0.127877
ENSG00000072041.12	SLC6A15	0.869364	0.122557	7.09354	1.30721e-12	6.31942e-11	0.109459	0.0805652
ENSG00000240929.2	HIST2H2BB	-0.446937	0.10729	-4.16571	3.10388e-05	0.000447789	0.0191233	0.10416
ENSG00000092978.6	GPATCH2	0.870599	0.15214	5.72237	1.05051e-08	3.03844e-07	0.0583314	0.232603
ENSG00000157851.12	DPYSL5	0.871752	0.125983	6.91963	4.52839e-12	2.0715e-10	0.101736	0.145893
ENSG00000169432.10	SCN9A	0.873697	0.112683	7.75356	8.93527e-15	5.54568e-13	0.0623435	0.0842224
ENSG00000166086.8	JAM3	-0.493161	0.118539	-4.16035	3.17767e-05	0.000457327	0.116319	0.121278
ENSG00000108518.7	PFN1	-0.46559	0.111917	-4.16015	3.18044e-05	0.00045745	0.0914878	0.00315329
ENSG00000182463.11	TSHZ2	0.468638	0.112654	4.15998	3.1827e-05	0.000457499	0.0556446	0.0919173
ENSG00000164949.3	GEM	0.404737	0.0973245	4.15864	3.2015e-05	0.000459528	0.0274448	0.13278
ENSG00000147852.11	VLDLR	0.873764	0.173932	5.0236	5.07131e-07	1.08789e-05	0.0572225	0.20752
ENSG00000117174.6	ZNHIT6	0.34786	0.0836491	4.15856	3.2026e-05	0.000459528	0.0230552	0.131896
ENSG00000166206.9	GABRB3	0.873812	0.151484	5.76833	8.00594e-09	2.35439e-07	0.0209686	0.184177
ENSG00000230409.2	TCEA1P2	0.876502	0.0810492	10.8144	2.9408e-27	4.27366e-25	0.0209686	0.0514002
ENSG00000184160.6	ADRA2C	0.87918	0.211796	4.15107	3.30929e-05	0.000473411	0.142311	0.00210136
ENSG00000197308.4	GATA3-AS1	0.879551	0.181747	4.83943	1.30213e-06	2.56394e-05	0.0836577	0.0319278
ENSG00000179406.6	LINC00174	0.879925	0.208716	4.2159	2.48784e-05	0.000370579	0.185289	0.211984
ENSG00000205572.5	SERF1B	0.880486	0.245389	3.58813	0.000333064	0.00363311	0.0404061	0.014285
ENSG00000246090.2	RP11-696N14.1	0.882766	0.235705	3.74522	0.000180236	0.0021262	0.116143	0.213888
ENSG00000179195.11	ZNF664	0.287932	0.0694728	4.14453	3.40511e-05	0.000486243	0.0401486	0.0497696
ENSG00000139132.10	FGD4	0.883425	0.234697	3.7641	0.00016715	0.00199484	0.183324	0.138047
ENSG00000102935.7	ZNF423	0.889828	0.151364	5.87873	4.13414e-09	1.26644e-07	0.0648281	0.201393
ENSG00000259715.1	CTD-3110H11.1	0.893298	0.208861	4.27701	1.89425e-05	0.000289766	0.0634953	0
ENSG00000171094.11	ALK	0.894055	0.190383	4.69609	2.65189e-06	4.86173e-05	0.04919	0.10306
ENSG00000110330.4	BIRC2	-0.486598	0.11759	-4.13809	3.50202e-05	0.000498588	0.0805305	0.163093
ENSG00000078549.10	ADCYAP1R1	0.894082	0.223821	3.99464	6.47938e-05	0.000860775	0.116636	0.244411
ENSG00000214182.5	PTMAP5	-0.250633	0.060586	-4.13681	3.52163e-05	0.000500782	0.00694473	0.0694466
ENSG00000130287.9	NCAN	0.895401	0.258247	3.46722	0.000525863	0.0053967	0.177492	0.243647
ENSG00000089127.8	OAS1	0.895502	0.269421	3.3238	0.000887989	0.00842829	0.148865	0.269101
ENSG00000031698.8	SARS	0.896619	0.0816011	10.9878	4.37282e-28	6.6806e-26	0.0292444	0.11123
ENSG00000113657.8	DPYSL3	-0.432546	0.104601	-4.13522	3.54621e-05	0.000503076	0.00578266	0.0150695
ENSG00000141622.9	RNF165	0.897622	0.190756	4.7056	2.53121e-06	4.66921e-05	0.0146804	0.00456198
ENSG00000094975.9	SUCO	-0.259735	0.0628373	-4.13346	3.57342e-05	0.000506333	0.0078108	0.100658
ENSG00000130340.10	SNX9	0.351514	0.0850804	4.13155	3.60328e-05	0.000510261	0.00656901	0.13977
ENSG00000196365.7	LONP1	0.897769	0.0719636	12.4753	1.018e-35	2.10973e-33	0.010353	0.108379
ENSG00000112773.11	FAM46A	0.898207	0.129731	6.92361	4.40269e-12	2.02176e-10	0.0731719	0.176277
ENSG00000147650.7	LRP12	0.898572	0.183584	4.89462	9.84983e-07	1.98437e-05	0.181429	0.164543
ENSG00000197077.8	KIAA1671	-0.364804	0.088438	-4.12497	3.70776e-05	0.000523811	0.0438905	0.137918
ENSG00000168615.7	ADAM9	-0.37814	0.0916959	-4.12385	3.72585e-05	0.000526055	0.0445457	0.143895
ENSG00000214455.3	RCN1P2	0.414708	0.100571	4.12355	3.73084e-05	0.000526448	0.0295392	0.18074
ENSG00000196092.8	PAX5	0.902213	0.185962	4.85161	1.22465e-06	2.42619e-05	0.0200801	0.231081
ENSG00000241399.2	CD302	-0.407703	0.0989628	-4.11976	3.79262e-05	0.000534532	0.00971968	0.0976282
ENSG00000127920.5	GNG11	-0.481839	0.116964	-4.11955	3.79613e-05	0.000534711	0.0307923	0.00758001
ENSG00000242208.1	RPL5P29	0.902402	0.245471	3.67621	0.000236724	0.00269687	0.02857	0.0632237
ENSG00000165449.7	SLC16A9	0.903515	0.122838	7.35533	1.90454e-13	1.00422e-11	0.0107486	0.158709
ENSG00000151012.9	SLC7A11	0.905946	0.078259	11.5762	5.43771e-31	8.99978e-29	0.048766	0.129767
ENSG00000168913.6	ENHO	0.906558	0.229414	3.95163	7.7622e-05	0.00101091	0.0862325	0.1589
ENSG00000134308.9	YWHAQ	-0.348962	0.0848139	-4.11444	3.88119e-05	0.000545082	0.0616796	0.153326
ENSG00000142871.11	CYR61	-0.285305	0.0693452	-4.11428	3.88397e-05	0.000545151	0.00342379	0.0256567
ENSG00000112038.13	OPRM1	0.907271	0.237377	3.82208	0.000132332	0.00161489	0.220632	0.0684566
ENSG00000072501.13	SMC1A	-0.371136	0.090278	-4.11104	3.93889e-05	0.000552209	0.00326156	0.171525
ENSG00000229161.2	TCP1P1	-0.343275	0.0835931	-4.10651	4.01689e-05	0.000562813	0.00619364	0.12947
ENSG00000138642.10	HERC6	0.908833	0.178303	5.09713	3.44846e-07	7.58884e-06	0.113137	0.0218019
ENSG00000099617.2	EFNA2	0.909898	0.275026	3.30841	0.000938263	0.00880379	0.205115	0.0697148
ENSG00000013293.5	SLC7A14	0.911297	0.1643	5.54653	2.91392e-08	7.81187e-07	0.112742	0.0164443
ENSG00000131508.11	UBE2D2	0.433358	0.105576	4.10472	4.04808e-05	0.000565852	0.092222	0.108278
ENSG00000132437.13	DDC	0.911331	0.158406	5.75314	8.76016e-09	2.56173e-07	0.0654263	0.0232219
ENSG00000165502.6	RPL36AL	-0.386321	0.0941331	-4.10399	4.06088e-05	0.000566977	0.0237487	0.0564419
ENSG00000157514.12	TSC22D3	0.911555	0.196065	4.64924	3.33153e-06	5.97444e-05	0.204062	0.00723215
ENSG00000127054.14	CPSF3L	0.487884	0.118923	4.10254	4.08639e-05	0.000569871	0.000601537	0.189252
ENSG00000155016.13	CYP2U1	-0.368665	0.089892	-4.1012	4.1101e-05	0.000572842	0.0106421	0.109598
ENSG00000198862.9	LTN1	0.408202	0.0995886	4.09888	4.15159e-05	0.000578286	0.0539184	0.145571
ENSG00000141527.12	CARD14	0.911804	0.238166	3.82844	0.000128956	0.00157854	0.0284741	0.0131351
ENSG00000183092.11	BEGAIN	0.911943	0.109118	8.35739	6.41202e-17	4.74589e-15	0.0618461	0.0598358
ENSG00000176595.3	KBTBD11	0.914764	0.277641	3.29478	0.000985005	0.00918092	0.260012	0.171332
ENSG00000136108.10	CKAP2	-0.345613	0.0844042	-4.09474	4.22639e-05	0.000587332	0.00318039	0.0921046
ENSG00000164171.6	ITGA2	-0.219192	0.0535519	-4.09308	4.25672e-05	0.000591202	0.00116689	0.145749
ENSG00000127946.12	HIP1	-0.385112	0.094102	-4.09249	4.26762e-05	0.000592139	0.0105146	0.162254
ENSG00000089199.5	CHGB	0.917533	0.0933913	9.82461	8.82119e-23	9.7784e-21	0.00994524	0.145483
ENSG00000144713.8	RPL32	0.918627	0.276752	3.31931	0.000902404	0.00853452	0.111595	0.369364
ENSG00000224940.4	PRRT4	0.920491	0.10439	8.8178	1.16727e-18	9.90022e-17	0.0864272	0.12221
ENSG00000064115.6	TM7SF3	-0.406715	0.0994662	-4.08898	4.33272e-05	0.00060001	0.0528433	0.14669
ENSG00000148843.9	PDCD11	0.340614	0.0833034	4.08884	4.33529e-05	0.000600017	0.0412236	0.148316
ENSG00000134326.7	CMPK2	0.92081	0.143657	6.40978	1.45732e-10	5.53063e-09	0.0610452	0.125398
ENSG00000174721.9	FGFBP3	0.921621	0.138827	6.63865	3.16572e-11	1.30417e-09	0.0219258	0.0626868
ENSG00000171843.11	MLLT3	-0.478253	0.117081	-4.08481	4.4113e-05	0.000609254	0.00120564	0.0944747
ENSG00000153574.8	RPIA	0.435632	0.106648	4.08476	4.41226e-05	0.000609254	0.0110774	0.112539
ENSG00000100221.6	JOSD1	0.271546	0.0664905	4.08398	4.42707e-05	0.000610946	0.00532911	0.109777
ENSG00000164741.10	DLC1	0.3327	0.081522	4.08111	4.48208e-05	0.00061818	0.023013	0.133169
ENSG00000165512.4	ZNF22	0.921901	0.147105	6.26694	3.68217e-10	1.31768e-08	0.0929412	0.168059
ENSG00000144560.9	VGLL4	0.225225	0.0552167	4.07893	4.52435e-05	0.000623288	0.000280153	0.0709027
ENSG00000197928.6	ZNF677	0.922441	0.205489	4.48901	7.15546e-06	0.000119507	0.0721538	0.0824134
ENSG00000102158.15	MAGT1	-0.351483	0.0862347	-4.07589	4.58392e-05	0.000630766	0.0534496	0.113979
ENSG00000145358.2	DDIT4L	-0.477666	0.1172	-4.07566	4.58846e-05	0.000631026	0.0198905	0.138789
ENSG00000112531.12	QKI	0.359309	0.0881781	4.07481	4.60527e-05	0.000632973	0.0603076	0.128057
ENSG00000100228.8	RAB36	-0.489767	0.120264	-4.07243	4.65256e-05	0.000639103	0.044831	0.110118
ENSG00000183444.10	OR7E38P	0.924725	0.143375	6.4497	1.12074e-10	4.35026e-09	0.0459687	0.0641702
ENSG00000107731.8	UNC5B	0.925425	0.0612229	15.1157	1.27702e-51	4.28665e-49	0.0441216	0.100129
ENSG00000148798.5	INA	0.925634	0.145825	6.34758	2.18724e-10	8.15783e-09	0.126905	0.0981054
ENSG00000084628.5	NKAIN1	0.926946	0.231572	4.00284	6.25854e-05	0.000835161	0.156016	0.0230328
ENSG00000164684.9	ZNF704	0.4405	0.108312	4.06695	4.76321e-05	0.000652318	0.0799856	0.0822312
ENSG00000165029.11	ABCA1	0.927522	0.139453	6.65115	2.90815e-11	1.20749e-09	0.0520055	0.177252
ENSG00000198879.7	SFMBT2	0.927973	0.203428	4.56168	5.07462e-06	8.77037e-05	0.199604	0.134871
ENSG00000197852.8	FAM212B	0.928553	0.180699	5.13866	2.76699e-07	6.20374e-06	0.0576538	0.0108428
ENSG00000272068.1	RP11-284F21.9	0.930496	0.136326	6.82554	8.75976e-12	3.86614e-10	0.00554594	0.113238
ENSG00000162415.6	ZSWIM5	0.93789	0.278724	3.36494	0.000765604	0.00744153	0.161933	0.00489347
ENSG00000126602.6	TRAP1	0.939651	0.202212	4.64687	3.37009e-06	6.03905e-05	0.152127	0.00894263
ENSG00000106105.9	GARS	0.939767	0.211775	4.43756	9.09839e-06	0.00014934	0.225918	0.0276742
ENSG00000100075.5	SLC25A1	-0.390782	0.0962809	-4.05877	4.93312e-05	0.000672604	0.0231692	0.0410431
ENSG00000101146.8	RAE1	0.49783	0.122706	4.05708	4.96893e-05	0.000676976	0.0146466	0.0579268
ENSG00000159131.12	GART	0.374854	0.092397	4.05699	4.97087e-05	0.000676976	0.0430265	0.0854121
ENSG00000138660.7	AP1AR	0.309289	0.076279	4.0547	5.01988e-05	0.00068326	0.0118584	0.129923
ENSG00000196465.6	MYL6B	0.939782	0.26724	3.51663	0.000437068	0.0046255	0.0970953	0.175571
ENSG00000232801.1	SDCBPP3	0.473491	0.116923	4.04958	5.13087e-05	0.00069757	0.0411621	0.192963
ENSG00000225205.1	AC093818.1	0.940992	0.277994	3.38494	0.000711939	0.00699367	0.0865845	0.0456198
ENSG00000177511.5	ST8SIA3	0.944444	0.159385	5.92556	3.11237e-09	9.76015e-08	0.0141579	0.0298778
ENSG00000118946.7	PCDH17	0.944691	0.156729	6.02753	1.66485e-09	5.42055e-08	0.0635226	0.123106
ENSG00000186501.10	TMEM222	0.944941	0.119531	7.90543	2.67005e-15	1.74822e-13	0.0469785	0.135968
ENSG00000188211.4	NCR3LG1	0.945509	0.102352	9.23782	2.51572e-20	2.39829e-18	0.038222	0.0667654
ENSG00000185818.7	NAT8L	0.946968	0.190627	4.96764	6.77712e-07	1.41065e-05	0.00481025	0.251964
ENSG00000175265.13	GOLGA8A	0.947684	0.207198	4.57381	4.78931e-06	8.30135e-05	0.219526	0.0354359
ENSG00000226986.3	RP11-543B16.2	0.432174	0.106936	4.04141	5.31319e-05	0.000719075	0.033035	0.0475111
ENSG00000243504.1	RPS23P1	0.951949	0.277008	3.43654	0.000589205	0.00595023	0.105314	0.0983506
ENSG00000110841.9	PPFIBP1	-0.314396	0.0778113	-4.04049	5.33396e-05	0.000721068	0.0187439	0.156843
ENSG00000172164.9	SNTB1	0.472931	0.117091	4.039	5.36793e-05	0.000725248	0.0516136	0.158172
ENSG00000134321.7	RSAD2	0.955328	0.149401	6.39439	1.6119e-10	6.07853e-09	0.0603822	0.0709947
ENSG00000136826.10	KLF4	0.955877	0.186739	5.11878	3.0751e-07	6.83665e-06	0.0222711	0.0424764
ENSG00000173894.6	CBX2	0.342639	0.0848933	4.03612	5.4343e-05	0.000732969	0.048636	0.0639076
ENSG00000104643.5	MTMR9	0.304673	0.075503	4.03524	5.45472e-05	0.000735308	0.0146506	0.108321
ENSG00000235489.3	DBF4P1	-0.436793	0.108302	-4.03312	5.50407e-05	0.000741541	0.0029159	0.114912
ENSG00000170581.9	STAT2	0.278272	0.069001	4.03287	5.50997e-05	0.000741916	0.0333931	0.115392
ENSG00000111670.10	GNPTAB	-0.34752	0.0862034	-4.03139	5.54476e-05	0.000746178	0.0271279	0.141813
ENSG00000170473.12	WIBG	-0.406201	0.100785	-4.03037	5.5688e-05	0.000748992	0.0607761	0.0978555
ENSG00000085563.10	ABCB1	0.957649	0.227791	4.20407	2.62156e-05	0.00038824	0.0713402	0.0734412
ENSG00000102383.9	ZDHHC15	0.9581	0.274126	3.49511	0.000473864	0.00494899	0.0404061	0.00601793
ENSG00000196361.5	ELAVL3	0.962553	0.091871	10.4772	1.0992e-25	1.40092e-23	0.0213852	0.0859102
ENSG00000153823.14	PID1	0.963311	0.154342	6.24141	4.33638e-10	1.52883e-08	0.0887022	0.173909
ENSG00000107485.11	GATA3	0.963406	0.176626	5.45451	4.91081e-08	1.27912e-06	0.181105	0.0992016
ENSG00000169926.5	KLF13	0.96439	0.129729	7.4339	1.0544e-13	5.69833e-12	0.0497649	0.0220324
ENSG00000163884.3	KLF15	0.965277	0.236261	4.08565	4.39541e-05	0.000607633	0.0735718	0.285718
ENSG00000068323.12	TFE3	-0.231248	0.0575623	-4.01734	5.88579e-05	0.000788068	0.0212989	0.115413
ENSG00000151006.7	PRSS53	0.965927	0.21187	4.55905	5.13844e-06	8.84859e-05	0.081814	0.0521209
ENSG00000119917.9	IFIT3	0.966543	0.0921707	10.4864	9.9708e-26	1.2776e-23	0.0264424	0.104936
ENSG00000144406.14	UNC80	0.96748	0.193682	4.9952	5.87759e-07	1.23965e-05	0.0282843	0.231813
ENSG00000234106.3	RP11-288E14.2	-0.364046	0.0908865	-4.00551	6.1885e-05	0.00082674	0.0135548	0.107791
ENSG00000198270.8	TMEM116	0.972267	0.235201	4.13377	3.56857e-05	0.000505948	0.0673435	0.160899
ENSG00000162878.8	PKDCC	0.97362	0.227037	4.28837	1.7999e-05	0.00027622	0.0565685	0.0665512
ENSG00000164587.7	RPS14	0.975531	0.202781	4.81075	1.50366e-06	2.8994e-05	0.202444	0.106145
ENSG00000167595.10	C19orf55	-0.365078	0.0912384	-4.00136	6.29784e-05	0.000839465	0.0100048	0.119271
ENSG00000166407.9	LMO1	0.976419	0.235773	4.14135	3.45262e-05	0.000492438	0.133102	0.0512927
ENSG00000138336.8	TET1	0.97915	0.266652	3.67202	0.000240643	0.00273237	0.278158	0.0886292
ENSG00000085721.8	RRN3	0.392401	0.0981358	3.99855	6.3731e-05	0.000848084	0.0677887	0.15107
ENSG00000138083.3	SIX3	0.409943	0.102533	3.99816	6.3837e-05	0.00084901	0.0558767	0.112115
ENSG00000126062.3	TMEM115	-0.296837	0.0742747	-3.99648	6.42913e-05	0.000854575	0.0332109	0.058582
ENSG00000184613.6	NELL2	0.982272	0.22418	4.38162	1.17803e-05	0.00018805	0.0923858	0.186081
ENSG00000236088.5	COX10-AS1	0.475624	0.119078	3.99423	6.49047e-05	0.000861767	0.013279	0.11355
ENSG00000198597.4	ZNF536	0.982671	0.166498	5.90201	3.59091e-09	1.11435e-07	0.0473157	0.00809444
ENSG00000198910.8	L1CAM	0.983256	0.113354	8.67424	4.16304e-18	3.36331e-16	0.0749804	0.0616464
ENSG00000100095.14	SEZ6L	0.984579	0.178892	5.50377	3.71747e-08	9.86619e-07	0.119664	0.164774
ENSG00000272523.1	LINC01023	0.985946	0.290816	3.39027	0.000698229	0.00687072	0.0511162	0.104205
ENSG00000162385.6	MAGOH	0.986278	0.289652	3.40505	0.000661525	0.00656902	0.11123	0.138648
ENSG00000196132.7	MYT1	0.988866	0.247782	3.99087	6.58326e-05	0.00087263	0.163879	0.0212664
ENSG00000121486.7	TRMT1L	-0.349725	0.0877448	-3.98571	6.72791e-05	0.000889824	0.0104757	0.141145
ENSG00000135213.8	POM121C	0.989108	0.124793	7.926	2.26319e-15	1.49414e-13	0.100938	0.152837
ENSG00000013563.9	DNASE1L1	-0.458649	0.115177	-3.98212	6.83028e-05	0.000902362	0.0135548	0.169889
ENSG00000236496.2	RP11-255J3.2	0.318409	0.0799843	3.98089	6.86577e-05	0.000906549	0.00563182	0.144953
ENSG00000165757.8	KIAA1462	-0.352369	0.088523	-3.98054	6.87594e-05	0.000907388	0.068782	0.0771903
ENSG00000087263.12	OGFOD1	0.421258	0.105846	3.97992	6.89375e-05	0.00090913	0.0930865	0.0771114
ENSG00000144161.8	ZC3H8	0.463724	0.116519	3.97982	6.89677e-05	0.00090913	0.0384369	0.13702
ENSG00000137726.11	FXYD6	0.990858	0.26956	3.67584	0.000237071	0.00269952	0.186676	0.299911
ENSG00000112137.12	PHACTR1	0.99087	0.30081	3.29401	0.00098769	0.00920235	0.0686511	0.261451
ENSG00000067082.10	KLF6	0.994347	0.233679	4.25519	2.08871e-05	0.000316466	0.195434	0.0973199
ENSG00000198792.8	TMEM184B	-0.273882	0.068872	-3.97668	6.9883e-05	0.000919239	0.00556872	0.0707487
ENSG00000177963.8	RIC8A	-0.347127	0.0872939	-3.97653	6.99274e-05	0.000919239	0.072772	0.121432
ENSG00000161681.11	SHANK1	0.994834	0.1785	5.5733	2.49955e-08	6.83898e-07	0.0936861	0.0891148
ENSG00000129951.14	LPPR3	0.995989	0.240722	4.13751	3.51093e-05	0.000499559	0.148865	0.0808122
ENSG00000065911.7	MTHFD2	0.998497	0.0681959	14.6416	1.52461e-48	4.5995e-46	0.0396345	0.136341
ENSG00000158528.7	PPP1R9A	0.999347	0.140959	7.08961	1.34492e-12	6.47545e-11	0.00874771	0.133607
ENSG00000215218.3	UBE2QL1	1.00022	0.247465	4.04187	5.30261e-05	0.000718052	0.249567	0.180656
ENSG00000124659.5	TBCC	0.38102	0.0961027	3.96471	7.34838e-05	0.000962803	0.00813546	0.0492018
ENSG00000260196.1	RP1-239B22.5	1.00284	0.200192	5.00938	5.46061e-07	1.16199e-05	0.0121915	0.18104
ENSG00000170873.14	MTSS1	1.00303	0.220263	4.55377	5.26918e-06	9.04106e-05	0.107513	0.0999949
ENSG00000132182.7	NUP210	1.006	0.170631	5.89573	3.73035e-09	1.15462e-07	0.0841794	0.00637443
ENSG00000103723.8	AP3B2	1.00766	0.191918	5.25049	1.51694e-07	3.59019e-06	0.0404061	0.0348574
ENSG00000122756.10	CNTFR	1.00924	0.204712	4.93007	8.22015e-07	1.68164e-05	0.137165	0.0183664
ENSG00000247570.2	SDCBPP2	1.0107	0.255313	3.95867	7.5368e-05	0.00098323	0.0497963	0.118751
ENSG00000248540.2	RP11-247C2.2	1.01505	0.252458	4.02069	5.80291e-05	0.000777845	0.137381	0.0173736
ENSG00000250403.1	RP11-15B17.2	1.01838	0.263369	3.86674	0.000110298	0.0013763	0.162928	0.053208
ENSG00000146858.7	ZC3HAV1L	0.464956	0.117519	3.95642	7.60812e-05	0.000991927	0.04949	0.0977914
ENSG00000266714.2	MYO15B	1.0196	0.216828	4.70235	2.57183e-06	4.73681e-05	0.0762151	0.083189
ENSG00000143850.8	PLEKHA6	1.01968	0.122485	8.32491	8.43929e-17	6.15088e-15	0.064111	0.155232
ENSG00000131831.13	RAI2	1.02254	0.258248	3.95953	7.5098e-05	0.000980718	0.0132169	0.0732461
ENSG00000226864.1	RP11-500G22.2	1.02512	0.269472	3.80419	0.000142271	0.00172294	0.181309	0.0193728
ENSG00000152969.12	JAKMIP1	1.02814	0.305164	3.36913	0.000754063	0.00735034	0.137972	0.0512927
ENSG00000129250.7	KIF1C	-0.289589	0.073439	-3.94327	8.03792e-05	0.00104454	0.0282323	0.0507349
ENSG00000183044.7	ABAT	0.44352	0.112489	3.94277	8.05445e-05	0.00104611	0.0540693	0.118424
ENSG00000163683.7	SMIM14	-0.37696	0.0956377	-3.94154	8.09604e-05	0.00105094	0.05635	0.0852213
ENSG00000003756.12	RBM5	1.03011	0.114194	9.02069	1.86916e-19	1.66845e-17	0.0269177	0.160537
ENSG00000139880.15	CDH24	-0.491584	0.124754	-3.94042	8.13393e-05	0.00105471	0.0779932	0.0823814
ENSG00000238000.1	RP11-274E7.2	0.444864	0.112911	3.93995	8.14975e-05	0.00105619	0.0161563	0.153036
ENSG00000108406.5	DHX40	-0.420003	0.106605	-3.93981	8.15478e-05	0.00105627	0.0370941	0.179201
ENSG00000236609.3	ZNF853	1.03102	0.134112	7.68778	1.49715e-14	9.12574e-13	0.147172	0.0810011
ENSG00000196421.3	LINC00176	1.03136	0.30589	3.37167	0.000747128	0.00730081	0.077704	0.163051
ENSG00000112787.8	FBRSL1	0.36073	0.0916011	3.93805	8.21462e-05	0.00106213	0.0380139	0.0506933
ENSG00000181915.3	ADO	0.332467	0.0844264	3.93796	8.21789e-05	0.00106213	0.0528768	0.0652266
ENSG00000260766.1	RP11-226L15.5	0.442292	0.112434	3.93379	8.36169e-05	0.00108013	0.0225743	0.0753232
ENSG00000135341.13	MAP3K7	0.237876	0.0604742	3.93352	8.37126e-05	0.00108078	0.0169633	0.101863
ENSG00000182253.10	SYNM	-0.399726	0.101661	-3.93197	8.42541e-05	0.00108718	0.0645563	0.129813
ENSG00000187239.12	FNBP1	-0.426545	0.108582	-3.92832	8.55417e-05	0.0011032	0.0191665	0.182428
ENSG00000104112.4	SCG3	1.03355	0.17267	5.98569	2.15474e-09	6.89314e-08	0.125454	0.0233688
ENSG00000129946.6	SHC2	1.03381	0.229828	4.49818	6.85373e-06	0.000115194	0.0157135	0.0200125
ENSG00000236349.1	SUCLG2P2	-0.328353	0.0836172	-3.92686	8.60636e-05	0.00110813	0.0263317	0.10953
ENSG00000113763.6	UNC5A	1.034	0.187315	5.5201	3.38812e-08	9.01218e-07	0.0958297	0.214941
ENSG00000189060.4	H1F0	1.0355	0.0495066	20.9164	3.79892e-97	2.74363e-94	0.00791457	0.0534067
ENSG00000179915.16	NRXN1	1.03716	0.241457	4.29543	1.74354e-05	0.00026948	0.107409	0.180538
ENSG00000172461.6	FUT9	1.03803	0.28573	3.63289	0.000280261	0.00311977	0.0942809	0.100157
ENSG00000154175.12	ABI3BP	1.03873	0.153549	6.76481	1.3348e-11	5.72162e-10	0.0372161	0.123724
ENSG00000092621.7	PHGDH	1.03899	0.145874	7.12252	1.05975e-12	5.18624e-11	0.0331888	0.220452
ENSG00000142089.11	IFITM3	1.04215	0.154409	6.7493	1.48559e-11	6.32249e-10	0.0971418	0.0411041
ENSG00000114120.7	SLC25A36	0.301831	0.0769958	3.92009	8.85144e-05	0.00113478	0.0288915	0.132121
ENSG00000184588.13	PDE4B	1.04224	0.2998	3.47643	0.000508133	0.00525394	0.235702	0.273493
ENSG00000064933.12	PMS1	0.485391	0.123899	3.91763	8.94248e-05	0.00114512	0	0.156545
ENSG00000237972.1	TUBG1P	-0.356714	0.0910561	-3.91752	8.94644e-05	0.00114512	0.0412881	0.118314
ENSG00000115520.4	COQ10B	1.04279	0.12327	8.45942	2.68714e-17	2.03957e-15	0.0470657	0.164225
ENSG00000174749.5	C4orf32	1.04597	0.149551	6.99406	2.67044e-12	1.25285e-10	0.0516136	0.0147585
ENSG00000159348.8	CYB5R1	1.04597	0.150804	6.93596	4.03459e-12	1.87075e-10	0.0994612	0.0339516
ENSG00000174469.13	CNTNAP2	1.0474	0.18126	5.77847	7.53825e-09	2.23457e-07	0.15479	0.201891
ENSG00000166257.4	SCN3B	1.04814	0.173885	6.02775	1.66259e-09	5.42055e-08	0.077982	0.210553
ENSG00000104805.11	NUCB1	-0.241463	0.061799	-3.90723	9.33601e-05	0.00119114	0.0426011	0.0981026
ENSG00000119771.10	KLHL29	1.04919	0.122077	8.59452	8.36115e-18	6.55498e-16	0.0866649	0.116
ENSG00000168672.3	FAM84B	1.04939	0.278911	3.76244	0.000168262	0.00200409	0.0456198	0.038222
ENSG00000105737.5	GRIK5	1.04957	0.169881	6.17826	6.48118e-10	2.22573e-08	0.0673435	0.0458473
ENSG00000009335.13	UBE3C	-0.301722	0.0772516	-3.90571	9.39493e-05	0.00119605	0.0323423	0.150481
ENSG00000145901.10	TNIP1	-0.341736	0.0874991	-3.90559	9.39962e-05	0.00119605	0.0263727	0.156271
ENSG00000110076.14	NRXN2	1.05188	0.173959	6.04673	1.47817e-09	4.85921e-08	0.14329	0.0642036
ENSG00000178233.13	TMEM151B	1.05206	0.143141	7.3498	1.98504e-13	1.0434e-11	0.0895072	0.101396
ENSG00000078487.13	ZCWPW1	1.05664	0.251975	4.19346	2.74736e-05	0.000403436	0.0479394	0.0349805
ENSG00000139737.17	SLAIN1	1.0662	0.232494	4.58592	4.51988e-06	7.86868e-05	0.0104757	0.12542
ENSG00000196730.8	DAPK1	1.06657	0.251942	4.23339	2.30193e-05	0.000345477	0.219535	0.199629
ENSG00000089041.12	P2RX7	1.06741	0.2623	4.06944	4.71273e-05	0.000646623	0.131759	0.238107
ENSG00000104904.8	OAZ1	-0.187532	0.0481383	-3.8957	9.79144e-05	0.00124127	0.0249217	0.0830811
ENSG00000145990.6	GFOD1	0.447081	0.114862	3.89234	9.92826e-05	0.00125795	0.0418181	0.0362929
ENSG00000165659.12	DACH1	1.0675	0.205668	5.19039	2.0985e-07	4.82756e-06	0.120454	0.188929
ENSG00000255725.1	RP11-443N24.1	0.476117	0.122343	3.89166	9.95617e-05	0.00126015	0.0738434	0.139684
ENSG00000135480.10	KRT7	1.06837	0.246048	4.34211	1.41119e-05	0.000221561	0.133777	0.0395032
ENSG00000198846.5	TOX	1.06869	0.186497	5.73033	1.00233e-08	2.90261e-07	0.140418	0.195561
ENSG00000039523.13	FAM65A	0.270796	0.0696473	3.88811	0.000101028	0.00127667	0.0332177	0.0821242
ENSG00000111859.12	NEDD9	-0.473407	0.121764	-3.88791	0.000101113	0.00127707	0.00586368	0.207401
ENSG00000091972.14	CD200	1.06895	0.262116	4.07815	4.53957e-05	0.000625024	0.107912	0.290274
ENSG00000067842.13	ATP2B3	1.06959	0.268976	3.97654	6.99246e-05	0.000919239	0.0876061	0.00518027
ENSG00000130477.10	UNC13A	1.07263	0.15859	6.76351	1.34686e-11	5.76296e-10	0.00477237	0.221927
ENSG00000163794.6	UCN	1.07412	0.187436	5.7306	1.00078e-08	2.90166e-07	0.0407387	0.0431455
ENSG00000251553.1	CTC-463N11.1	1.07638	0.323855	3.32365	0.000888464	0.00842944	0.0356524	0.152755
ENSG00000141068.9	KSR1	0.49376	0.127083	3.88534	0.000102186	0.00128652	0.00191369	0.129206
ENSG00000173064.6	HECTD4	0.37072	0.0954358	3.8845	0.00010254	0.00129004	0.0578016	0.0811317
ENSG00000164548.6	TRA2A	0.418866	0.107832	3.88442	0.000102573	0.00129004	0.0639594	0.0724057
ENSG00000112276.9	BVES	-0.393929	0.10143	-3.88375	0.000102859	0.00129295	0.0317336	0.0800498
ENSG00000137965.6	IFI44	1.07752	0.239917	4.49123	7.08125e-06	0.00011835	0.136859	0.241552
ENSG00000133083.10	DCLK1	1.07807	0.203671	5.29319	1.20198e-07	2.8907e-06	0.0384025	0.285556
ENSG00000159307.14	SCUBE1	1.08291	0.312669	3.46345	0.000533295	0.00544327	0.14285	0.35211
ENSG00000141429.9	GALNT1	-0.281396	0.0724901	-3.88185	0.000103663	0.0013003	0.00644638	0.122877
ENSG00000113196.2	HAND1	1.0868	0.275434	3.94578	7.95408e-05	0.00103533	0.30241	0.112124
ENSG00000168824.10	NSG1	1.08939	0.163359	6.66867	2.58139e-11	1.07934e-09	0.0290308	0.141421
ENSG00000187079.10	TEAD1	-0.332236	0.0856532	-3.87885	0.000104953	0.00131443	0.0737891	0.126137
ENSG00000134815.14	DHX34	0.373888	0.0964999	3.87449	0.000106846	0.00133681	0.0336718	0.0758226
ENSG00000124313.8	IQSEC2	-0.474394	0.122441	-3.87448	0.000106852	0.00133681	0.0783841	0.150869
ENSG00000153714.5	LURAP1L	1.08957	0.118988	9.15695	5.33838e-20	4.95057e-18	0.0723912	0.105068
ENSG00000172667.6	ZMAT3	-0.457775	0.118283	-3.87016	0.000108765	0.00135931	0.105112	0.11792
ENSG00000060642.6	PIGV	-0.378867	0.0979502	-3.86796	0.000109752	0.00137092	0.0405962	0.0786923
ENSG00000137558.3	PI15	1.09032	0.256698	4.24746	2.16211e-05	0.000326549	0.240562	0.213828
ENSG00000112320.7	SOBP	1.09108	0.229572	4.75267	2.0075e-06	3.7792e-05	0.154156	0.160151
ENSG00000219891.2	ZSCAN12P1	1.0916	0.329303	3.31487	0.000916858	0.00864466	0.277297	0.157135
ENSG00000066855.11	MTFR1	-0.456796	0.118176	-3.86538	0.000110918	0.00138259	0.0507003	0.105041
ENSG00000163132.6	MSX1	-0.347426	0.0898906	-3.86499	0.000111094	0.0013835	0.0231972	0.0493852
ENSG00000060709.9	RIMBP2	1.09208	0.151841	7.19223	6.37433e-13	3.19158e-11	0.0550499	0.187999
ENSG00000272405.1	RP11-284F21.10	0.4802	0.124344	3.86188	0.000112517	0.00140032	0.0908936	0.0561196
ENSG00000174032.12	SLC25A30	-0.43873	0.113697	-3.85876	0.000113966	0.00141761	0.00876941	0.172932
ENSG00000225465.6	RFPL1S	1.09262	0.302042	3.61745	0.000297522	0.00328432	0.0307438	0.248108
ENSG00000270021.1	CTC-203F4.2	1.09284	0.239727	4.55867	5.14781e-06	8.85832e-05	0.0288615	0.00391749
ENSG00000148408.8	CACNA1B	1.09344	0.271737	4.02388	5.72465e-05	0.000768651	0.14958	0.270807
ENSG00000167037.14	SGSM1	1.09352	0.260613	4.19595	2.71735e-05	0.000399276	0.150448	0.182348
ENSG00000149328.10	GLB1L2	1.09359	0.272563	4.01226	6.01409e-05	0.000803891	0.0565685	0.0229953
ENSG00000056487.11	PHF21B	1.09439	0.143124	7.64641	2.06668e-14	1.23447e-12	0.1188	0.123892
ENSG00000119321.4	FKBP15	-0.478319	0.124151	-3.8527	0.000116822	0.00144783	0.0336138	0.188328
ENSG00000251102.1	CTBP2P4	0.406921	0.105626	3.85249	0.000116924	0.00144783	0.0387177	0.0977383
ENSG00000105738.6	SIPA1L3	0.38455	0.0998214	3.85238	0.000116975	0.00144783	0.0844456	0.124224
ENSG00000198720.8	ANKRD13B	0.421391	0.109388	3.85226	0.000117033	0.00144783	0.00917658	0.0448957
ENSG00000123685.4	BATF3	1.09555	0.304527	3.59755	0.000321231	0.00352157	0.137972	0.174164
ENSG00000185950.7	IRS2	0.295638	0.0767667	3.85112	0.000117579	0.00145345	0.0589544	0.079829
ENSG00000223547.5	ZNF844	1.10056	0.270576	4.06748	4.75249e-05	0.000651328	0.232184	0.169706
ENSG00000080603.12	SRCAP	-0.19675	0.0511913	-3.84343	0.000121324	0.00149798	0.0235306	0.0948054
ENSG00000143575.10	HAX1	1.10139	0.28224	3.90233	9.52713e-05	0.00121099	0.00567957	0.422099
ENSG00000124212.5	PTGIS	1.10187	0.192186	5.73334	9.84706e-09	2.85853e-07	0.149025	0.17968
ENSG00000158669.7	AGPAT6	1.10622	0.0961468	11.5055	1.23726e-30	2.0197e-28	0.0773948	0.0681708
ENSG00000161800.8	RACGAP1	-0.44813	0.116717	-3.83945	0.000123312	0.00151921	0.0330222	0.158074
ENSG00000148218.11	ALAD	-0.466427	0.121485	-3.83938	0.000123345	0.00151921	0.0874201	0.0510522
ENSG00000124374.8	PAIP2B	1.10863	0.301709	3.6745	0.000238312	0.00271237	0.131216	0.226973
ENSG00000244257.4	PKD1P1	1.10896	0.179766	6.16889	6.87713e-10	2.35492e-08	0.0924323	0.0668132
ENSG00000153291.11	SLC25A27	1.11205	0.298326	3.72762	0.000193297	0.00225241	0.0657774	0.0132169
ENSG00000128652.7	HOXD3	1.11277	0.135179	8.23182	1.84398e-16	1.30796e-14	0.0410968	0.0600556
ENSG00000234009.1	RPL5P34	0.340648	0.08883	3.83483	0.00012565	0.00154362	0.0402198	0.0327847
ENSG00000144369.8	FAM171B	-0.471442	0.122965	-3.83397	0.000126093	0.00154752	0.0777146	0.145268
ENSG00000177853.10	ZNF518A	0.402075	0.104872	3.83396	0.000126097	0.00154752	0.0470898	0.150814
ENSG00000011465.12	DCN	1.11685	0.177722	6.28423	3.29484e-10	1.1844e-08	0.097532	0.0156483
ENSG00000103024.3	NME3	1.11981	0.15034	7.44851	9.44034e-14	5.14855e-12	0.0447536	0.00805055
ENSG00000144057.11	ST6GAL2	-0.365247	0.095315	-3.832	0.000127106	0.00155795	0.0341704	0.0817429
ENSG00000196517.7	SLC6A9	1.12076	0.127774	8.77143	1.76408e-18	1.47005e-16	0.0800498	0.0887007
ENSG00000246985.3	SOCS2-AS1	1.12385	0.184322	6.09721	1.07934e-09	3.60279e-08	0.0483951	0.0406506
ENSG00000168843.9	FSTL5	1.12448	0.306666	3.66679	0.000245617	0.00278354	0.324234	0.0986661
ENSG00000132424.10	PNISR	0.314557	0.0822239	3.82562	0.000130445	0.00159513	0.040918	0.131684
ENSG00000113583.6	C5orf15	-0.353285	0.0923832	-3.82412	0.000131239	0.00160385	0.0653704	0.107316
ENSG00000171160.13	MORN4	0.37501	0.0980669	3.82402	0.000131293	0.00160385	0.0130025	0.141625
ENSG00000186487.13	MYT1L	1.12537	0.316463	3.55608	0.000376432	0.00404669	0.223297	0.11016
ENSG00000229589.1	ACVR2B-AS1	1.12934	0.292901	3.8557	0.000115398	0.00143318	0.128565	0.171228
ENSG00000162692.6	VCAM1	1.13281	0.121331	9.33648	9.95927e-21	9.64875e-19	0.0804837	0.139645
ENSG00000269486.1	CTC-360G5.9	1.13296	0.313078	3.61876	0.000296016	0.00327376	0.163178	0.0647731
ENSG00000103855.13	CD276	-0.188253	0.0492915	-3.81918	0.000133897	0.00163148	0.00268136	0.123866
ENSG00000101079.16	NDRG3	-0.497879	0.130371	-3.81895	0.000134019	0.00163213	0.0282296	0.202663
ENSG00000075426.7	FOSL2	-0.196688	0.0515214	-3.81761	0.000134752	0.00164021	0.0186912	0.0745423
ENSG00000156959.7	LHFPL4	1.1331	0.333714	3.39543	0.000685212	0.0067734	0.186369	0.130946
ENSG00000116005.7	PCYOX1	1.13385	0.135305	8.37994	5.29554e-17	3.94402e-15	0.0245239	0.222679
ENSG00000204217.8	BMPR2	-0.268882	0.0704467	-3.81682	0.000135185	0.00164301	0.0349635	0.107322
ENSG00000245522.2	RP11-540A21.2	1.13767	0.327192	3.47706	0.000506939	0.00524387	0.216291	0.215065
ENSG00000181260.8	MTHFD2P7	1.13786	0.0852817	13.3424	1.31147e-40	3.12563e-38	0.0368802	0.0728746
ENSG00000213881.3	NPM1P6	0.227078	0.0595617	3.81249	0.000137575	0.00166946	0.0131155	0.114106
ENSG00000029993.10	HMGB3	-0.398301	0.104477	-3.81233	0.00013766	0.00166965	0.0328562	0.125814
ENSG00000166111.5	SVOP	1.13884	0.316073	3.60308	0.000314465	0.00345058	0.248297	0.0555431
ENSG00000179532.8	DNHD1	1.13985	0.0949743	12.0017	3.48165e-33	6.33421e-31	0.0394664	0.0921564
ENSG00000172269.12	DPAGT1	1.14733	0.151409	7.57765	3.51875e-14	2.02078e-12	0.140058	0.0572674
ENSG00000233822.3	HIST1H2BN	1.15006	0.263356	4.36693	1.26007e-05	0.000200076	0.146298	0.151862
ENSG00000172732.7	MUS81	1.15063	0.12679	9.07506	1.13612e-19	1.03348e-17	0.0119242	0.0725715
ENSG00000109132.5	PHOX2B	1.15198	0.085707	13.4409	3.48308e-41	8.55797e-39	0.029005	0.0934593
ENSG00000017373.11	SRCIN1	1.15218	0.219071	5.25939	1.44536e-07	3.42419e-06	0.12098	0.0359269
ENSG00000129933.16	MAU2	-0.425657	0.111962	-3.80181	0.000143642	0.00173513	0.0455274	0.0176985
ENSG00000259673.1	IQCH-AS1	1.15228	0.292362	3.94127	8.10507e-05	0.00105154	0.26583	0.0705033
ENSG00000236264.3	RPL26P30	0.255962	0.0674399	3.79541	0.000147401	0.00177874	0.00982851	0.0968134
ENSG00000230191.1	RP4-725G10.3	1.15365	0.300992	3.83284	0.000126672	0.00155377	0.168359	0.091662
ENSG00000116985.6	BMP8B	1.15561	0.309489	3.73392	0.000188525	0.00221009	0.303046	0.101249
ENSG00000154118.8	JPH3	1.15724	0.183724	6.29881	2.99934e-10	1.08472e-08	0.0305226	0.0277816
ENSG00000171316.7	CHD7	1.15944	0.204626	5.66614	1.46048e-08	4.12902e-07	0.142673	0.214976
ENSG00000115935.12	WIPF1	-0.304734	0.0805976	-3.78094	0.000156239	0.00188062	0.0486844	0.0933259
ENSG00000173915.8	USMG5	1.15966	0.174442	6.64783	2.97447e-11	1.23288e-09	0.0678048	0.140485
ENSG00000101746.11	NOL4	1.16077	0.321946	3.60548	0.000311579	0.00342364	0.282843	0.1836
ENSG00000198964.9	SGMS1	-0.401805	0.106344	-3.77835	0.000157873	0.00189742	0.002896	0.0872154
ENSG00000080644.11	CHRNA3	1.16167	0.279666	4.1538	3.27005e-05	0.00046836	0.352307	0.0773146
ENSG00000135269.13	TES	1.16274	0.231021	5.03303	4.82781e-07	1.0394e-05	0.0424871	0.0590239
ENSG00000215492.5	HNRNPA1P7	-0.287289	0.076108	-3.77475	0.000160165	0.00192206	0.0568519	0.0515789
ENSG00000101856.8	PGRMC1	-0.324156	0.0858976	-3.77374	0.000160816	0.00192849	0.00214145	0.15986
ENSG00000257331.1	RP11-478B9.3	-0.418506	0.110902	-3.77367	0.000160862	0.00192849	0.00371185	0.156754
ENSG00000213859.3	KCTD11	-0.380584	0.100888	-3.77233	0.00016173	0.00193791	0.0777561	0.0996176
ENSG00000196220.11	SRGAP3	1.16512	0.269844	4.31775	1.57629e-05	0.00024506	0.0137302	0
ENSG00000225200.2	AB019441.29	0.3137	0.0831876	3.771	0.000162595	0.00194632	0.0287272	0.0378165
ENSG00000169221.9	TBC1D10B	-0.32492	0.0861822	-3.77015	0.000163151	0.00195199	0.047063	0.136454
ENSG00000144278.10	GALNT13	1.16611	0.180083	6.4754	9.45597e-11	3.71275e-09	0.143818	0.105056
ENSG00000261373.1	VPS9D1-AS1	0.438183	0.116391	3.76474	0.000166725	0.00199219	0.0353327	0.165597
ENSG00000226419.2	RP11-31F15.1	1.16756	0.197274	5.91844	3.25017e-09	1.01522e-07	0.0114977	0.191945
ENSG00000183186.6	C2CD4C	1.1692	0.334224	3.49825	0.000468323	0.00489888	0.367152	0.0603468
ENSG00000253719.2	ATXN7L3B	0.252384	0.0670493	3.76415	0.000167117	0.00199484	0.00979506	0.141021
ENSG00000115902.6	SLC1A4	1.17016	0.127244	9.19616	3.70964e-20	3.49454e-18	0.0807788	0.171984
[truncated: 22,797 more rows]
