# Supplementary material for: LncRNA RP5-998N21.4 promotes immune defense through upregulation of IFIT2 and IFIT3 in schizophrenia
Source: Schizophrenia (Heidelb). 2022 Mar 1;8(1):11. doi: 10.1038/s41537-021-00195-8 (PMC8888552; doi:10.1038/s41537-021-00195-8)
Supplement: Supplementary file 4 — Supplementary Data 3 [file 41537_2021_195_MOESM4_ESM.xlsx]

## Sheet: Supplementary Data 3
Supplemantary data 3 GO-BP analysis of 1722 SK-N-SH cells DEGs
GeneSet	Description	Link	Size	Overlap	Expect	EnrichmentRatio	Pvalue	FDR	OverlapId	UserId
GO:0022008	neurogenesis	http://amigo.geneontology.org/amigo/term/GO:0022008	1551	194	110.48	1.75598	1.11022e-15	1.0093e-11	107;152;182;238;411;429;460;491;590;596;1009;1031;1136;1141;1272;1382;1400;1605;1641;1840;1869;1894;1902;1942;1943;1944;1956;2046;2047;2068;2250;2562;2625;2664;2668;2675;2736;2775;2852;2934;3082;3232;3280;3320;3418;3475;3553;3800;3897;3996;4130;4343;4610;4628;4692;4747;4771;4804;4826;4830;4897;4988;5176;5362;5396;5501;5532;5583;5915;5979;5997;6347;6376;6405;6426;6586;6608;6659;6692;6710;6790;6900…	FAM129B;TUBB2B;HES4;TUBB3;EFNA2;SRSF1;CCL2;ZSWIM5;MAP1A;GDI1;CDKN2C;FOXN4;RGS2;ATP2B2;SERPINF1;VEGFC;EGFR;CDHR1;MYT1L;DAG1;CREB3L2;PPP1CC;CDH11;SLIT3;FZD7;HSP90AA1;TNN;NEFL;OPRM1;GFRA2;SOX4;GDF11;CRMP1;DCHS1;PLXNA2;SPTB;FGF5;STMN2;GPER1;BCL2;EFNA3;ZSWIM4;GPR173;NEGR1;KLF15;ARSB;ADRA2C;IL1B;CHRNA3;DRGX;RAP1GAP2;GAS7;CX3CL1;HGF;PDLIM7;EPHA8;ANKRD1;PRDM6;RARB;MYH10;MYCL;NRXN1;ARC;HMG20B;KLF7;CNTN2;E…
GO:0048699	generation of neurons	http://amigo.geneontology.org/amigo/term/GO:0048699	1454	183	103.57	1.76691	4.44089e-15	2.01861e-11	107;152;182;238;411;429;460;491;590;596;1009;1136;1141;1272;1382;1400;1605;1641;1840;1869;1894;1902;1942;1943;1944;1956;2046;2047;2068;2562;2625;2664;2668;2675;2736;2775;2852;3082;3232;3280;3320;3418;3475;3553;3800;3897;3996;4130;4343;4610;4628;4692;4747;4771;4804;4826;4830;4897;4988;5176;5362;5396;5501;5532;5583;5915;5979;5997;6376;6405;6586;6608;6659;6692;6710;6790;6900;7345;7349;7368;7412;7424…	FAM129B;TUBB2B;HES4;TUBB3;EFNA2;ZSWIM5;MAP1A;GDI1;FOXN4;RGS2;ATP2B2;SERPINF1;VEGFC;EGFR;CDHR1;MYT1L;DAG1;CREB3L2;PPP1CC;CDH11;SLIT3;FZD7;HSP90AA1;TNN;NEFL;OPRM1;GFRA2;SOX4;GDF11;CRMP1;PLXNA2;SPTB;STMN2;GPER1;BCL2;EFNA3;ZSWIM4;GPR173;NEGR1;ARSB;ADRA2C;IL1B;CHRNA3;DRGX;RAP1GAP2;GAS7;CX3CL1;HGF;PDLIM7;EPHA8;ANKRD1;RARB;MYH10;MYCL;NRXN1;ARC;HMG20B;KLF7;CNTN2;EIF2AK4;EPHB1;NRCAM;UGT8;NGFR;SNPH;SEMA6B;…
GO:0008283	cell proliferation	http://amigo.geneontology.org/amigo/term/GO:0008283	1986	205	141.466	1.44912	1.22298e-08	3.36912e-06	182;231;238;292;408;429;444;547;590;596;641;684;701;823;890;891;899;947;1031;1032;1063;1131;1132;1141;1271;1434;1503;1602;1621;1636;1717;1801;1803;1869;1874;1956;1958;2012;2013;2047;2068;2250;2305;2321;2625;2668;2719;2735;2736;2852;2919;3059;3082;3162;3265;3280;3418;3437;3553;3575;3604;3627;3654;3690;3728;4004;4017;4041;4091;4217;4288;4318;4345;4597;4601;4628;4692;4771;4804;4830;4988;5027;5045;50…	HP1BP3;FAM129B;PTPN14;TGM2;CACUL1;NAA60;CCL2;SPINT2;CDKN2C;SERPINF2;CXCL1;NES;SERPINF1;KIF14;FLT1;LOXL2;VEGFC;EGFR;CXCL5;SPDYA;PPP1CC;MKI67;SLIT3;FZD7;FBXO5;TET1;FAM83D;TNN;SLC25A27;CADM1;OPRM1;FURIN;SSTR2;TNFAIP3;AKR1B1;RECQL4;NUAK1;MXI1;SOX4;CCNA2;GDF11;KLF11;SNAI2;DPH1;DCHS1;FGF5;IQGAP3;GPER1;THBS1;DHCR7;BCL2;APPL2;PDE5A;TNFRSF11A;CHRM4;UHRF1;P2RX7;CD200;FBXL7;PAWR;SMAD6;SATB1;LMO1;IL1B;FOXM1;…
GO:0034097	response to cytokine	http://amigo.geneontology.org/amigo/term/GO:0034097	1100	122	78.3545	1.55703	4.5322e-07	8.58381e-05	71;81;292;583;596;684;824;865;960;1052;1265;1271;1316;1491;1612;1840;1958;2021;2537;2625;2634;2643;2775;2852;2919;2934;3059;3082;3099;3162;3312;3313;3320;3433;3434;3437;3553;3554;3575;3588;3604;3627;3654;3856;3899;3936;4144;4217;4318;4600;4692;4938;4939;4940;4982;4988;5532;5740;5784;5898;5990;6347;6352;6372;6373;6374;6376;6404;6472;6586;7057;7078;7128;7185;7412;7424;7791;7804;8322;8740;8745;8767;…	PTPN14;OAS1;CCL2;NFAT5;CXCL1;TUBA1B;PDE12;ACTG1;CNN2;PTPN18;VEGFC;ZYX;HK2;SQSTM1;CXCL5;ZC3H12A;CD44;SLIT3;CEBPD;TRAF1;HSP90AA1;ADAM23;HIST1H2BJ;OPRM1;CARD14;SELPLG;TNFAIP3;TIMP3;HAX1;GPER1;THBS1;HSPA9;BCL2;TNFRSF11A;IL1B;CXCL6;IRAK1;RIPK2;DAPK1;CX3CL1;HGF;KLF6;ANKRD1;TNFRSF9;TNFRSF11B;GBP2;MRPL15;ACTN4;HSPA8;OCLN;BBS2;IL1R1;GSN;TNFRSF12A;EGR1;PCOLCE2;SHPK;BST2;CNTFR;MX2;RFX2;KLF4;CXCL11;IFIT1;RAL…
GO:0071345	cellular response to cytokine stimulus	http://amigo.geneontology.org/amigo/term/GO:0071345	1015	113	72.2999	1.56294	1.03333e-06	0.000154	71;81;292;583;596;684;824;865;960;1052;1265;1271;1316;1491;1612;1840;1958;2537;2625;2634;2852;2919;2934;3059;3082;3099;3162;3312;3313;3320;3433;3434;3437;3553;3554;3575;3588;3604;3627;3654;3856;3936;4144;4217;4318;4600;4692;4938;4939;4940;4982;4988;5740;5784;5898;5990;6347;6352;6372;6373;6374;6376;6404;6586;7057;7128;7185;7412;7424;7791;7804;8322;8740;8745;8767;8792;8878;8970;8995;9118;9181;9235;…	PTPN14;OAS1;CCL2;NFAT5;CXCL1;TUBA1B;PDE12;ACTG1;CNN2;PTPN18;VEGFC;ZYX;HK2;SQSTM1;CXCL5;ZC3H12A;CD44;SLIT3;CEBPD;TRAF1;HSP90AA1;ADAM23;HIST1H2BJ;OPRM1;CARD14;SELPLG;TNFAIP3;HAX1;GPER1;THBS1;HSPA9;BCL2;TNFRSF11A;IL1B;CXCL6;IRAK1;RIPK2;DAPK1;CX3CL1;HGF;KLF6;ANKRD1;TNFRSF9;TNFRSF11B;GBP2;MRPL15;ACTN4;HSPA8;OCLN;BBS2;IL1R1;GSN;TNFRSF12A;EGR1;PCOLCE2;SHPK;BST2;CNTFR;MX2;RFX2;KLF4;CXCL11;IFIT1;RALA;SLC2…
GO:0042127	regulation of cell proliferation	http://amigo.geneontology.org/amigo/term/GO:0042127	1564	160	111.406	1.43619	1.13542e-06	0.000166486	182;231;238;292;408;429;444;590;596;641;823;890;891;899;1031;1032;1141;1271;1602;1621;1636;1717;1803;1869;1874;1956;1958;2013;2047;2250;2305;2321;2625;2668;2719;2735;2736;2852;2919;3059;3162;3265;3280;3418;3437;3553;3575;3604;3627;3654;3690;3728;4004;4041;4091;4217;4318;4345;4597;4601;4692;4771;4804;4830;4988;5074;5176;5345;5396;5501;5583;5737;5739;5784;5915;6191;6347;6352;6373;6374;6376;6472;658…	HP1BP3;FAM129B;PTPN14;TGM2;CACUL1;CCL2;SPINT2;CDKN2C;SERPINF2;CXCL1;NES;SERPINF1;KIF14;FLT1;VEGFC;EGFR;CXCL5;SPDYA;PPP1CC;SLIT3;FZD7;FBXO5;TET1;TNN;SLC25A27;OPRM1;SSTR2;TNFAIP3;AKR1B1;RECQL4;NUAK1;MXI1;SOX4;CCNA2;GDF11;KLF11;SNAI2;FGF5;IQGAP3;GPER1;THBS1;DHCR7;BCL2;PDE5A;TNFRSF11A;CD200;PAWR;SMAD6;LMO1;IL1B;FOXM1;IRAK1;SRPX;CD248;RIPK2;CX3CL1;CAPN1;TNFRSF9;RARB;MAGED1;XDH;TFAP2B;EPHB1;NGFR;MTSS1;…
GO:0046903	secretion	http://amigo.geneontology.org/amigo/term/GO:0046903	1605	157	114.326	1.37326	1.83381e-05	0.00154363	12;19;41;81;107;152;226;292;306;408;411;488;540;684;774;823;947;960;1113;1131;1136;1141;1143;1265;1636;1803;1956;2039;2625;2645;2668;2717;2744;2760;2850;2852;2901;2919;2934;3082;3098;3099;3162;3312;3320;3382;3418;3553;3690;3728;3996;4041;4257;4318;4345;4628;4646;4826;4830;4923;4939;4988;5027;5045;5315;5345;5532;5608;5707;5806;5865;5874;5898;5991;6352;6376;6505;6536;6659;6781;6855;6861;7021;7057;7…	FAM129B;GLS;STXBP5L;RAB11FIP3;PTX3;SERPINF2;CXCL1;PDIA4;CKAP4;CNN2;SUCNR1;VEGFC;HK2;EGFR;KCNAB2;RAB11FIP5;ZC3H12A;RAB3B;ENDOD1;CD44;RHBDF2;SYT5;HSP90AA1;CANT1;TSPAN14;CADM1;OPRM1;FURIN;CACNA1G;TNFAIP3;TIMP3;STEAP2;SOX4;VGF;RAB27B;ENHO;GM2A;ARHGAP9;GPER1;THBS1;TNFRSF11A;CACNA1B;P2RX7;CD200;UNC13D;SERPINA3;ARSB;ADRA2C;IL1B;CHRNA3;WNK4;ANXA3;RIPK2;NTSR1;CX3CL1;HGF;CAPN1;ANKRD1;MYH10;TVP23A;NRXN1;KLF…
GO:0032940	secretion by cell	http://amigo.geneontology.org/amigo/term/GO:0032940	1472	145	104.853	1.38289	2.80438e-05	0.00212455	12;19;41;81;107;152;226;292;306;408;411;488;684;774;823;947;960;1113;1136;1141;1143;1265;1803;1956;2039;2625;2645;2668;2717;2744;2760;2850;2852;2901;2919;2934;3082;3098;3162;3312;3320;3382;3418;3553;3690;3728;3996;4041;4257;4318;4345;4628;4826;4923;4988;5027;5045;5315;5345;5532;5707;5806;5865;5874;5898;5991;6352;6376;6505;6536;6659;6855;6861;7021;7057;7078;7128;7130;7349;7424;7425;7432;7873;8322;…	FAM129B;GLS;STXBP5L;RAB11FIP3;PTX3;SERPINF2;CXCL1;PDIA4;CKAP4;CNN2;SUCNR1;VEGFC;EGFR;KCNAB2;RAB11FIP5;ZC3H12A;RAB3B;ENDOD1;CD44;RHBDF2;SYT5;HSP90AA1;CANT1;TSPAN14;CADM1;OPRM1;FURIN;CACNA1G;TNFAIP3;TIMP3;STEAP2;SOX4;VGF;RAB27B;ENHO;GM2A;ARHGAP9;GPER1;THBS1;CACNA1B;P2RX7;CD200;UNC13D;SERPINA3;ARSB;ADRA2C;IL1B;CHRNA3;ANXA3;RIPK2;NTSR1;CX3CL1;HGF;CAPN1;ANKRD1;MYH10;TVP23A;NRXN1;KLF7;HK1;TFAP2B;DMTN;C…
GO:0034340	response to type I interferon	http://amigo.geneontology.org/amigo/term/GO:0034340	89	17	6.33959	2.68156	0.000157446	0.00837044	684;1958;2537;2634;3433;3434;3437;3654;4600;4938;4939;4940;6472;10410;11277;54739;91543	OAS1;IRAK1;GBP2;EGR1;BST2;MX2;IFIT1;SHMT2;OAS2;TREX1;RSAD2;IFITM3;IFIT2;OAS3;IFIT3;XAF1;IFI6
GO:0060337	type I interferon signaling pathway	http://amigo.geneontology.org/amigo/term/GO:0060337	84	16	5.98344	2.67405	0.000251679	0.0122361	684;1958;2537;2634;3433;3434;3437;3654;4600;4938;4939;4940;10410;11277;54739;91543	OAS1;IRAK1;GBP2;EGR1;BST2;MX2;IFIT1;OAS2;TREX1;RSAD2;IFITM3;IFIT2;OAS3;IFIT3;XAF1;IFI6
GO:0071357	cellular response to type I interferon	http://amigo.geneontology.org/amigo/term/GO:0071357	84	16	5.98344	2.67405	0.000251679	0.0122361	684;1958;2537;2634;3433;3434;3437;3654;4600;4938;4939;4940;10410;11277;54739;91543	OAS1;IRAK1;GBP2;EGR1;BST2;MX2;IFIT1;OAS2;TREX1;RSAD2;IFITM3;IFIT2;OAS3;IFIT3;XAF1;IFI6
GO:0019221	cytokine-mediated signaling pathway	http://amigo.geneontology.org/amigo/term/GO:0019221	705	75	50.2181	1.49348	0.00029581	0.0139337	81;583;596;684;865;960;1052;1265;1271;1316;1958;2537;2625;2634;2919;3082;3162;3312;3313;3320;3433;3434;3437;3553;3554;3575;3588;3604;3627;3654;3856;3936;4318;4600;4692;4938;4939;4940;4982;4988;5898;6347;6352;6372;6373;6374;6376;6586;7128;7185;7412;7804;8740;8767;8792;8878;8970;8995;9235;10148;10410;11277;23765;51330;54739;55128;64388;79092;83643;85363;90865;91543;133396;246330;338376	OAS1;CCL2;CXCL1;CNN2;SQSTM1;CXCL5;CD44;SLIT3;CEBPD;TRAF1;HSP90AA1;HIST1H2BJ;OPRM1;CARD14;TNFAIP3;HSPA9;BCL2;TNFRSF11A;IL1B;CXCL6;IRAK1;RIPK2;CX3CL1;HGF;KLF6;TNFRSF9;TNFRSF11B;GBP2;ACTN4;HSPA8;BBS2;IL1R1;TNFRSF12A;EGR1;BST2;CNTFR;MX2;CXCL11;IFIT1;RALA;IL7R;OAS2;GATA3;TREX1;NDN;TRIM68;HMOX1;CXCL10;CCDC3;IL31RA;RSAD2;TRIM5;IFITM3;IL17RA;IFIT2;KRT8;IL10RB;LCP1;LRP8;PELI3;GREM2;IL33;EBI3;VCAM1;OAS3;IF…
GO:0051607	defense response to virus	http://amigo.geneontology.org/amigo/term/GO:0051607	235	32	16.7394	1.91166	0.000305445	0.01424	596;684;2537;3433;3434;3437;3553;3588;3627;4600;4938;4939;4940;7128;8780;10410;10623;10964;11277;25942;56915;64135;79102;80149;85363;90865;91543;151636;201294;201626;338376;440275	OAS1;PDE12;ZC3H12A;RNF26;TNFAIP3;BCL2;UNC13D;IL1B;IFI44L;DTX3L;EIF2AK4;EXOSC5;BST2;MX2;IFIT1;OAS2;TREX1;RIOK3;SIN3A;CXCL10;RSAD2;TRIM5;IFITM3;IFIT2;IL10RB;POLR3C;IL33;OAS3;IFIT3;IFIH1;IFI6;IFNE
GO:0009615	response to virus	http://amigo.geneontology.org/amigo/term/GO:0009615	319	39	22.7228	1.71634	0.000663031	0.0231832	596;684;2537;2625;3433;3434;3437;3553;3588;3627;4600;4938;4939;4940;6352;7128;8729;8780;9201;10410;10561;10623;10964;11277;25942;55509;56915;64135;79102;80149;85363;90865;91543;151636;201294;201626;220001;338376;440275	OAS1;PDE12;ZC3H12A;BATF3;RNF26;TNFAIP3;BCL2;UNC13D;IL1B;IFI44L;DTX3L;EIF2AK4;IFI44;EXOSC5;BST2;MX2;IFIT1;DCLK1;OAS2;GATA3;TREX1;GBF1;RIOK3;VWCE;SIN3A;CXCL10;RSAD2;TRIM5;IFITM3;IFIT2;IL10RB;POLR3C;IL33;OAS3;IFIT3;IFIH1;IFI6;CCL5;IFNE
GO:0044092	negative regulation of molecular function	http://amigo.geneontology.org/amigo/term/GO:0044092	1061	103	75.5765	1.36286	0.000717109	0.0245884	12;60;306;408;493;684;866;960;1031;1032;1054;1400;1636;1718;1846;1850;1869;2537;2717;2719;3082;3162;3265;3433;3434;3553;3654;4041;4318;4345;4601;4751;4771;4796;4804;4988;5045;5176;5310;5345;5577;5740;5806;5997;6608;6692;6790;7021;7057;7078;7128;7345;7453;7466;7881;7980;8434;8740;8864;9162;9241;9314;9421;10039;10049;10188;10565;10628;10653;10763;10788;22843;23462;23504;25942;26271;27074;27185;5105…	PHACTR1;PTX3;ACTB;SPINT2;CDKN2C;SERPINF2;KCNAB1;RGS2;NES;SERPINF1;ZC3H12A;CD44;TFPI2;CEBPG;ATP2B4;FBXO5;SH3RF2;RECK;OPRM1;FURIN;TNFAIP3;TIMP3;DUSP4;MXI1;GLIS2;HEG1;CRMP1;HAND1;THBS1;CD200;DNAJB6;SERPINA3;IL1B;IRAK1;ANXA3;HGF;PI15;DHCR24;DTX3L;PKD1;EIF2AK4;TFAP2B;WFS1;NGFR;SPRED1;BOD1;CAMK2N1;SMO;DISC1;SNX6;BST2;HEY1;HRAS;SPOCD1;TNK2;DUSP8;ELFN1;KLF4;E2F1;ACE;IFIT1;ELFN2;SRCIN1;LRP5;PRKAR2B;GLA;AU…
GO:0042592	homeostatic process	http://amigo.geneontology.org/amigo/term/GO:0042592	1817	163	129.427	1.25939	0.000946111	0.029659	12;19;60;71;107;117;118;226;231;287;309;408;488;491;492;493;540;580;583;596;641;669;797;947;1054;1621;1634;1645;1831;1874;1902;1956;1958;2021;2039;2068;2537;2625;2645;2745;2785;2805;2827;2828;2850;2852;2890;2901;3059;3098;3099;3162;3171;3178;3313;3320;3434;3553;3575;3627;3645;3690;3757;4004;4041;4130;4692;4751;4753;4804;4830;4923;4938;4982;5027;5106;5142;5176;5310;5532;5577;5608;5737;5739;5983;62…	STXBP5L;TGM2;OAS1;CCL2;ACTB;MAP1A;PDIA4;ATP2B2;SERPINF1;ACTG1;PDE4B;SUCNR1;SP3;HK2;EGFR;CDHR1;RAB11FIP5;ADD1;CEBPG;ATP2B4;MLLT11;HSP90AA1;SLC25A27;PDIA6;CACNA1G;TNFAIP3;AKR1B1;RECQL4;STEAP2;SOX4;VGF;ENHO;ATP2B3;GPER1;ADCYAP1R1;HSPA9;BCL2;LDB2;TNFRSF11A;P2RX7;KLF15;TLE3;SERPINA3;LMO1;IL1B;CXCL6;ATP6V0E1;WNK4;OGT;BAG3;COX19;NTSR1;CX3CL1;TNFRSF11B;PKD1;HK1;TFAP2B;GNG3;NELL2;DMTN;WFS1;NGFR;ITGB3;LPAR…
GO:0035456	response to interferon-beta	http://amigo.geneontology.org/amigo/term/GO:0035456	33	8	2.35064	3.40333	0.00180423	0.04512	684;824;3434;3437;10410;11277;54739;87178	BST2;IFIT1;PNPT1;TREX1;IFITM3;CAPN2;IFIT3;XAF1
GO:0042981	regulation of apoptotic process	http://amigo.geneontology.org/amigo/term/GO:0042981	1516	154	107.987	1.4261	2.79092e-06	0.000352392	16;81;231;238;292;355;388;408;429;440;580;596;641;656;824;839;960;1032;1271;1491;1612;1621;1718;1831;1869;1894;1902;1917;1942;1956;1958;2021;2046;2047;2321;2537;2562;2625;2668;2736;2852;2901;2934;3059;3082;3162;3265;3313;3433;3437;3553;3575;3645;3654;3655;3939;4091;4217;4318;4359;4747;4771;4804;4830;4923;5027;5074;5583;5608;5737;5740;5915;5979;6347;6352;6376;6591;6608;6659;6788;6790;7021;7052;705…	FAM129B;SLC30A10;TGM2;CCL2;NUAK2;LDHA;KIF14;FLT1;RHOB;EGFR;SQSTM1;ZC3H12A;CD44;TRAF1;MLLT11;SH3RF2;SLC25A27;BMP8B;FGD4;NEFL;CARD14;ITGA6;TNFAIP3;AKR1B1;TIMP3;SOX4;HAX1;GDF11;KLF11;SNAI2;GPER1;THBS1;HSPA9;BCL2;TOP2A;P2RX7;PAWR;DNAJB6;SMAD6;IL1B;IRAK1;SRPX;BAG3;CD248;RIPK2;NTSR1;ANP32B;DAPK1;CX3CL1;HGF;EPHA8;ANKRD1;RARB;MAGED1;DHCR24;XDH;OBSCN;TFAP2B;EEF1A2;EPHB1;WFS1;RAMP2;ACTN4;RNF144B;FMN2;NGFR;…
GO:0010941	regulation of cell death	http://amigo.geneontology.org/amigo/term/GO:0010941	1648	164	117.389	1.39706	4.32964e-06	0.000485936	16;81;117;231;238;292;355;388;408;429;440;580;596;641;656;824;839;947;960;1032;1113;1271;1491;1612;1621;1718;1831;1869;1894;1902;1917;1942;1956;1958;2021;2046;2047;2321;2537;2562;2625;2668;2736;2852;2901;2934;3059;3082;3162;3265;3313;3433;3437;3553;3575;3645;3654;3655;3939;4091;4217;4318;4345;4359;4747;4771;4804;4830;4862;4923;5027;5074;5176;5583;5608;5737;5740;5915;5979;6347;6352;6376;6591;6608;…	FAM129B;SLC30A10;TGM2;CCL2;NUAK2;LDHA;SERPINF1;PDE12;KIF14;FLT1;RHOB;EGFR;RRAS2;SQSTM1;ZC3H12A;CD44;TRAF1;MLLT11;SH3RF2;SLC25A27;BMP8B;FGD4;NEFL;CARD14;ITGA6;TNFAIP3;AKR1B1;TIMP3;SOX4;HAX1;GDF11;KLF11;SNAI2;NPAS2;GPER1;THBS1;ADCYAP1R1;HSPA9;BCL2;TOP2A;P2RX7;CD200;PAWR;DNAJB6;SMAD6;IL1B;IRAK1;SRPX;BAG3;CD248;RIPK2;NTSR1;ANP32B;DAPK1;CX3CL1;HGF;EPHA8;ANKRD1;RARB;MAGED1;DHCR24;XDH;OBSCN;TFAP2B;EEF1A…
GO:0043067	regulation of programmed cell death	http://amigo.geneontology.org/amigo/term/GO:0043067	1530	154	108.984	1.41305	4.70265e-06	0.000515081	16;81;231;238;292;355;388;408;429;440;580;596;641;656;824;839;960;1032;1271;1491;1612;1621;1718;1831;1869;1894;1902;1917;1942;1956;1958;2021;2046;2047;2321;2537;2562;2625;2668;2736;2852;2901;2934;3059;3082;3162;3265;3313;3433;3437;3553;3575;3645;3654;3655;3939;4091;4217;4318;4359;4747;4771;4804;4830;4923;5027;5074;5583;5608;5737;5740;5915;5979;6347;6352;6376;6591;6608;6659;6788;6790;7021;7052;705…	FAM129B;SLC30A10;TGM2;CCL2;NUAK2;LDHA;KIF14;FLT1;RHOB;EGFR;SQSTM1;ZC3H12A;CD44;TRAF1;MLLT11;SH3RF2;SLC25A27;BMP8B;FGD4;NEFL;CARD14;ITGA6;TNFAIP3;AKR1B1;TIMP3;SOX4;HAX1;GDF11;KLF11;SNAI2;GPER1;THBS1;HSPA9;BCL2;TOP2A;P2RX7;PAWR;DNAJB6;SMAD6;IL1B;IRAK1;SRPX;BAG3;CD248;RIPK2;NTSR1;ANP32B;DAPK1;CX3CL1;HGF;EPHA8;ANKRD1;RARB;MAGED1;DHCR24;XDH;OBSCN;TFAP2B;EEF1A2;EPHB1;WFS1;RAMP2;ACTN4;RNF144B;FMN2;NGFR;…
GO:0006915	apoptotic process	http://amigo.geneontology.org/amigo/term/GO:0006915	1911	184	136.123	1.35172	8.30212e-06	0.000811554	16;81;231;238;292;309;355;388;408;429;440;580;596;641;656;701;824;839;960;1032;1271;1434;1491;1612;1621;1718;1831;1869;1870;1894;1902;1917;1942;1956;1958;2021;2046;2047;2068;2321;2537;2562;2625;2668;2736;2852;2872;2901;2934;2956;3005;3059;3082;3099;3162;3265;3313;3433;3437;3553;3575;3604;3645;3654;3655;3856;3939;4091;4217;4318;4359;4747;4771;4804;4830;4832;4923;4982;5027;5074;5178;5583;5608;5737;…	FAM129B;SLC30A10;TGM2;CCL2;NUAK2;LDHA;KIF14;FLT1;RHOB;HK2;EGFR;SQSTM1;ZC3H12A;CD44;SLIT3;PEG3;TRAF1;MLLT11;SH3RF2;SLC25A27;BMP8B;CADM1;FGD4;NEFL;CARD14;ITGA6;TNFAIP3;AKR1B1;TIMP3;SOX4;HAX1;GDF11;KLF11;SNAI2;MKNK2;GPER1;THBS1;HSPA9;BCL2;TOP2A;P2RX7;PAWR;DNAJB6;SMAD6;IL1B;OGT;IRAK1;SRPX;BAG3;CD248;RIPK2;NTSR1;ANP32B;DAPK1;CX3CL1;HGF;EPHA8;ANKRD1;TNFRSF9;TNFRSF11B;RARB;MAGED1;DHCR24;XDH;OBSCN;TFAP2B…
GO:0060548	negative regulation of cell death	http://amigo.geneontology.org/amigo/term/GO:0060548	997	106	71.0177	1.49259	1.75049e-05	0.0015013	16;117;231;238;292;355;408;429;440;580;596;641;947;960;1032;1113;1271;1491;1612;1718;1831;1942;1956;2046;2047;2321;2537;2562;2625;2668;2736;3059;3082;3162;3265;3313;3437;3553;3575;3645;3654;3655;4091;4318;4345;4359;4747;4804;4862;4923;5176;5583;5737;5915;5979;6347;6352;6376;6591;6608;6659;6790;7021;7057;7128;7349;7432;7466;8326;8740;8767;8878;8995;9181;9241;9314;9481;9531;9928;10049;10131;10202;1…	FAM129B;SLC30A10;CCL2;NUAK2;SERPINF1;PDE12;KIF14;FLT1;EGFR;SQSTM1;ZC3H12A;CD44;SH3RF2;SLC25A27;NEFL;CARD14;ITGA6;TNFAIP3;AKR1B1;SOX4;HAX1;SNAI2;NPAS2;THBS1;ADCYAP1R1;HSPA9;BCL2;CD200;DNAJB6;SMAD6;IL1B;IRAK1;BAG3;RIPK2;NTSR1;DAPK1;CX3CL1;HGF;EPHA8;RARB;DHCR24;TFAP2B;EPHB1;WFS1;RAMP2;RNF144B;FMN2;NGFR;AARS;SPHK2;GLI2;TRAP1;SMO;TSC22D3;ALK;CNTFR;HRAS;KLF4;BARD1;MAPK8IP2;GDNF;SLC25A5;PRKCH;AURKA;IL7R…
GO:0035455	response to interferon-alpha	http://amigo.geneontology.org/amigo/term/GO:0035455	20	8	1.42463	5.6155	3.75831e-05	0.00277779	684;2625;3433;3437;4600;10410;27074;201626	PDE12;BST2;MX2;GATA3;IFITM3;IFIT2;LAMP3;IFIT3
GO:0043066	negative regulation of apoptotic process	http://amigo.geneontology.org/amigo/term/GO:0043066	902	96	64.2507	1.49415	4.24101e-05	0.00301211	16;231;238;292;355;408;429;440;580;596;641;960;1032;1271;1491;1612;1718;1831;1942;1956;2046;2047;2321;2537;2562;2625;2668;2736;3059;3082;3162;3265;3313;3437;3553;3575;3645;3654;3655;4091;4318;4359;4747;4804;4923;5583;5737;5915;5979;6347;6352;6376;6591;6608;6790;7021;7057;7128;7349;7432;7466;8326;8740;8767;8878;8995;9181;9241;9314;9481;9531;9928;10049;10131;10202;10266;10456;10987;23542;25942;2707…	FAM129B;SLC30A10;CCL2;NUAK2;KIF14;FLT1;EGFR;SQSTM1;ZC3H12A;CD44;SH3RF2;SLC25A27;NEFL;CARD14;ITGA6;TNFAIP3;AKR1B1;HAX1;SNAI2;THBS1;HSPA9;BCL2;DNAJB6;SMAD6;IL1B;IRAK1;BAG3;RIPK2;NTSR1;DAPK1;CX3CL1;HGF;EPHA8;RARB;DHCR24;TFAP2B;EPHB1;WFS1;RAMP2;RNF144B;FMN2;NGFR;AARS;SPHK2;GLI2;TRAP1;SMO;TSC22D3;ALK;CNTFR;HRAS;KLF4;BARD1;MAPK8IP2;GDNF;SLC25A5;PRKCH;AURKA;IL7R;VIP;GATA3;MPZ;CAMK1D;UCN;GABRB3;HMOX1;SIN…
GO:0043069	negative regulation of programmed cell death	http://amigo.geneontology.org/amigo/term/GO:0043069	916	96	65.248	1.47131	7.60964e-05	0.00504958	16;231;238;292;355;408;429;440;580;596;641;960;1032;1271;1491;1612;1718;1831;1942;1956;2046;2047;2321;2537;2562;2625;2668;2736;3059;3082;3162;3265;3313;3437;3553;3575;3645;3654;3655;4091;4318;4359;4747;4804;4923;5583;5737;5915;5979;6347;6352;6376;6591;6608;6790;7021;7057;7128;7349;7432;7466;8326;8740;8767;8878;8995;9181;9241;9314;9481;9531;9928;10049;10131;10202;10266;10456;10987;23542;25942;2707…	FAM129B;SLC30A10;CCL2;NUAK2;KIF14;FLT1;EGFR;SQSTM1;ZC3H12A;CD44;SH3RF2;SLC25A27;NEFL;CARD14;ITGA6;TNFAIP3;AKR1B1;HAX1;SNAI2;THBS1;HSPA9;BCL2;DNAJB6;SMAD6;IL1B;IRAK1;BAG3;RIPK2;NTSR1;DAPK1;CX3CL1;HGF;EPHA8;RARB;DHCR24;TFAP2B;EPHB1;WFS1;RAMP2;RNF144B;FMN2;NGFR;AARS;SPHK2;GLI2;TRAP1;SMO;TSC22D3;ALK;CNTFR;HRAS;KLF4;BARD1;MAPK8IP2;GDNF;SLC25A5;PRKCH;AURKA;IL7R;VIP;GATA3;MPZ;CAMK1D;UCN;GABRB3;HMOX1;SIN…
GO:0008285	negative regulation of cell proliferation	http://amigo.geneontology.org/amigo/term/GO:0008285	667	74	47.5113	1.55752	8.91536e-05	0.00551357	444;590;596;1031;1032;1602;1869;2047;2321;2625;2719;2852;2919;3162;3265;3280;3418;3437;3553;3604;4091;4345;4601;4692;4771;4804;4830;4988;5074;5176;5739;5784;5915;6347;6586;6591;6659;6692;6752;6788;7021;7048;7057;7128;7432;7453;7498;8313;8406;8462;8654;8864;8929;9241;9314;9500;9537;9788;10181;10202;10220;10457;10653;10669;26136;26277;26471;51621;55450;63923;64855;83990;84913;147912	FAM129B;PTPN14;CCL2;SPINT2;CDKN2C;CXCL1;SERPINF1;FLT1;SLIT3;TNN;OPRM1;SSTR2;TNFAIP3;MXI1;SOX4;GDF11;KLF11;SNAI2;GPER1;THBS1;BCL2;PDE5A;CD200;PAWR;SMAD6;IL1B;SRPX;TNFRSF9;RARB;MAGED1;XDH;TFAP2B;EPHB1;NGFR;MTSS1;TINF2;CAMK2N1;ATOH8;NME1;HRAS;TES;KLF4;E2F1;TGFBR2;DACH1;ASPH;VIP;GATA3;AXIN2;NDN;SPINT1;SIX5;GPNMB;BRIP1;HMOX1;TP53I11;NOG;PTGIR;CGREF1;IDH2;KLF13;BCHE;DHRS2;RBM5;WARS;NUPR1;HES1;IFIT3;STK…
GO:0043065	positive regulation of apoptotic process	http://amigo.geneontology.org/amigo/term/GO:0043065	606	65	43.1662	1.50581	0.000591741	0.0214324	355;388;408;429;580;596;824;1612;1869;1894;1902;1917;2021;2852;2901;2934;3162;3433;3655;3939;4217;4318;4804;4923;5027;5074;5608;5740;5915;5979;6347;6352;6659;6788;7021;7052;7057;7078;7153;7498;8326;8406;8462;8739;8767;8878;8997;9181;9262;9500;9833;10181;10541;10628;10687;10962;26471;27063;51330;57118;57124;80149;84033;90427;121512	TGM2;CCL2;LDHA;RHOB;SQSTM1;ZC3H12A;MLLT11;FGD4;ITGA6;TIMP3;SOX4;KLF11;GPER1;THBS1;BCL2;TOP2A;P2RX7;PAWR;SRPX;CD248;RIPK2;NTSR1;ANP32B;DAPK1;ANKRD1;RARB;MAGED1;XDH;OBSCN;TFAP2B;EEF1A2;NGFR;LPAR1;KALRN;GSN;TNFRSF12A;STK17B;E2F1;ECT2;BARD1;CAMK1D;BMF;PTGIS;ENDOG;MAP2K6;HMOX1;RET;GRIK5;IFIT2;CAPN2;HRK;ARRB1;ASCL1;RBM5;NUPR1;FAS;STK3;MMP9;MELK;PNMA2;CCL5;FZD9;TXNIP;MAP3K5;ARHGEF2
GO:0043068	positive regulation of programmed cell death	http://amigo.geneontology.org/amigo/term/GO:0043068	610	65	43.4512	1.49593	0.000703579	0.0243203	355;388;408;429;580;596;824;1612;1869;1894;1902;1917;2021;2852;2901;2934;3162;3433;3655;3939;4217;4318;4804;4923;5027;5074;5608;5740;5915;5979;6347;6352;6659;6788;7021;7052;7057;7078;7153;7498;8326;8406;8462;8739;8767;8878;8997;9181;9262;9500;9833;10181;10541;10628;10687;10962;26471;27063;51330;57118;57124;80149;84033;90427;121512	TGM2;CCL2;LDHA;RHOB;SQSTM1;ZC3H12A;MLLT11;FGD4;ITGA6;TIMP3;SOX4;KLF11;GPER1;THBS1;BCL2;TOP2A;P2RX7;PAWR;SRPX;CD248;RIPK2;NTSR1;ANP32B;DAPK1;ANKRD1;RARB;MAGED1;XDH;OBSCN;TFAP2B;EEF1A2;NGFR;LPAR1;KALRN;GSN;TNFRSF12A;STK17B;E2F1;ECT2;BARD1;CAMK1D;BMF;PTGIS;ENDOG;MAP2K6;HMOX1;RET;GRIK5;IFIT2;CAPN2;HRK;ARRB1;ASCL1;RBM5;NUPR1;FAS;STK3;MMP9;MELK;PNMA2;CCL5;FZD9;TXNIP;MAP3K5;ARHGEF2
GO:0048585	negative regulation of response to stimulus	http://amigo.geneontology.org/amigo/term/GO:0048585	1545	142	110.053	1.29029	0.000783267	0.0260831	238;292;355;408;493;583;596;641;684;947;960;1032;1491;1605;1634;1759;1846;1850;1902;1942;1956;1958;2046;2047;2305;2321;2537;2625;2668;2719;2735;2852;3082;3162;3434;3553;3575;3645;3655;4091;4318;4345;4771;4988;5027;5074;5176;5345;5532;5739;5740;5979;5997;6347;6352;6376;6405;6586;6591;6788;7048;7057;7078;7090;7128;7130;7345;7349;7466;7498;8313;8326;8780;8788;8970;9096;9139;9181;9241;9314;9378;9454;…	FAM129B;SLC30A10;CCL2;CHRDL1;SERPINF2;RGS2;SERPINF1;FLT1;PTPN18;PDE10A;EGFR;FAM3A;DAG1;ZC3H12A;CD44;SLIT3;ATP2B4;FBXO5;SH3RF2;RNF26;TNN;HIST1H2BJ;OPRM1;ITGA6;HOMER3;TNFAIP3;TIMP3;DUSP4;GLIS2;HEG1;SNAI2;GPER1;THBS1;BCL2;P2RX7;CD200;PAWR;TLE3;SMAD6;IL1B;FOXM1;CX3CL1;HGF;EPHA8;EMILIN1;NRXN1;CELF4;XDH;EPHB1;WFS1;KREMEN1;DLK1;PBK;SEMA6B;APC2;SPRED1;LPAR1;BBS2;SEMA3F;SEMA6D;CAMK2N1;STMN3;TRAP1;SEMA4C;A…
GO:0010942	positive regulation of cell death	http://amigo.geneontology.org/amigo/term/GO:0010942	660	67	47.0127	1.42515	0.00204627	0.0496656	355;388;408;429;580;596;824;1612;1869;1894;1902;1917;1958;2021;2852;2901;2934;3162;3433;3655;3939;4217;4318;4804;4923;5027;5074;5608;5740;5915;5979;6347;6352;6659;6788;7021;7052;7057;7078;7153;7498;8313;8326;8406;8462;8739;8767;8878;8997;9181;9262;9500;9833;10181;10541;10628;10687;10962;26471;27063;51330;57118;57124;80149;84033;90427;121512	TGM2;CCL2;LDHA;RHOB;SQSTM1;ZC3H12A;MLLT11;FGD4;ITGA6;TIMP3;SOX4;KLF11;GPER1;THBS1;BCL2;TOP2A;P2RX7;PAWR;SRPX;CD248;RIPK2;NTSR1;ANP32B;DAPK1;ANKRD1;RARB;MAGED1;XDH;OBSCN;TFAP2B;EEF1A2;NGFR;LPAR1;KALRN;GSN;TNFRSF12A;EGR1;STK17B;E2F1;ECT2;BARD1;CAMK1D;AXIN2;BMF;PTGIS;ENDOG;MAP2K6;HMOX1;RET;GRIK5;IFIT2;CAPN2;HRK;ARRB1;ASCL1;RBM5;NUPR1;FAS;STK3;MMP9;MELK;PNMA2;CCL5;FZD9;TXNIP;MAP3K5;ARHGEF2
GO:0051049	regulation of transport	http://amigo.geneontology.org/amigo/term/GO:0051049	1765	209	125.723	1.66238	2.28706e-14	6.93055e-11	19;41;60;81;107;117;152;287;292;306;408;488;493;580;596;684;774;782;785;823;947;1113;1136;1141;1143;1272;1612;1759;1803;1804;1869;1894;1956;2039;2259;2625;2645;2664;2668;2719;2745;2775;2824;2850;2852;2901;3059;3098;3099;3162;3265;3306;3312;3382;3418;3553;3627;3690;3728;3738;3757;3760;3765;3936;4041;4318;4345;4600;4628;4646;4826;4923;4939;4988;5027;5142;5243;5501;5532;5608;5784;5806;5865;5867;5874…	PTPN14;SLC30A10;STXBP5L;RAB11FIP3;PTX3;CCL2;ACTB;EHD3;GDI1;KCNAB1;RGS2;PDE4B;VEGFC;HK2;EGFR;KCNAB2;RAB11FIP5;ZC3H12A;RAB3B;PPP1CC;CNIH3;RHBDF2;SYT5;ATP2B4;FXYD6;KCNJ9;SLC25A27;CADM1;OPRM1;CACNA1G;HOMER3;TNFAIP3;HSPA2;CACNG2;SOX4;HAX1;RAB27B;GPER1;THBS1;ADCYAP1R1;BCL2;NKAIN1;TNFRSF11A;CACNA1B;P2RX7;CD200;KLF15;UNC13D;GRIPAP1;ADRA2C;IL1B;CHRNA3;KCNJ3;WNK4;ANXA3;BAG3;ABCB1;RIPK2;NTSR1;ANP32B;DAPK1;C…
GO:0031175	neuron projection development	http://amigo.geneontology.org/amigo/term/GO:0031175	940	126	66.9575	1.88179	1.95632e-12	3.73422e-09	107;411;596;1009;1136;1141;1272;1382;1400;1605;1902;1942;1943;1944;1956;2046;2047;2625;2664;2668;2675;2736;2775;3082;3280;3320;3475;3800;3897;3996;4130;4343;4628;4692;4747;4804;4830;4897;5176;5362;5396;5532;5979;5997;6376;6405;6586;6608;6710;6790;6900;7345;7349;7368;7436;7804;7873;8322;8507;8522;8609;8929;8997;9139;9201;9241;9260;9314;9378;10090;10381;10479;10501;10565;10570;11075;22876;23022;230…	FAM129B;TUBB2B;TUBB3;EFNA2;ZSWIM5;MAP1A;GDI1;RGS2;SERPINF1;EGFR;DAG1;CREB3L2;CDH11;SLIT3;HSP90AA1;TNN;NEFL;GFRA2;CRMP1;PLXNA2;SPTB;STMN2;BCL2;EFNA3;ZSWIM4;NEGR1;ARSB;CHRNA3;DRGX;RAP1GAP2;GAS7;CX3CL1;HGF;PDLIM7;EPHA8;ANKRD1;MYH10;NRXN1;ARC;KLF7;CNTN2;EIF2AK4;EPHB1;NRCAM;UGT8;NGFR;SEMA6B;LPAR1;SEMA3F;SEMA6D;KALRN;GLI2;STMN3;SMO;SEMA4C;TNFRSF12A;RNF165;CBFA2T2;TRPV2;PALLD;NME1;LRP12;VLDLR;KLF4;CRABP…
GO:0007267	cell-cell signaling	http://amigo.geneontology.org/amigo/term/GO:0007267	1575	185	112.189	1.649	2.0538e-12	3.73422e-09	41;107;152;287;292;408;488;590;684;774;782;785;865;947;1009;1113;1131;1132;1136;1141;1143;1605;1621;1759;1803;1942;1943;1944;1956;1958;2047;2250;2259;2562;2625;2645;2668;2719;2735;2736;2744;2775;2850;2852;2890;2891;2901;2918;3082;3265;3280;3354;3382;3553;3627;3728;3760;4041;4130;4287;4343;4359;4826;4900;4923;4988;5027;5097;5310;5332;5532;5577;5739;5865;5991;6352;6372;6373;6374;6376;6505;6509;6536…	FAM129B;TUBB2B;GLS;STXBP5L;EFNA2;RAB11FIP3;MAP1A;ZYX;EGFR;SQSTM1;RAB11FIP5;DAG1;CXCL5;RAB3B;CNIH3;CTDNEP1;CDH11;SYT5;FZD7;TNN;RECK;OPRM1;CACNA1G;TNFAIP3;GRM8;CACNG2;SOX4;SNAI2;VGF;ENHO;FGF5;GPER1;EFNA3;AMOTL2;TNFRSF11A;CACNA1B;HTR1E;CHRM4;P2RX7;TLE3;ADRA2C;IL1B;CHRNA3;CXCL6;KCNJ3;ATP6V1C2;NTSR1;CX3CL1;HGF;NRXN1;ARC;CELF4;KLF7;PKD1;CNTN2;EIF2AK4;TFAP2B;NRGN;EPHB1;KREMEN1;CNIH2;SNPH;PCDHB16;APC2;DP…
GO:0050767	regulation of neurogenesis	http://amigo.geneontology.org/amigo/term/GO:0050767	776	109	55.2756	1.97194	3.76965e-12	5.71165e-09	152;182;411;429;596;1136;1141;1272;1382;1400;1605;1840;1869;1894;1902;1942;2625;2664;2736;2852;3082;3232;3280;3418;3475;3553;3897;4343;4610;4747;4771;4804;4830;4897;4988;5176;5362;5396;5501;5583;5915;5979;5997;6376;6405;6608;6692;6900;7424;7436;7804;8322;8507;8864;8929;8997;9139;9181;9241;9314;9745;10090;10220;10362;10501;11075;22876;22882;23025;23108;23189;23237;23316;23462;27063;27185;27339;291…	TUBB2B;HES4;ZSWIM5;GDI1;RGS2;SERPINF1;VEGFC;DAG1;CREB3L2;PPP1CC;TNN;NEFL;OPRM1;GDF11;CRMP1;PLXNA2;STMN2;GPER1;BCL2;ZSWIM4;GPR173;NEGR1;ARSB;ADRA2C;IL1B;CHRNA3;RAP1GAP2;CX3CL1;HGF;ANKRD1;RARB;MYCL;ARC;HMG20B;CNTN2;EIF2AK4;NRCAM;NGFR;SEMA6B;LPAR1;SEMA3F;SEMA6D;KALRN;GLI2;SMO;SEMA4C;TNFRSF12A;CBFA2T2;TRPV2;DISC1;NME1;HEY1;VLDLR;JAG1;KLF4;E2F1;SLC45A3;CRABP2;ECT2;CUX2;SRCIN1;UST;PRKCH;INPP5F;S1PR5;FZ…
GO:0030182	neuron differentiation	http://amigo.geneontology.org/amigo/term/GO:0030182	1313	160	93.5268	1.71074	4.58544e-12	5.95518e-09	107;152;182;238;411;429;491;596;1009;1136;1141;1272;1382;1400;1605;1641;1840;1894;1902;1942;1943;1944;1956;2046;2047;2068;2562;2625;2664;2668;2675;2736;2775;3082;3232;3280;3320;3475;3800;3897;3996;4130;4343;4610;4628;4692;4747;4804;4826;4830;4897;5176;5362;5396;5501;5532;5915;5979;5997;6376;6405;6586;6608;6659;6710;6790;6900;7345;7349;7368;7412;7436;7804;7873;8322;8324;8507;8522;8609;8929;8997;91…	FAM129B;TUBB2B;TUBB3;EFNA2;ZSWIM5;MAP1A;GDI1;FOXN4;RGS2;ATP2B2;SERPINF1;EGFR;CDHR1;MYT1L;DAG1;CREB3L2;PPP1CC;CDH11;SLIT3;FZD7;HSP90AA1;TNN;NEFL;GFRA2;SOX4;GDF11;CRMP1;PLXNA2;SPTB;STMN2;BCL2;EFNA3;ZSWIM4;NEGR1;ARSB;ADRA2C;CHRNA3;DRGX;RAP1GAP2;GAS7;CX3CL1;HGF;PDLIM7;EPHA8;ANKRD1;RARB;MYH10;MYCL;NRXN1;ARC;HMG20B;KLF7;CNTN2;EIF2AK4;EPHB1;NRCAM;UGT8;NGFR;SNPH;SEMA6B;LPAR1;SEMA3F;SEMA6D;KALRN;GLI2;STMN…
GO:0060284	regulation of cell development	http://amigo.geneontology.org/amigo/term/GO:0060284	895	120	63.7521	1.88229	6.82032e-12	7.75044e-09	81;118;152;182;411;429;596;1136;1141;1272;1382;1400;1605;1840;1869;1894;1902;1942;2039;2625;2664;2736;2852;3082;3232;3280;3418;3475;3553;3897;4343;4610;4747;4771;4804;4830;4897;4988;5176;5362;5396;5501;5583;5915;5979;5991;5997;6376;6405;6608;6692;6790;6900;7424;7436;7804;8313;8322;8434;8507;8654;8864;8929;8997;9139;9181;9241;9314;9745;9928;10090;10220;10362;10501;11075;22876;22882;23025;23108;231…	FAM129B;TUBB2B;HES4;ZSWIM5;GDI1;RGS2;SERPINF1;KIF14;VEGFC;DAG1;ADD1;CREB3L2;PPP1CC;TNN;RECK;NEFL;OPRM1;GDF11;CRMP1;PLXNA2;STMN2;GPER1;BCL2;PDE5A;ZSWIM4;GPR173;NEGR1;UNC13D;ARSB;ADRA2C;IL1B;CHRNA3;RAP1GAP2;CX3CL1;HGF;ANKRD1;RARB;MYCL;ARC;HMG20B;CNTN2;EIF2AK4;DMTN;ACTN4;NRCAM;NGFR;SEMA6B;LPAR1;SEMA3F;SEMA6D;KALRN;GLI2;SMO;SEMA4C;TNFRSF12A;CBFA2T2;TRPV2;DISC1;NME1;HEY1;VLDLR;JAG1;KLF4;E2F1;SLC45A3;C…
GO:0051960	regulation of nervous system development	http://amigo.geneontology.org/amigo/term/GO:0051960	879	117	62.6124	1.86864	2.05849e-11	2.0793e-08	152;182;411;429;596;1136;1141;1272;1382;1400;1605;1840;1869;1894;1902;1942;2047;2625;2664;2735;2736;2852;3082;3232;3280;3418;3475;3553;3897;4343;4610;4747;4771;4804;4830;4897;4988;5176;5362;5396;5501;5583;5915;5979;5997;6376;6405;6608;6692;6900;7424;7436;7804;8322;8507;8864;8929;8997;9139;9181;9241;9314;9378;9745;9928;10090;10220;10362;10501;11075;22876;22882;23025;23108;23189;23237;23316;23462;2…	TUBB2B;HES4;ZSWIM5;LHFPL4;GDI1;RGS2;SERPINF1;KIF14;VEGFC;DAG1;LRRN3;CREB3L2;PPP1CC;TNN;NEFL;OPRM1;GDF11;CRMP1;PLXNA2;STMN2;GPER1;BCL2;ZSWIM4;GPR173;NEGR1;ARSB;ADRA2C;IL1B;CHRNA3;RAP1GAP2;CX3CL1;HGF;ANKRD1;RARB;MYCL;NRXN1;ARC;HMG20B;CNTN2;EIF2AK4;EPHB1;NRCAM;NGFR;SEMA6B;LPAR1;SEMA3F;SEMA6D;KALRN;GLI2;SMO;SEMA4C;TNFRSF12A;CBFA2T2;TRPV2;DISC1;NME1;HEY1;VLDLR;JAG1;KLF4;E2F1;SLC45A3;CRABP2;ECT2;CUX2;S…
GO:0048666	neuron development	http://amigo.geneontology.org/amigo/term/GO:0048666	1068	133	76.0751	1.74827	8.57574e-11	6.85901e-08	107;238;411;429;596;1009;1136;1141;1272;1382;1400;1605;1641;1902;1942;1943;1944;1956;2046;2047;2562;2625;2664;2668;2675;2736;2775;3082;3280;3320;3475;3800;3897;3996;4130;4343;4628;4692;4747;4804;4830;4897;5176;5362;5396;5532;5979;5997;6376;6405;6586;6608;6710;6790;6900;7345;7349;7368;7436;7804;7873;8322;8507;8522;8609;8929;8997;9139;9201;9241;9260;9314;9378;10090;10381;10479;10501;10565;10570;110…	FAM129B;TUBB2B;TUBB3;EFNA2;ZSWIM5;MAP1A;GDI1;RGS2;SERPINF1;EGFR;CDHR1;MYT1L;DAG1;CREB3L2;CDH11;SLIT3;HSP90AA1;TNN;NEFL;GFRA2;CRMP1;PLXNA2;SPTB;STMN2;BCL2;EFNA3;ZSWIM4;NEGR1;ARSB;CHRNA3;DRGX;RAP1GAP2;GAS7;CX3CL1;HGF;PDLIM7;EPHA8;ANKRD1;MYH10;NRXN1;ARC;KLF7;CNTN2;EIF2AK4;EPHB1;NRCAM;UGT8;NGFR;SEMA6B;LPAR1;SEMA3F;SEMA6D;KALRN;GLI2;STMN3;SMO;SEMA4C;TNFRSF12A;ALK;RNF165;CBFA2T2;TRPV2;PALLD;NME1;LRP12;…
GO:0120039	plasma membrane bounded cell projection morphogenesis	http://amigo.geneontology.org/amigo/term/GO:0120039	636	91	45.3032	2.00869	9.44527e-11	6.85901e-08	107;596;960;1009;1136;1141;1382;1400;1605;1942;1943;1944;1956;2046;2047;2625;2664;2668;2675;2736;3320;3475;3800;3897;3996;4130;4343;4628;4692;4747;4804;4897;5362;5532;5979;6405;6586;6608;6710;6790;6900;7345;7368;7436;7804;8322;8522;8609;8929;8997;9201;9241;9260;9378;10090;10381;10479;10501;10570;23022;23025;23136;23189;23237;23316;23542;26047;50944;51062;51330;51393;51760;53358;54413;54910;55607;…	FAM129B;TUBB2B;TUBB3;EFNA2;ZSWIM5;MAP1A;GDI1;EGFR;DAG1;CD44;CDH11;SLIT3;HSP90AA1;TNN;NEFL;GFRA2;CRMP1;PLXNA2;SPTB;BCL2;EFNA3;ZSWIM4;CHRNA3;DRGX;GAS7;PDLIM7;EPHA8;MYH10;NRXN1;ARC;KLF7;CNTN2;EIF2AK4;EPHB1;NRCAM;UGT8;NGFR;SEMA6B;SEMA3F;SEMA6D;KALRN;GLI2;SMO;SEMA4C;TNFRSF12A;RNF165;TRPV2;PALLD;VLDLR;CRABP2;MAPK8IP2;GDNF;CUX2;SRCIN1;UST;DCLK1;AURKA;FZD4;GATA3;UNC5A;NDN;SHANK1;SHC3;CNTNAP2;KIF5C;KANK1;…
GO:0032990	cell part morphogenesis	http://amigo.geneontology.org/amigo/term/GO:0032990	656	93	46.7278	1.99025	9.638e-11	6.85901e-08	107;596;960;1009;1136;1141;1382;1400;1605;1942;1943;1944;1956;2046;2047;2625;2664;2668;2675;2736;3320;3475;3800;3897;3996;4130;4343;4628;4692;4747;4804;4897;5362;5532;5979;6405;6586;6608;6710;6790;6900;7345;7368;7436;7804;8322;8522;8609;8929;8997;9201;9241;9260;9378;10090;10381;10479;10501;10570;23022;23025;23136;23189;23237;23316;23542;26047;50944;51062;51330;51393;51760;53358;54413;54910;55022;…	FAM129B;TUBB2B;TUBB3;EFNA2;ZSWIM5;MAP1A;GDI1;EGFR;DAG1;CD44;CDH11;SLIT3;HSP90AA1;TNN;NEFL;GFRA2;CRMP1;PLXNA2;SPTB;BCL2;EFNA3;ZSWIM4;CHRNA3;DRGX;GAS7;PDLIM7;EPHA8;MYH10;NRXN1;ARC;KLF7;CNTN2;EIF2AK4;EPHB1;NRCAM;UGT8;NGFR;SEMA6B;SEMA3F;SEMA6D;KALRN;GLI2;SMO;SEMA4C;TNFRSF12A;RNF165;TRPV2;PALLD;VLDLR;CRABP2;MAPK8IP2;GDNF;CUX2;SRCIN1;UST;DCLK1;AURKA;FZD4;PNPT1;GATA3;UNC5A;NDN;SHANK1;SHC3;CNTNAP2;KIF5C;…
GO:0048858	cell projection morphogenesis	http://amigo.geneontology.org/amigo/term/GO:0048858	637	91	45.3744	2.00554	1.02805e-10	6.85901e-08	107;596;960;1009;1136;1141;1382;1400;1605;1942;1943;1944;1956;2046;2047;2625;2664;2668;2675;2736;3320;3475;3800;3897;3996;4130;4343;4628;4692;4747;4804;4897;5362;5532;5979;6405;6586;6608;6710;6790;6900;7345;7368;7436;7804;8322;8522;8609;8929;8997;9201;9241;9260;9378;10090;10381;10479;10501;10570;23022;23025;23136;23189;23237;23316;23542;26047;50944;51062;51330;51393;51760;53358;54413;54910;55607;…	FAM129B;TUBB2B;TUBB3;EFNA2;ZSWIM5;MAP1A;GDI1;EGFR;DAG1;CD44;CDH11;SLIT3;HSP90AA1;TNN;NEFL;GFRA2;CRMP1;PLXNA2;SPTB;BCL2;EFNA3;ZSWIM4;CHRNA3;DRGX;GAS7;PDLIM7;EPHA8;MYH10;NRXN1;ARC;KLF7;CNTN2;EIF2AK4;EPHB1;NRCAM;UGT8;NGFR;SEMA6B;SEMA3F;SEMA6D;KALRN;GLI2;SMO;SEMA4C;TNFRSF12A;RNF165;TRPV2;PALLD;VLDLR;CRABP2;MAPK8IP2;GDNF;CUX2;SRCIN1;UST;DCLK1;AURKA;FZD4;GATA3;UNC5A;NDN;SHANK1;SHC3;CNTNAP2;KIF5C;KANK1;…
GO:0032989	cellular component morphogenesis	http://amigo.geneontology.org/amigo/term/GO:0032989	1082	134	77.0724	1.73863	1.05628e-10	6.85901e-08	71;81;107;118;226;287;388;596;960;1009;1136;1141;1382;1400;1605;1894;1902;1942;1943;1944;1956;2035;2039;2046;2047;2068;2625;2664;2668;2675;2736;2768;3082;3280;3320;3475;3575;3690;3800;3856;3897;3996;4130;4343;4628;4651;4692;4747;4804;4897;5027;5362;5532;5979;5990;6347;6405;6586;6608;6710;6781;6790;6900;7111;7345;7368;7436;7694;7804;8322;8324;8522;8609;8929;8997;9181;9201;9241;9260;9378;9928;10090…	FAM129B;TUBB2B;TUBB3;EFNA2;CCL2;ZSWIM5;SPINT2;MAP1A;GDI1;SCARA3;ACTG1;KIF14;RHOB;EGFR;CDHR1;DAG1;ADD1;CD44;CDH11;SLIT3;GNA12;FZD7;HSP90AA1;TNN;FGD4;NEFL;GFRA2;HEG1;LMOD1;CRMP1;PLXNA2;SPTB;BCL2;EFNA3;MYO10;ZSWIM4;P2RX7;UNC13D;ZNF135;CHRNA3;DRGX;EPB41;GAS7;HGF;PDLIM7;EPHA8;ANKRD1;MYH10;NRXN1;ARC;KLF7;CNTN2;EIF2AK4;OBSCN;DMTN;EPHB1;ACTN4;NRCAM;UGT8;NGFR;ITGB3;SEMA6B;LPAR1;SEMA3F;SEMA6D;KALRN;GLI2;SM…
GO:2000026	regulation of multicellular organismal development	http://amigo.geneontology.org/amigo/term/GO:2000026	1908	207	135.91	1.52307	1.43387e-10	8.69023e-08	118;152;182;306;388;397;411;429;596;865;891;947;1063;1136;1141;1272;1382;1400;1491;1605;1634;1636;1840;1869;1870;1894;1902;1942;1944;1956;1958;2013;2047;2177;2321;2625;2664;2668;2719;2735;2736;2824;2828;2852;2956;3059;3082;3099;3162;3232;3280;3313;3418;3475;3553;3575;3627;3728;3897;4004;4017;4343;4610;4747;4771;4804;4830;4897;4939;4982;4988;5027;5176;5315;5362;5396;5501;5583;5740;5915;5979;5991;5…	FAM129B;TUBB2B;HES4;ZSWIM5;LHFPL4;GDI1;RGS2;SERPINF1;KIF14;FLT1;RHOB;LOXL2;VEGFC;HK2;EGFR;DAG1;LRRN3;ATP11C;ZC3H12A;ADD1;CREB3L2;PPP1CC;FZD7;FBXO5;TNN;RECK;NEFL;OPRM1;TNFAIP3;HAX1;GDF11;SASH1;SNAI2;CRMP1;PLXNA2;IQGAP3;STMN2;GPER1;THBS1;HSPA9;BCL2;EFNA3;ZSWIM4;GPR173;NEGR1;P2RX7;ARSB;LMO1;ADRA2C;IL1B;CHRNA3;ANXA3;RAP1GAP2;RIPK2;CX3CL1;HGF;ANKRD1;TNFRSF11B;RARB;MAGED1;MYCL;EMILIN1;PKDCC;ARHGDIB;CEN…
GO:0048812	neuron projection morphogenesis	http://amigo.geneontology.org/amigo/term/GO:0048812	622	89	44.3059	2.00876	1.53218e-10	8.70565e-08	107;596;1009;1136;1141;1382;1400;1605;1942;1943;1944;1956;2046;2047;2625;2664;2668;2675;2736;3320;3475;3800;3897;3996;4130;4343;4628;4692;4747;4804;4897;5362;5532;5979;6405;6586;6608;6710;6790;6900;7345;7368;7436;7804;8322;8522;8609;8929;8997;9201;9241;9260;9378;10090;10381;10479;10501;10570;23022;23025;23136;23237;23316;23542;26047;50944;51062;51330;51393;51760;53358;54413;54910;55607;56896;5764…	FAM129B;TUBB2B;TUBB3;EFNA2;ZSWIM5;MAP1A;GDI1;EGFR;DAG1;CDH11;SLIT3;HSP90AA1;TNN;NEFL;GFRA2;CRMP1;PLXNA2;SPTB;BCL2;EFNA3;ZSWIM4;CHRNA3;DRGX;GAS7;PDLIM7;EPHA8;MYH10;NRXN1;ARC;KLF7;CNTN2;EIF2AK4;EPHB1;NRCAM;UGT8;NGFR;SEMA6B;SEMA3F;SEMA6D;KALRN;GLI2;SMO;SEMA4C;TNFRSF12A;RNF165;TRPV2;PALLD;VLDLR;CRABP2;MAPK8IP2;GDNF;CUX2;SRCIN1;UST;DCLK1;AURKA;FZD4;GATA3;UNC5A;NDN;SHANK1;SHC3;CNTNAP2;KIF5C;DPYSL4;IFRD…
GO:0043269	regulation of ion transport	http://amigo.geneontology.org/amigo/term/GO:0043269	645	91	45.9443	1.98066	2.00599e-10	1.07273e-07	81;117;287;306;493;596;774;782;785;823;1136;1141;1272;1612;1804;2259;2645;2668;2745;2775;2824;2852;3306;3553;3627;3738;3757;3760;3765;4318;4923;4988;5027;5142;5243;5608;5865;5997;6335;6347;6352;6373;6376;6546;6769;6781;6861;7057;7349;7432;7466;7881;8514;8614;8792;8864;8913;9066;9071;9254;9454;9455;10347;10369;10396;11255;23237;23416;23542;30845;50944;51393;51760;53373;53826;54413;55532;55636;5580…	SLC30A10;CCL2;EHD3;KCNAB1;RGS2;PDE4B;KCNAB2;RAB3B;CNIH3;SYT5;ATP2B4;FXYD6;KCNJ9;OPRM1;CACNA1G;HOMER3;HSPA2;CACNG2;GPER1;THBS1;ADCYAP1R1;BCL2;NKAIN1;TNFRSF11A;CACNA1B;P2RX7;IL1B;CHRNA3;KCNJ3;WNK4;ANXA3;ABCB1;NTSR1;DAPK1;CX3CL1;CAPN1;DPP6;ARC;WFS1;ACTN4;CNIH2;CACNB4;KCNK15;GCK;TRPV2;TPCN1;SNX6;CACNA2D2;STC1;KCNA3;CXCL11;CACNB1;MAPK8IP2;GDNF;KCNH8;VIP;FGF14;SHANK1;HRH3;CHD7;UBASH3B;UCN;SYT7;ANK2;SCN…
GO:0099537	trans-synaptic signaling	http://amigo.geneontology.org/amigo/term/GO:0099537	693	95	49.3634	1.9245	3.79158e-10	1.91496e-07	41;107;488;590;774;782;785;1009;1131;1132;1136;1141;1143;1605;1621;1759;1956;2047;2259;2562;2668;2744;2852;2890;2891;2901;2918;3265;3354;3553;4130;4287;4359;4900;4923;4988;5027;5332;5532;5577;5865;6376;6505;6509;6536;6855;6861;6900;7349;7419;7804;8878;8913;8927;9066;9094;9162;9254;9378;9379;9515;9751;9783;10369;11255;23025;23237;23316;23504;23542;23657;27065;27253;27445;50944;51760;53358;54413;55…	TUBB2B;GLS;STXBP5L;MAP1A;EGFR;SQSTM1;DAG1;RAB3B;CNIH3;CDH11;SYT5;OPRM1;CACNA1G;GRM8;CACNG2;GPER1;CACNA1B;HTR1E;CHRM4;P2RX7;IL1B;CHRNA3;NTSR1;CX3CL1;NRXN1;ARC;CELF4;CNTN2;EIF2AK4;NRGN;EPHB1;CNIH2;SNPH;PCDHB16;CACNB4;UNC119;CACNA2D2;BSN;HRAS;PCDHB3;CACNB1;MAPK8IP2;GDNF;CUX2;PRKAR2B;ATP2A2;GRIA2;MPZ;PCLO;FGF14;SHANK1;HRH3;SHC3;UCN;GABRB3;SYT7;ATXN3;SLC1A1;RIC3;PCDH17;NRXN2;DNM1;GRIK5;JPH3;SYT17;SEZ6…
GO:0007268	chemical synaptic transmission	http://amigo.geneontology.org/amigo/term/GO:0007268	685	94	48.7935	1.92649	4.46412e-10	2.02917e-07	41;107;488;590;774;782;785;1009;1131;1132;1136;1141;1143;1621;1759;1956;2047;2259;2562;2668;2744;2852;2890;2891;2901;2918;3265;3354;3553;4130;4287;4359;4900;4923;4988;5027;5332;5532;5577;5865;6376;6505;6509;6536;6855;6861;6900;7349;7419;7804;8878;8913;8927;9066;9094;9162;9254;9378;9379;9515;9751;9783;10369;11255;23025;23237;23316;23504;23542;23657;27065;27253;27445;50944;51760;53358;54413;55607;5…	TUBB2B;GLS;STXBP5L;MAP1A;EGFR;SQSTM1;RAB3B;CNIH3;CDH11;SYT5;OPRM1;CACNA1G;GRM8;CACNG2;GPER1;CACNA1B;HTR1E;CHRM4;P2RX7;IL1B;CHRNA3;NTSR1;CX3CL1;NRXN1;ARC;CELF4;CNTN2;EIF2AK4;NRGN;EPHB1;CNIH2;SNPH;PCDHB16;CACNB4;UNC119;CACNA2D2;BSN;HRAS;PCDHB3;CACNB1;MAPK8IP2;GDNF;CUX2;PRKAR2B;ATP2A2;GRIA2;MPZ;PCLO;FGF14;SHANK1;HRH3;SHC3;UCN;GABRB3;SYT7;ATXN3;SLC1A1;RIC3;PCDH17;NRXN2;DNM1;GRIK5;JPH3;SYT17;SEZ6;CHRN…
GO:0098916	anterograde trans-synaptic signaling	http://amigo.geneontology.org/amigo/term/GO:0098916	685	94	48.7935	1.92649	4.46412e-10	2.02917e-07	41;107;488;590;774;782;785;1009;1131;1132;1136;1141;1143;1621;1759;1956;2047;2259;2562;2668;2744;2852;2890;2891;2901;2918;3265;3354;3553;4130;4287;4359;4900;4923;4988;5027;5332;5532;5577;5865;6376;6505;6509;6536;6855;6861;6900;7349;7419;7804;8878;8913;8927;9066;9094;9162;9254;9378;9379;9515;9751;9783;10369;11255;23025;23237;23316;23504;23542;23657;27065;27253;27445;50944;51760;53358;54413;55607;5…	TUBB2B;GLS;STXBP5L;MAP1A;EGFR;SQSTM1;RAB3B;CNIH3;CDH11;SYT5;OPRM1;CACNA1G;GRM8;CACNG2;GPER1;CACNA1B;HTR1E;CHRM4;P2RX7;IL1B;CHRNA3;NTSR1;CX3CL1;NRXN1;ARC;CELF4;CNTN2;EIF2AK4;NRGN;EPHB1;CNIH2;SNPH;PCDHB16;CACNB4;UNC119;CACNA2D2;BSN;HRAS;PCDHB3;CACNB1;MAPK8IP2;GDNF;CUX2;PRKAR2B;ATP2A2;GRIA2;MPZ;PCLO;FGF14;SHANK1;HRH3;SHC3;UCN;GABRB3;SYT7;ATXN3;SLC1A1;RIC3;PCDH17;NRXN2;DNM1;GRIK5;JPH3;SYT17;SEZ6;CHRN…
GO:0099536	synaptic signaling	http://amigo.geneontology.org/amigo/term/GO:0099536	698	95	49.7195	1.91072	5.58166e-10	2.41633e-07	41;107;488;590;774;782;785;1009;1131;1132;1136;1141;1143;1605;1621;1759;1956;2047;2259;2562;2668;2744;2852;2890;2891;2901;2918;3265;3354;3553;4130;4287;4359;4900;4923;4988;5027;5332;5532;5577;5865;6376;6505;6509;6536;6855;6861;6900;7349;7419;7804;8878;8913;8927;9066;9094;9162;9254;9378;9379;9515;9751;9783;10369;11255;23025;23237;23316;23504;23542;23657;27065;27253;27445;50944;51760;53358;54413;55…	TUBB2B;GLS;STXBP5L;MAP1A;EGFR;SQSTM1;DAG1;RAB3B;CNIH3;CDH11;SYT5;OPRM1;CACNA1G;GRM8;CACNG2;GPER1;CACNA1B;HTR1E;CHRM4;P2RX7;IL1B;CHRNA3;NTSR1;CX3CL1;NRXN1;ARC;CELF4;CNTN2;EIF2AK4;NRGN;EPHB1;CNIH2;SNPH;PCDHB16;CACNB4;UNC119;CACNA2D2;BSN;HRAS;PCDHB3;CACNB1;MAPK8IP2;GDNF;CUX2;PRKAR2B;ATP2A2;GRIA2;MPZ;PCLO;FGF14;SHANK1;HRH3;SHC3;UCN;GABRB3;SYT7;ATXN3;SLC1A1;RIC3;PCDH17;NRXN2;DNM1;GRIK5;JPH3;SYT17;SEZ6…
GO:0000902	cell morphogenesis	http://amigo.geneontology.org/amigo/term/GO:0000902	982	122	69.9492	1.74412	6.51163e-10	2.69078e-07	81;107;118;226;388;596;960;1009;1136;1141;1382;1400;1605;1894;1902;1942;1943;1944;1956;2035;2039;2046;2047;2625;2664;2668;2675;2736;2768;3082;3280;3320;3475;3575;3690;3800;3897;3996;4130;4343;4628;4651;4692;4747;4804;4897;5027;5362;5532;5979;6347;6405;6586;6608;6710;6781;6790;6900;7345;7368;7436;7694;7804;8322;8324;8522;8609;8929;8997;9181;9201;9241;9260;9378;9928;10090;10381;10479;10501;10570;10…	FAM129B;TUBB2B;TUBB3;EFNA2;CCL2;ZSWIM5;SPINT2;MAP1A;GDI1;SCARA3;KIF14;RHOB;EGFR;CDHR1;DAG1;ADD1;CD44;CDH11;SLIT3;GNA12;FZD7;HSP90AA1;TNN;FGD4;NEFL;GFRA2;HEG1;CRMP1;PLXNA2;SPTB;BCL2;EFNA3;MYO10;ZSWIM4;P2RX7;UNC13D;ZNF135;CHRNA3;DRGX;EPB41;GAS7;HGF;PDLIM7;EPHA8;MYH10;NRXN1;ARC;KLF7;CNTN2;EIF2AK4;DMTN;EPHB1;ACTN4;NRCAM;UGT8;NGFR;ITGB3;SEMA6B;LPAR1;SEMA3F;SEMA6D;KALRN;GLI2;SMO;SEMA4C;TNFRSF12A;RNF165…
GO:0120036	plasma membrane bounded cell projection organization	http://amigo.geneontology.org/amigo/term/GO:0120036	1488	167	105.992	1.57559	1.03352e-09	4.08512e-07	107;411;583;596;960;1009;1069;1136;1141;1272;1382;1400;1605;1641;1874;1902;1942;1943;1944;1956;2012;2013;2039;2046;2047;2625;2664;2668;2675;2736;2775;2934;3082;3265;3280;3320;3475;3655;3800;3897;3996;4130;4343;4628;4651;4692;4747;4751;4804;4830;4897;5027;5176;5362;5396;5420;5532;5577;5898;5979;5990;5991;5997;6376;6405;6586;6608;6710;6790;6900;7345;7349;7368;7419;7436;7804;7813;7846;7873;8322;8507…	FAM129B;TUBB2B;TUBB3;TBC1D14;EFNA2;ZSWIM5;EHD3;MAP1A;GDI1;RGS2;SERPINF1;ZMYND10;TUBA1A;EGFR;DAG1;CREB3L2;CD44;CDH11;SLIT3;ANLN;HSP90AA1;TNN;FGD4;GALNT11;NEFL;ITGA6;GFRA2;CRMP1;PLXNA2;SPTB;STMN2;BCL2;EFNA3;MYO10;ZSWIM4;NEGR1;P2RX7;ARSB;CHRNA3;DRGX;RAP1GAP2;GAS7;CX3CL1;HGF;PDLIM7;EPHA8;ANKRD1;MYH10;NRXN1;ARC;KLF7;CEP63;CNTN2;EIF2AK4;DMTN;EPHB1;CETN2;NRCAM;UGT8;NGFR;MTSS1;SEMA6B;LPAR1;BBS2;SEMA3F;SE…
GO:0045664	regulation of neuron differentiation	http://amigo.geneontology.org/amigo/term/GO:0045664	628	87	44.7333	1.94486	1.28275e-09	4.85896e-07	152;182;411;429;596;1136;1141;1272;1382;1400;1840;1894;1902;1942;2625;2664;2736;3082;3232;3280;3475;3897;4343;4610;4747;4804;4830;4897;5176;5362;5396;5915;5979;5997;6376;6405;6900;7436;7804;8322;8507;8929;8997;9139;9181;9314;9745;10090;10220;10362;10501;11075;22876;22882;23025;23108;23189;23237;23316;27063;27339;29116;50944;51330;51393;51760;53637;54413;54910;55607;57118;57643;64764;65249;79191;8…	TUBB2B;ZSWIM5;GDI1;RGS2;SERPINF1;CREB3L2;NEFL;GDF11;CRMP1;PLXNA2;STMN2;BCL2;ZSWIM4;NEGR1;ARSB;ADRA2C;CHRNA3;RAP1GAP2;CX3CL1;HGF;ANKRD1;RARB;MYCL;ARC;HMG20B;CNTN2;EIF2AK4;NRCAM;NGFR;SEMA6B;LPAR1;SEMA3F;SEMA6D;KALRN;GLI2;SEMA4C;TNFRSF12A;CBFA2T2;TRPV2;NME1;VLDLR;JAG1;KLF4;CRABP2;ECT2;CUX2;SRCIN1;UST;INPP5F;S1PR5;FZD4;GATA3;CAMK1D;RTN4IP1;SHANK1;MYLIP;ZNF536;KANK1;IFRD1;RET;SYT17;SEZ6;CHRNB2;TRIM67;…
GO:0048667	cell morphogenesis involved in neuron differentiation	http://amigo.geneontology.org/amigo/term/GO:0048667	560	79	39.8896	1.98047	3.31568e-09	1.20571e-06	107;596;1009;1136;1141;1382;1400;1605;1942;1943;1944;2046;2047;2625;2664;2668;2675;2736;3280;3320;3475;3800;3897;3996;4130;4628;4692;4747;4804;4897;5362;5532;5979;6405;6586;6608;6710;6900;7345;7436;7804;8609;8929;8997;9201;9241;9260;9378;10090;10381;10479;10501;23022;23237;23316;23542;50944;51062;51330;51393;53358;54413;54910;55607;56896;57643;63923;64855;65249;80031;80725;80823;90249;92211;21969…	FAM129B;TUBB2B;TUBB3;EFNA2;ZSWIM5;MAP1A;GDI1;CDHR1;DAG1;CDH11;SLIT3;HSP90AA1;TNN;NEFL;GFRA2;CRMP1;PLXNA2;SPTB;BCL2;EFNA3;ZSWIM4;CHRNA3;DRGX;PDLIM7;EPHA8;MYH10;NRXN1;ARC;KLF7;CNTN2;EPHB1;NRCAM;NGFR;SEMA6B;SEMA3F;SEMA6D;KALRN;GLI2;SMO;SEMA4C;TNFRSF12A;RNF165;TRPV2;PALLD;VLDLR;CRABP2;MAPK8IP2;GDNF;CUX2;SRCIN1;UST;DCLK1;GATA3;UNC5A;NDN;SHANK1;SHC3;KIF5C;IFRD1;RET;CHRNB2;NLGN3;NOG;ADCY1;SLC9A6;DPYSL5;…
GO:0007610	behavior	http://amigo.geneontology.org/amigo/term/GO:0007610	582	81	41.4567	1.95385	3.93217e-09	1.374e-06	41;107;238;460;583;590;596;774;824;1136;1141;1143;1271;1602;1621;1803;1956;1958;2668;2744;2760;2775;2890;4045;4130;4287;4900;4923;4988;5079;5176;5532;5577;6335;6900;7057;7111;7345;7349;7419;7432;7436;7466;7881;8322;8326;8863;8997;9162;9378;9379;9455;9518;10347;10396;22876;23237;23316;23542;23544;23657;26047;27253;50944;53358;54413;54429;55084;55515;55636;57338;57578;64856;79924;80823;84502;91978;…	GLS;MAP1A;ASIC4;KCNAB1;SERPINF1;EGFR;OPRM1;GM2A;THBS1;BCL2;CACNA1B;NEGR1;CHRNA3;NTSR1;NRXN1;ARC;CNTN2;EIF2AK4;NRGN;WFS1;TAS2R5;DPP4;BBS2;KALRN;ALK;EGR1;SOBP;PAX5;TMOD1;CNTFR;VLDLR;DACH1;MAPK8IP2;GDNF;CUX2;ASTN1;PRKAR2B;UNC79;INPP5F;FZD4;VIP;SEZ6L;SHANK1;CHD7;SHC3;UCN;CNTNAP2;ATXN3;PCDH17;NRXN2;ABCA7;JPH3;SEZ6;CHRNB2;JPH4;ASIC1;GRIA1;HOMER2;NLGN3;ADCY1;CHRNB4;PPP3CB;ATP8A1;BCHE;SCN9A;DBH;SDK1;UCHL…
GO:0060341	regulation of cellular localization	http://amigo.geneontology.org/amigo/term/GO:0060341	872	109	62.1138	1.75484	4.08075e-09	1.374e-06	41;60;107;117;287;408;488;580;596;1136;1141;1143;1605;1759;1869;1894;1956;2035;2039;2259;2664;2668;2824;2850;2852;2901;2934;3059;3162;3265;3320;3553;3627;3690;3728;3936;4041;4130;4600;4771;4804;4923;5027;5501;5532;5583;5784;5865;6373;6376;6546;6608;6769;6855;7332;8326;8514;8674;8729;8864;8878;8927;9066;9162;9201;9378;9515;9531;9695;9783;10369;10403;10456;10541;10615;22876;23025;23237;23245;23657;…	PTPN14;STXBP5L;ACTB;MAP1A;GDI1;EGFR;KCNAB2;SQSTM1;RAB11FIP5;DAG1;ZC3H12A;RAB3B;PPP1CC;HSP90AA1;CACNG2;GLIS2;HAX1;GPER1;ADCYAP1R1;BCL2;P2RX7;UNC13D;GRIPAP1;IL1B;CHRNA3;EPB41;BAG3;NTSR1;ANP32B;CX3CL1;PKDCC;NRXN1;ARC;DTX3L;DMTN;CNIH2;REEP1;NGFR;ITGB3;EDEM1;GSN;SMO;SNX6;SLC35D3;MX2;BSN;HRAS;E2F1;JUP;ECT2;BARD1;CXCL11;GDNF;DCLK1;PRKCH;LRP5;ATP2A2;INPP5F;FGF14;CHD7;UBASH3B;GBF1;SUFU;SYT7;ANK2;GTSE1;PCD…
GO:0030030	cell projection organization	http://amigo.geneontology.org/amigo/term/GO:0030030	1522	167	108.414	1.54039	5.46524e-09	1.69404e-06	107;411;583;596;960;1009;1069;1136;1141;1272;1382;1400;1605;1641;1874;1902;1942;1943;1944;1956;2012;2013;2039;2046;2047;2625;2664;2668;2675;2736;2775;2934;3082;3265;3280;3320;3475;3655;3800;3897;3996;4130;4343;4628;4651;4692;4747;4751;4804;4830;4897;5027;5176;5362;5396;5420;5532;5577;5898;5979;5990;5991;5997;6376;6405;6586;6608;6710;6790;6900;7345;7349;7368;7419;7436;7804;7813;7846;7873;8322;8507…	FAM129B;TUBB2B;TUBB3;TBC1D14;EFNA2;ZSWIM5;EHD3;MAP1A;GDI1;RGS2;SERPINF1;ZMYND10;TUBA1A;EGFR;DAG1;CREB3L2;CD44;CDH11;SLIT3;ANLN;HSP90AA1;TNN;FGD4;GALNT11;NEFL;ITGA6;GFRA2;CRMP1;PLXNA2;SPTB;STMN2;BCL2;EFNA3;MYO10;ZSWIM4;NEGR1;P2RX7;ARSB;CHRNA3;DRGX;RAP1GAP2;GAS7;CX3CL1;HGF;PDLIM7;EPHA8;ANKRD1;MYH10;NRXN1;ARC;KLF7;CEP63;CNTN2;EIF2AK4;DMTN;EPHB1;CETN2;NRCAM;UGT8;NGFR;MTSS1;SEMA6B;LPAR1;BBS2;SEMA3F;SE…
GO:0006928	movement of cell or subcellular component	http://amigo.geneontology.org/amigo/term/GO:0006928	1967	205	140.112	1.46311	5.5852e-09	1.69404e-06	60;81;182;287;306;309;388;397;411;429;460;493;547;583;596;684;947;960;1113;1400;1602;1605;1621;1634;1636;1641;1803;1902;1942;1943;1944;1956;2013;2039;2046;2047;2321;2530;2625;2668;2675;2719;2736;2768;2852;2919;3082;3162;3265;3280;3312;3418;3553;3554;3627;3655;3690;3693;3728;3757;3760;3800;3832;3897;3936;4017;4130;4318;4345;4628;4643;4646;4692;4747;4771;4897;5142;5176;5362;5420;5874;5979;5991;6347…	FAM129B;TUBB2B;PHACTR1;TUBB3;EFNA2;CCL2;ZSWIM5;ACTB;SPINT2;MAP1A;CXCL1;ITGB5;SERPINF1;SLC16A8;PDE4B;KIF14;FLT1;RHOB;LOXL2;VEGFC;KIF4B;EGFR;RRAS2;MYL6B;DAG1;CXCL5;ZC3H12A;CD44;SDC3;SLIT3;GNA12;ANLN;ATP2B4;FBXO5;FAM83D;SH3RF2;TNN;RECK;NEFL;ITGA6;CACNA1G;SELPLG;TNFAIP3;GFRA2;SASH1;SNAI2;CRMP1;DCHS1;PLXNA2;SPTB;RAB27B;GPER1;THBS1;BCL2;EFNA3;LDB2;AMOTL2;TNFRSF11A;ZSWIM4;GPR173;CD200;ARSB;IL1B;CXCL6;KC…
GO:0007409	axonogenesis	http://amigo.geneontology.org/amigo/term/GO:0007409	449	67	31.9829	2.09487	5.59026e-09	1.69404e-06	107;596;1009;1141;1382;1400;1605;1942;1943;1944;2046;2047;2625;2664;2668;2675;2736;3320;3475;3800;3897;3996;4130;4628;4692;4747;4804;4897;5362;5532;5979;6405;6586;6608;6710;6900;7345;7436;8609;8929;9201;9241;9260;9378;10090;10381;10479;10501;23022;51062;51330;51393;53358;54413;54910;56896;57643;63923;64855;65249;80031;90249;219699;223117;347733;494470;644168	FAM129B;TUBB2B;TUBB3;EFNA2;ZSWIM5;MAP1A;GDI1;DAG1;CDH11;SLIT3;HSP90AA1;TNN;NEFL;GFRA2;CRMP1;PLXNA2;SPTB;BCL2;EFNA3;ZSWIM4;DRGX;PDLIM7;EPHA8;MYH10;NRXN1;KLF7;CNTN2;EPHB1;NRCAM;NGFR;SEMA6B;SEMA3F;SEMA6D;GLI2;SMO;SEMA4C;TNFRSF12A;RNF165;TRPV2;PALLD;VLDLR;CRABP2;GDNF;UST;DCLK1;GATA3;UNC5A;NDN;SHC3;KIF5C;IFRD1;RET;CHRNB2;NLGN3;NOG;ADCY1;SLC9A6;DPYSL5;PPP3CB;EFNA1;UCHL1;SEMA3D;LLGL1;L1CAM;ATL1;PHOX2B;U…
GO:0040011	locomotion	http://amigo.geneontology.org/amigo/term/GO:0040011	1738	185	123.8	1.49434	7.51888e-09	2.20497e-06	60;81;182;306;309;388;397;411;429;460;493;583;596;684;947;960;1113;1132;1400;1602;1605;1621;1634;1636;1641;1803;1902;1942;1943;1944;1956;2013;2039;2046;2047;2321;2530;2625;2668;2675;2719;2736;2768;2852;2919;3082;3162;3265;3280;3418;3553;3554;3627;3655;3690;3693;3728;3800;3897;3936;4017;4318;4345;4628;4692;4747;4771;4897;5142;5176;5362;5420;5532;5898;5979;5991;6347;6352;6372;6373;6374;6376;6404;64…	FAM129B;TUBB2B;PHACTR1;TUBB3;EFNA2;CCL2;ZSWIM5;ACTB;SPINT2;CXCL1;ITGB5;SERPINF1;SLC16A8;PDE4B;KIF14;SUCNR1;FLT1;RHOB;LOXL2;VEGFC;EGFR;RRAS2;DAG1;CXCL5;ZC3H12A;CD44;SDC3;SLIT3;GNA12;ANLN;ATP2B4;FBXO5;FAM83D;SH3RF2;TNN;RECK;NEFL;ITGA6;SELPLG;TNFAIP3;GFRA2;SASH1;SNAI2;CRMP1;DCHS1;PLXNA2;SPTB;GPER1;THBS1;BCL2;EFNA3;LDB2;AMOTL2;TNFRSF11A;ZSWIM4;GPR173;CHRM4;CD200;ARSB;IL1B;CXCL6;DRGX;ANXA3;CD248;CX3CL…
GO:0001505	regulation of neurotransmitter levels	http://amigo.geneontology.org/amigo/term/GO:0001505	335	54	23.8625	2.26296	1.21109e-08	3.36912e-06	41;107;275;488;493;590;774;947;1136;1141;1143;1621;1644;2643;2668;2717;2824;2852;2901;3320;3553;4923;5027;5740;5806;5865;5997;6472;6505;6536;6855;6861;8864;9066;9162;9314;9378;9379;9515;9751;9783;11255;23025;23446;23464;23657;26227;27445;29958;51760;55607;79772;80149;140730	STXBP5L;PTX3;RGS2;ZC3H12A;RAB3B;SYT5;ATP2B4;HSP90AA1;GPER1;CACNA1B;P2RX7;IL1B;CHRNA3;NTSR1;SLC44A1;NRXN1;SNPH;DMGDH;KLF4;GDNF;SHMT2;ATP2A2;GLA;PCLO;HRH3;PTGIS;DDC;GCH1;SYT7;SLC1A1;NRXN2;GPM6B;GRIK5;SYT17;CHRNB2;ASIC1;UNC13A;ADCY1;CHRNB4;PPP1R9A;PHGDH;CD34;GCAT;BCHE;DBH;SLC6A9;SYP;DGKI;RIMS4;PER2;SLC7A11;AMT;MCTP1;RIMS3
GO:0000904	cell morphogenesis involved in differentiation	http://amigo.geneontology.org/amigo/term/GO:0000904	714	92	50.8592	1.80891	1.66655e-08	4.45607e-06	81;107;596;1009;1136;1141;1382;1400;1605;1942;1943;1944;2039;2046;2047;2625;2664;2668;2675;2736;3280;3320;3475;3690;3800;3897;3996;4130;4628;4692;4747;4804;4897;5362;5532;5979;6405;6586;6608;6710;6781;6900;7345;7436;7804;8322;8324;8609;8929;8997;9201;9241;9260;9378;9928;10090;10381;10479;10501;10653;23022;23189;23237;23316;23542;50944;51062;51330;51393;51435;53358;54413;54910;55607;56896;57493;57…	FAM129B;TUBB2B;TUBB3;EFNA2;ZSWIM5;SPINT2;MAP1A;GDI1;SCARA3;KIF14;CDHR1;DAG1;CDH11;SLIT3;FZD7;HSP90AA1;TNN;NEFL;GFRA2;HEG1;CRMP1;PLXNA2;SPTB;BCL2;EFNA3;ZSWIM4;UNC13D;CHRNA3;DRGX;PDLIM7;EPHA8;MYH10;NRXN1;ARC;KLF7;CNTN2;DMTN;EPHB1;ACTN4;NRCAM;NGFR;ITGB3;SEMA6B;SEMA3F;SEMA6D;KALRN;GLI2;SMO;SEMA4C;TNFRSF12A;RNF165;TRPV2;PALLD;STC1;VLDLR;CRABP2;MAPK8IP2;GDNF;CUX2;SRCIN1;UST;DCLK1;FZD4;GATA3;UNC5A;NDN;S…
GO:0045595	regulation of cell differentiation	http://amigo.geneontology.org/amigo/term/GO:0045595	1699	180	121.022	1.48733	1.77234e-08	4.60352e-06	19;81;118;152;182;411;429;596;824;865;947;1136;1141;1272;1382;1400;1491;1605;1840;1869;1894;1902;1942;1956;2013;2039;2047;2177;2625;2664;2668;2735;2736;2852;3059;3082;3232;3280;3313;3418;3475;3553;3575;3627;3690;3897;4004;4017;4041;4091;4217;4343;4610;4747;4771;4804;4830;4897;4988;5176;5345;5362;5396;5501;5583;5915;5979;5991;5997;6300;6376;6405;6591;6608;6692;6788;6790;6900;7021;7048;7057;7424;74…	FAM129B;TUBB2B;HES4;ZSWIM5;GDI1;SERPINF2;RGS2;SERPINF1;KIF14;LOXL2;VEGFC;EGFR;DAG1;ATP11C;ZC3H12A;ADD1;CREB3L2;PPP1CC;FZD7;FBXO5;TNN;RECK;NEFL;OPRM1;HAX1;GDF11;SNAI2;CRMP1;PLXNA2;STMN2;GPER1;THBS1;HSPA9;BCL2;PDE5A;ZSWIM4;GPR173;NEGR1;UNC13D;SMAD6;ARSB;LMO1;ADRA2C;IL1B;CHRNA3;RAP1GAP2;RIPK2;ANP32B;CX3CL1;HGF;PDLIM7;ANKRD1;PRDM6;RARB;MYCL;PKDCC;ARC;HMG20B;KLF7;CNTN2;EIF2AK4;XDH;TFAP2B;DMTN;EPHB1;RA…
GO:0022603	regulation of anatomical structure morphogenesis	http://amigo.geneontology.org/amigo/term/GO:0022603	995	117	70.8752	1.65079	3.5781e-08	8.85539e-06	81;182;226;306;388;596;824;947;960;1136;1141;1382;1605;1634;1870;1902;1942;1944;2013;2035;2039;2321;2625;2664;2668;2719;2735;2768;2828;3082;3099;3162;3280;3475;3553;3627;3728;3897;4343;4628;4651;4747;4804;4897;4982;5176;5315;5362;5740;5979;6301;6347;6376;6405;6591;6608;6900;6915;7048;7057;7128;7424;7453;7498;7694;7804;8322;8324;8434;8740;8997;9096;9241;9314;9500;9518;10090;10266;10457;10501;11117…	FAM129B;TUBB2B;CCL2;ZSWIM5;GDI1;SERPINF1;FLT1;RHOB;VEGFC;HK2;DAG1;ZC3H12A;CD44;GNA12;FZD7;FGD4;RECK;NEFL;TNFAIP3;SASH1;SNAI2;PLXNA2;THBS1;BCL2;EFNA3;MYO10;ZSWIM4;UNC13D;ZNF135;IL1B;CHRNA3;EPB41;ANXA3;CX3CL1;HGF;TNFRSF11B;MAGED1;MYH10;EMILIN1;ARC;CNTN2;XDH;DMTN;RAMP2;ACTN4;NRCAM;NGFR;SEMA6B;SPRED1;LPAR1;SEMA3F;SEMA6D;KALRN;SMO;SEMA4C;TNFRSF12A;TRPV2;TBXA2R;PKM;HEY1;JAG1;EMP2;KLF4;JUP;CRABP2;TGFBR2…
GO:0061564	axon development	http://amigo.geneontology.org/amigo/term/GO:0061564	490	69	34.9034	1.97689	3.60411e-08	8.85539e-06	107;596;1009;1141;1382;1400;1605;1942;1943;1944;2046;2047;2625;2664;2668;2675;2736;3320;3475;3800;3897;3996;4130;4628;4692;4747;4804;4897;5362;5532;5979;6405;6586;6608;6710;6900;7345;7436;8609;8929;9201;9241;9260;9314;9378;10090;10381;10479;10501;22876;23022;51062;51330;51393;53358;54413;54910;56896;57643;63923;64855;65249;80031;90249;219699;223117;347733;494470;644168	FAM129B;TUBB2B;TUBB3;EFNA2;ZSWIM5;MAP1A;GDI1;DAG1;CDH11;SLIT3;HSP90AA1;TNN;NEFL;GFRA2;CRMP1;PLXNA2;SPTB;BCL2;EFNA3;ZSWIM4;DRGX;PDLIM7;EPHA8;MYH10;NRXN1;KLF7;CNTN2;EPHB1;NRCAM;NGFR;SEMA6B;SEMA3F;SEMA6D;GLI2;SMO;SEMA4C;TNFRSF12A;RNF165;TRPV2;PALLD;VLDLR;KLF4;CRABP2;GDNF;UST;DCLK1;INPP5F;GATA3;UNC5A;NDN;SHC3;KIF5C;IFRD1;RET;CHRNB2;NLGN3;NOG;ADCY1;SLC9A6;DPYSL5;PPP3CB;EFNA1;UCHL1;SEMA3D;LLGL1;L1CAM;A…
GO:0097485	neuron projection guidance	http://amigo.geneontology.org/amigo/term/GO:0097485	260	44	18.5202	2.37579	6.46183e-08	1.54591e-05	1400;1605;1942;1943;1944;2046;2047;2625;2668;2675;2736;3800;3897;4628;4897;5362;5979;6405;6586;6608;6710;6900;7436;8609;9241;9260;9378;10381;10501;10570;23022;53358;54910;56896;57643;64855;65249;80031;90249;219699;223117;347733;494470;644168	FAM129B;TUBB2B;TUBB3;EFNA2;ZSWIM5;DAG1;SLIT3;GFRA2;CRMP1;PLXNA2;SPTB;EFNA3;ZSWIM4;DRGX;PDLIM7;EPHA8;MYH10;NRXN1;KLF7;CNTN2;EPHB1;NRCAM;SEMA6B;SEMA3F;SEMA6D;GLI2;SMO;SEMA4C;RNF165;PALLD;VLDLR;GDNF;GATA3;UNC5A;SHC3;KIF5C;DPYSL4;RET;NOG;DPYSL5;EFNA1;SEMA3D;L1CAM;UNC5B
GO:0016477	cell migration	http://amigo.geneontology.org/amigo/term/GO:0016477	1368	148	97.4446	1.51881	1.12091e-07	2.61286e-05	81;182;306;309;388;397;411;429;460;596;684;947;960;1113;1602;1605;1621;1634;1636;1641;1803;1902;1942;1956;2013;2039;2046;2047;2321;2530;2625;2668;2719;2768;2852;2919;3082;3162;3265;3280;3418;3553;3554;3627;3655;3690;3693;3728;3897;3936;4017;4318;4345;4628;4692;4771;4897;5142;5176;5362;5420;5979;6347;6352;6372;6373;6374;6376;6404;6405;6546;6586;6591;6608;6781;6900;6915;7048;7057;7128;7130;7412;742…	TUBB2B;CCL2;CXCL1;ITGB5;SERPINF1;SLC16A8;PDE4B;KIF14;FLT1;RHOB;LOXL2;VEGFC;EGFR;RRAS2;DAG1;CXCL5;ZC3H12A;CD44;SDC3;SLIT3;GNA12;ANLN;FBXO5;FAM83D;SH3RF2;TNN;RECK;ITGA6;SELPLG;TNFAIP3;SASH1;SNAI2;DCHS1;PLXNA2;GPER1;THBS1;BCL2;LDB2;AMOTL2;TNFRSF11A;GPR173;CD200;ARSB;IL1B;CXCL6;DRGX;ANXA3;CD248;CX3CL1;HGF;EPHA8;MYH10;EMILIN1;ARHGDIB;ARC;SRGAP3;CNTN2;DMTN;EPHB1;ACTN4;NRCAM;ITGB3;SEMA6B;APC2;SPRED1;LPA…
GO:0051094	positive regulation of developmental process	http://amigo.geneontology.org/amigo/term/GO:0051094	1314	143	93.5981	1.52781	1.32455e-07	3.01038e-05	118;152;182;306;388;411;429;583;596;824;865;891;947;1272;1382;1491;1605;1634;1869;1894;1902;1958;2039;2047;2321;2625;2664;2668;2735;2736;2824;2852;2956;3059;3082;3099;3162;3232;3280;3553;3575;3728;3897;4017;4041;4217;4747;4771;4804;4830;4897;4988;5027;5074;5176;5315;5345;5362;5501;5583;5740;5915;5979;5991;5997;6300;6376;6546;6591;6608;6692;6788;6790;6915;7048;7057;7128;7424;7436;7804;8313;8322;83…	FAM129B;TUBB2B;JAKMIP1;GDI1;SERPINF2;RGS2;SERPINF1;FLT1;RHOB;LOXL2;VEGFC;HK2;DAG1;LRRN3;ATP11C;ZC3H12A;ADD1;CREB3L2;PPP1CC;FBXO5;NEFL;OPRM1;TNFAIP3;HAX1;SASH1;SNAI2;PLXNA2;IQGAP3;STMN2;GPER1;THBS1;BCL2;PDE5A;NEGR1;P2RX7;PAWR;UNC13D;ARSB;ADRA2C;IL1B;ANXA3;RIPK2;CX3CL1;HGF;PDLIM7;ANKRD1;RARB;MAGED1;PKDCC;NRXN1;HMG20B;DMTN;EPHB1;RAMP2;NRCAM;NGFR;MSH6;SH3PXD2B;LPAR1;BBS2;KALRN;GLI2;SMO;TNFRSF12A;ATOH…
GO:0007411	axon guidance	http://amigo.geneontology.org/amigo/term/GO:0007411	259	43	18.4489	2.33076	1.58806e-07	3.52124e-05	1400;1605;1942;1943;1944;2046;2047;2625;2668;2675;2736;3800;3897;4628;4897;5362;5979;6405;6586;6608;6710;6900;7436;8609;9241;9260;9378;10381;10501;23022;53358;54910;56896;57643;64855;65249;80031;90249;219699;223117;347733;494470;644168	FAM129B;TUBB2B;TUBB3;EFNA2;ZSWIM5;DAG1;SLIT3;GFRA2;CRMP1;PLXNA2;SPTB;EFNA3;ZSWIM4;DRGX;PDLIM7;EPHA8;MYH10;NRXN1;KLF7;CNTN2;EPHB1;NRCAM;SEMA6B;SEMA3F;SEMA6D;GLI2;SMO;SEMA4C;RNF165;PALLD;VLDLR;GDNF;GATA3;UNC5A;SHC3;KIF5C;RET;NOG;DPYSL5;EFNA1;SEMA3D;L1CAM;UNC5B
GO:0030534	adult behavior	http://amigo.geneontology.org/amigo/term/GO:0030534	141	29	10.0436	2.8874	1.75262e-07	3.79359e-05	238;583;1136;1141;1143;1621;2668;4923;4988;5079;6900;7111;7345;8997;9378;9379;9455;22876;23544;23657;26047;27253;50944;54413;55636;57578;91978;124925;221935	OPRM1;CHRNA3;NTSR1;NRXN1;CNTN2;BBS2;KALRN;ALK;PAX5;TMOD1;GDNF;UNC79;INPP5F;SEZ6L;SHANK1;CHD7;CNTNAP2;PCDH17;NRXN2;SEZ6;CHRNB2;HOMER2;NLGN3;CHRNB4;DBH;SDK1;UCHL1;SLC7A11;TPGS1
GO:0007010	cytoskeleton organization	http://amigo.geneontology.org/amigo/term/GO:0007010	1300	141	92.6008	1.52266	2.0031e-07	4.23492e-05	60;71;81;118;226;287;388;397;408;583;596;631;684;824;891;899;1058;1069;1265;1400;1605;1641;1874;1894;1902;2013;2035;2039;2824;2919;2934;3059;3265;3645;3693;3728;3832;3856;3936;3985;3996;4130;4287;4628;4747;4751;4771;5027;5074;5310;5345;5493;5898;6347;6376;6710;6790;6900;7111;7128;7280;7368;7694;7791;7846;8522;8674;9118;9181;9260;9700;9788;9928;10039;10049;10112;10263;10297;10376;10381;10403;10456…	TUBB2B;PHACTR1;TUBB3;CCL2;NUAK2;ACTB;MAP1A;SERPINF2;CXCL1;TUBA1B;NES;ITGB5;ZMYND10;TUBA1A;ACTG1;KIF14;CNN2;CCSER2;RHOB;ZYX;KIF4B;DAG1;ADD1;ANLN;FBXO5;LIMK2;FGD4;NEFL;TNFAIP3;HAX1;DSTN;LMOD1;CRMP1;SPTB;STMN2;GOLGA8B;BCL2;AMOTL2;P2RX7;FMN1;PAWR;DNAJB6;CENPA;ZNF135;EPB41;GAS7;CX3CL1;PDLIM7;ANKRD1;MYH10;ARHGDIB;ARC;PKD1;CEP63;CNTN2;OBSCN;DMTN;CETN2;ACTN4;FMN2;UGT8;MTSS1;APC2;SH3PXD2B;GOLGA8A;LPAR1;BB…
GO:0010720	positive regulation of cell development	http://amigo.geneontology.org/amigo/term/GO:0010720	515	69	36.6842	1.88092	2.52227e-07	5.21135e-05	118;152;411;429;596;1272;1382;1605;1869;1894;1902;2039;2664;2736;2852;3082;3232;3280;3553;3897;4747;4804;4830;4897;4988;5176;5362;5501;5583;5915;5979;5991;5997;6376;6608;6692;6790;7424;7436;7804;8322;8507;8654;8929;8997;9139;9181;10362;11075;23025;23316;27063;27185;27339;50944;51330;51393;51760;55607;57118;64764;64855;79191;80823;201294;257194;259266;347733;440730	FAM129B;TUBB2B;GDI1;RGS2;SERPINF1;VEGFC;DAG1;ADD1;CREB3L2;PPP1CC;NEFL;OPRM1;PLXNA2;STMN2;GPER1;BCL2;PDE5A;NEGR1;UNC13D;ARSB;ADRA2C;IL1B;CX3CL1;HGF;ANKRD1;RARB;HMG20B;DMTN;NRCAM;NGFR;LPAR1;KALRN;GLI2;SMO;TNFRSF12A;CBFA2T2;TRPV2;DISC1;NME1;VLDLR;E2F1;CRABP2;ECT2;CUX2;PRKCH;AURKA;FZD4;CAMK1D;SHANK1;SPINT1;RET;SYT17;TRIM67;UNC13A;PRPF19;ENC1;PPP1R9A;LRP8;BHLHB9;HOXD3;ASPM;ASCL1;L1CAM;CNTN1;RFX3;HES1;…
GO:0010975	regulation of neuron projection development	http://amigo.geneontology.org/amigo/term/GO:0010975	475	65	33.8349	1.92109	2.61662e-07	5.28615e-05	411;1136;1141;1272;1382;1400;1902;1942;2625;2664;3082;3475;3897;4343;4747;4804;4830;4897;5176;5362;5396;5979;5997;6376;6405;6900;7436;7804;8322;8507;8997;9139;9314;10090;10501;11075;22876;23025;23108;23189;23237;23316;27063;29116;50944;51330;51393;51760;54413;54910;55607;57118;57643;64764;65249;80031;80725;80823;84816;124925;221935;223117;257194;347733;440730	TUBB2B;ZSWIM5;GDI1;RGS2;SERPINF1;CREB3L2;NEFL;CRMP1;PLXNA2;STMN2;ZSWIM4;NEGR1;ARSB;CHRNA3;RAP1GAP2;CX3CL1;HGF;ANKRD1;ARC;CNTN2;NRCAM;NGFR;SEMA6B;LPAR1;SEMA3F;SEMA6D;KALRN;SEMA4C;TNFRSF12A;CBFA2T2;TRPV2;NME1;VLDLR;KLF4;CRABP2;CUX2;SRCIN1;UST;INPP5F;FZD4;GATA3;CAMK1D;RTN4IP1;SHANK1;MYLIP;KANK1;IFRD1;RET;SYT17;SEZ6;CHRNB2;TRIM67;UNC13A;NLGN3;ENC1;PPP1R9A;LRP8;EFNA1;SDK1;MOV10;BHLHB9;SEMA3D;L1CAM;CNT…
GO:0050769	positive regulation of neurogenesis	http://amigo.geneontology.org/amigo/term/GO:0050769	447	62	31.8404	1.94721	3.07351e-07	6.07418e-05	152;411;429;596;1272;1382;1605;1869;1894;1902;2664;2736;2852;3082;3232;3280;3553;3897;4747;4804;4830;4897;4988;5176;5362;5501;5583;5915;5979;5997;6376;6608;6692;7424;7436;7804;8322;8507;8929;8997;9139;9181;10362;11075;23025;23316;27063;27185;27339;50944;51330;51393;51760;55607;57118;64764;79191;80823;257194;259266;347733;440730	TUBB2B;GDI1;RGS2;SERPINF1;VEGFC;DAG1;CREB3L2;PPP1CC;NEFL;OPRM1;PLXNA2;STMN2;GPER1;BCL2;NEGR1;ARSB;ADRA2C;IL1B;CX3CL1;HGF;ANKRD1;RARB;HMG20B;NRCAM;NGFR;LPAR1;KALRN;GLI2;SMO;TNFRSF12A;CBFA2T2;TRPV2;DISC1;NME1;VLDLR;E2F1;CRABP2;ECT2;CUX2;PRKCH;FZD4;CAMK1D;SHANK1;SPINT1;RET;SYT17;TRIM67;UNC13A;PRPF19;ENC1;PPP1R9A;LRP8;BHLHB9;HOXD3;ASPM;ASCL1;L1CAM;CNTN1;HES1;IRX3;PHOX2B;ARHGEF2
GO:0051962	positive regulation of nervous system development	http://amigo.geneontology.org/amigo/term/GO:0051962	512	68	36.4705	1.86452	4.27641e-07	8.27166e-05	152;411;429;596;1272;1382;1605;1869;1894;1902;2047;2664;2735;2736;2852;3082;3232;3280;3553;3897;4747;4804;4830;4897;4988;5176;5362;5501;5583;5915;5979;5997;6376;6608;6692;7424;7436;7804;8322;8507;8929;8997;9139;9181;9378;10362;11075;23025;23316;27063;27185;27339;50944;51330;51393;51760;54413;54674;55607;57118;64764;79191;80823;158038;257194;259266;347733;440730	TUBB2B;GDI1;RGS2;SERPINF1;VEGFC;DAG1;LRRN3;CREB3L2;PPP1CC;NEFL;OPRM1;PLXNA2;STMN2;GPER1;BCL2;NEGR1;ARSB;ADRA2C;IL1B;CX3CL1;HGF;ANKRD1;RARB;NRXN1;HMG20B;EPHB1;NRCAM;NGFR;LPAR1;KALRN;GLI2;SMO;TNFRSF12A;CBFA2T2;TRPV2;DISC1;NME1;VLDLR;E2F1;CRABP2;ECT2;CUX2;PRKCH;FZD4;CAMK1D;SHANK1;SPINT1;RET;SYT17;GLI1;TRIM67;UNC13A;PRPF19;NLGN3;ENC1;PPP1R9A;LRP8;BHLHB9;HOXD3;ASPM;ASCL1;L1CAM;CNTN1;HES1;IRX3;PHOX2B;L…
GO:0009101	glycoprotein biosynthetic process	http://amigo.geneontology.org/amigo/term/GO:0009101	325	49	23.1502	2.11661	4.63299e-07	8.59561e-05	596;1462;1463;1634;1798;2523;2530;4351;4597;5074;6482;8128;8473;8813;8818;9331;9653;10090;10347;10565;10690;10905;11226;11227;11277;11282;26035;27087;27090;29929;29940;51046;56548;63917;64131;64377;79053;79644;79796;80312;84892;90161;114805;124583;143888;146664;200424;727936;100128731	DPM2;NCAN;GALNT5;B4GALT6;OST4;FUT9;TET1;CANT1;GALNT11;ST6GALNAC4;GALNT6;XYLT1;GLCE;VCAN;BCL2;ST3GAL1;DSE;CHST7;MAN1A2;PAWR;OGT;MGAT5B;KDELC2;MPI;FUT1;UST;GXYLT2;TET3;TREX1;ALG9;ST8SIA3;HS2ST1;ABCA7;DCN;GALNT13;ALG6;DPM1;FUT8;HS6ST2;DPAGT1;ST8SIA2;POMGNT2;MVD;MGAT4B;ARFGEF1;SRD5A3;CHST8;B3GAT1;ALG8
GO:0001944	vasculature development	http://amigo.geneontology.org/amigo/term/GO:0001944	682	84	48.5798	1.72911	5.04421e-07	9.17138e-05	182;306;388;947;1491;1605;1634;1717;1870;1942;1944;1958;2013;2047;2321;2719;2828;2852;3082;3099;3162;3280;3553;3627;3690;3728;4015;4017;4041;4091;4628;4643;4804;4897;5176;5310;5315;5345;5396;5532;5740;5784;6301;6347;6376;6608;6659;6692;6915;7021;7048;7057;7128;7424;7453;7498;8322;8434;9241;9314;9421;10266;10457;10541;11117;11174;11277;22905;23328;23462;51330;51684;55636;56848;57493;64855;79924;80…	FAM129B;PTPN14;CCL2;SERPINF2;SERPINF1;FLT1;RHOB;LOXL2;VEGFC;HK2;DAG1;ZC3H12A;RECK;TNFAIP3;SOX4;HEG1;SASH1;HAND1;GPER1;THBS1;DHCR7;EFNA3;SMAD6;IL1B;ANXA3;ANP32B;CX3CL1;HGF;MYH10;EMILIN1;PKD1;XDH;TFAP2B;EPHB1;RAMP2;NRCAM;NGFR;ITGB3;SPRED1;SPHK2;LOX;SMO;TNFRSF12A;EGR1;TBXA2R;ADAMTS6;PKM;HEY1;PDGFD;JAG1;EMP2;KLF4;JUP;TGFBR2;LRP5;MYO1E;FZD4;TREX1;SPINT1;CHD7;EPN2;PTGIS;SUFU;GPNMB;GPR4;HMOX1;CXCL10;DCN…
GO:0035295	tube development	http://amigo.geneontology.org/amigo/term/GO:0035295	992	112	70.6615	1.58502	5.79862e-07	0.000103363	182;231;306;388;429;596;891;947;1605;1634;1717;1870;1942;1944;1956;2013;2047;2321;2625;2668;2719;2735;2736;2828;3082;3099;3162;3280;3553;3627;3655;3690;3728;4015;4017;4041;4091;4643;4804;4897;5176;5310;5315;5345;5362;5396;5420;5740;5898;5915;5979;6301;6347;6376;6522;6608;6659;6670;6692;6788;6915;7021;7048;7052;7057;7128;7424;7453;7498;8322;8434;8642;8914;9139;9241;9314;9421;9500;9788;10220;10266;…	FAM129B;TGM2;CCL2;SPINT2;SERPINF2;FOXN4;SERPINF1;SP3;FLT1;RHOB;LOXL2;VEGFC;HK2;EGFR;DAG1;ZC3H12A;RECK;ITGA6;TNFAIP3;AKR1B1;SOX4;HEG1;GDF11;SASH1;DCHS1;PLXNA2;HAND1;THBS1;DHCR7;BCL2;EFNA3;FMN1;MAN1A2;SMAD6;IL1B;WNK4;ANXA3;CX3CL1;HGF;RARB;MAGED1;EMILIN1;PKDCC;PKD1;XDH;TFAP2B;EPHB1;RAMP2;NRCAM;NGFR;MTSS1;ITGB3;SPRED1;SLC4A2;GLI2;LOX;SMO;SEMA4C;TNFRSF12A;ATOH8;CBFA2T2;TBXA2R;PKM;PODXL;HEY1;JAG1;EMP2;…
GO:0007049	cell cycle	http://amigo.geneontology.org/amigo/term/GO:0007049	1739	176	123.871	1.42083	6.12547e-07	0.000104778	60;388;429;440;493;580;596;641;701;890;891;892;899;1031;1032;1058;1063;1069;1602;1718;1869;1870;1874;1894;1956;1978;2035;2068;2177;2305;2625;2735;2827;2852;2956;3014;3082;3265;3280;3306;3312;3320;3553;3832;3996;4041;4288;4600;4628;4751;4771;4998;5243;5310;5426;5501;5546;5571;5577;5608;5898;5983;5997;6240;6300;6347;6659;6790;6839;7057;7128;7153;7280;7332;7813;7846;8099;8208;8313;8326;8438;8462;852…	TUBB2B;TUBB3;CACUL1;RAB11FIP3;CCL2;PRKAG1;ACTB;H2AFX;CDKN2C;TUBA1B;RGS2;NES;TUBA1A;KIF14;RHOB;KIF4B;EGFR;SPDYA;PPP1CC;MKI67;CTDNEP1;ANLN;ATP2B4;CEP55;HSP90AA1;FBXO5;FAM83D;CDK2AP1;TNFAIP3;HSPA2;RECQL4;SOX4;TXNL4A;CCNA2;KLF11;IQGAP3;GOLGA8B;GPER1;THBS1;BCL2;APPL2;TOP2A;UHRF1;FBXL7;CENPA;IL1B;FOXM1;EPB41;ABCB1;GAS7;HGF;RRM1;MYH10;CENPF;DHCR24;HMG20B;PKD1;ERCC6L;CEP63;EIF2AK4;CCNC;GAS2L1;CETN2;PRCC;…
GO:0023061	signal release	http://amigo.geneontology.org/amigo/term/GO:0023061	456	62	32.4815	1.90878	6.18856e-07	0.000104778	41;107;152;292;408;488;774;1113;1136;1141;1143;1803;1956;2625;2645;2850;2852;2901;3382;3553;4041;4826;4988;5027;5532;5991;6352;6536;6659;6855;6861;7021;7349;7425;7432;8322;8609;8864;8997;9066;9162;9254;9378;9379;9515;9727;9751;9783;11255;23025;26056;27445;51760;55512;55607;55636;58533;64855;65985;79772;140730;375704	FAM129B;STXBP5L;RAB11FIP3;EGFR;RAB11FIP5;SYT5;OPRM1;SOX4;VGF;ENHO;GPER1;CACNA1B;P2RX7;ADRA2C;IL1B;CHRNA3;NRXN1;KLF7;TFAP2B;SNPH;DPP4;KALRN;GCK;SNX6;CACNA2D2;SLC25A5;LRP5;ATP2A2;FZD4;VIP;GATA3;PCLO;HRH3;CHD7;UCN;SYT7;NRXN2;GRIK5;NNAT;SYT17;CHRNB2;GPR27;ASIC1;UNC13A;ADCY1;CHRNB4;PPP1R9A;PPP3CB;ICA1;ARRB1;SLC6A9;RFX3;AACS;SYP;DGKI;RIMS4;PER2;CHGA;MCTP1;RIMS3;SMPD3;CCL5
GO:0050804	modulation of chemical synaptic transmission	http://amigo.geneontology.org/amigo/term/GO:0050804	416	58	29.6323	1.95733	6.22373e-07	0.000104778	41;107;488;590;774;1009;1136;1141;1143;1759;1956;2047;2259;2668;2852;2890;2901;2918;3265;3553;4130;4900;4923;5332;5532;5577;5865;6376;6855;6900;7349;7804;8878;9066;9162;9254;9378;9515;9783;10369;23025;23237;23316;23542;23657;27065;27253;50944;54413;55607;56853;57338;79772;84502;140730;254263;347733;440275	TUBB2B;STXBP5L;MAP1A;EGFR;SQSTM1;RAB3B;CDH11;GRM8;CACNG2;GPER1;CACNA1B;IL1B;CHRNA3;NTSR1;CX3CL1;NRXN1;ARC;CELF4;CNTN2;EIF2AK4;NRGN;EPHB1;CNIH2;CACNA2D2;HRAS;MAPK8IP2;GDNF;CUX2;PRKAR2B;ATP2A2;FGF14;SHANK1;UCN;SYT7;PCDH17;DNM1;GRIK5;JPH3;CHRNB2;JPH4;ASIC1;NSG1;GRIA1;UNC13A;NLGN3;ADCY1;CHRNB4;PPP1R9A;PPP3CB;LRP8;BCHE;PLCB4;SYP;DGKI;RIMS4;SLC7A11;MCTP1;RIMS3
GO:0035239	tube morphogenesis	http://amigo.geneontology.org/amigo/term/GO:0035239	806	95	57.4125	1.65469	6.71772e-07	0.00010945	182;306;388;596;947;1605;1634;1870;1942;1944;1956;2013;2047;2321;2625;2668;2719;2735;2736;2828;3082;3099;3162;3280;3553;3627;3690;3728;4015;4017;4041;4643;4804;4897;5176;5310;5315;5345;5396;5420;5740;5898;5979;6301;6347;6376;6608;6659;6692;6788;6915;7021;7048;7052;7057;7128;7424;7453;7498;8322;8434;8642;8914;9241;9314;9421;9500;9788;10266;10457;10653;11117;22905;23328;23462;51330;51684;54910;5536…	FAM129B;TGM2;CCL2;SPINT2;SERPINF2;FOXN4;SERPINF1;FLT1;RHOB;LOXL2;VEGFC;HK2;EGFR;DAG1;ZC3H12A;RECK;TNFAIP3;SOX4;HEG1;SASH1;DCHS1;HAND1;THBS1;BCL2;EFNA3;FMN1;IL1B;WNK4;ANXA3;CX3CL1;HGF;MAGED1;EMILIN1;PKD1;XDH;TFAP2B;EPHB1;RAMP2;NRCAM;NGFR;MTSS1;ITGB3;SPRED1;GLI2;LOX;SMO;SEMA4C;TNFRSF12A;ATOH8;TBXA2R;PKM;PODXL;HEY1;JAG1;EMP2;KLF4;JUP;TGFBR2;GDNF;RALA;LRP5;MYO1E;FZD4;CTHRC1;GATA3;SPINT1;CHD7;EPN2;PTG…
GO:0099177	regulation of trans-synaptic signaling	http://amigo.geneontology.org/amigo/term/GO:0099177	417	58	29.7035	1.95263	6.74206e-07	0.00010945	41;107;488;590;774;1009;1136;1141;1143;1759;1956;2047;2259;2668;2852;2890;2901;2918;3265;3553;4130;4900;4923;5332;5532;5577;5865;6376;6855;6900;7349;7804;8878;9066;9162;9254;9378;9515;9783;10369;23025;23237;23316;23542;23657;27065;27253;50944;54413;55607;56853;57338;79772;84502;140730;254263;347733;440275	TUBB2B;STXBP5L;MAP1A;EGFR;SQSTM1;RAB3B;CDH11;GRM8;CACNG2;GPER1;CACNA1B;IL1B;CHRNA3;NTSR1;CX3CL1;NRXN1;ARC;CELF4;CNTN2;EIF2AK4;NRGN;EPHB1;CNIH2;CACNA2D2;HRAS;MAPK8IP2;GDNF;CUX2;PRKAR2B;ATP2A2;FGF14;SHANK1;UCN;SYT7;PCDH17;DNM1;GRIK5;JPH3;CHRNB2;JPH4;ASIC1;NSG1;GRIA1;UNC13A;NLGN3;ADCY1;CHRNB4;PPP1R9A;PPP3CB;LRP8;BCHE;PLCB4;SYP;DGKI;RIMS4;SLC7A11;MCTP1;RIMS3
GO:0050890	cognition	http://amigo.geneontology.org/amigo/term/GO:0050890	283	44	20.1585	2.1827	7.55507e-07	0.000119624	41;107;590;1141;1621;1956;2760;2890;4130;4900;4923;5176;5532;5577;6509;6900;7349;7419;7432;7436;7881;8326;8997;9162;9378;9379;10347;10396;11255;23237;23316;23542;23657;26047;50944;53358;54413;55084;55636;57338;80823;84502;152789;440275	JAKMIP1;MAP1A;KCNAB1;SERPINF1;EGFR;GM2A;NTSR1;NRXN1;ARC;CNTN2;EIF2AK4;NRGN;KALRN;SOBP;VLDLR;MAPK8IP2;CUX2;PRKAR2B;VIP;SHANK1;HRH3;CHD7;SHC3;UCN;CNTNAP2;NRXN2;ABCA7;JPH3;CHRNB2;JPH4;ASIC1;GRIA1;NLGN3;ADCY1;PPP3CB;ATP8A1;BCHE;DBH;BHLHB9;SLC1A4;DGKI;SLC7A11;VDAC3;FZD9
GO:0051240	positive regulation of multicellular organismal process	http://amigo.geneontology.org/amigo/term/GO:0051240	1661	169	118.315	1.42839	7.63192e-07	0.000119624	152;182;306;388;411;429;488;583;596;865;891;947;1054;1113;1131;1143;1272;1382;1491;1605;1621;1869;1894;1902;1956;1958;2039;2047;2321;2625;2643;2664;2668;2735;2736;2824;2827;2852;2956;3059;3082;3098;3099;3162;3232;3265;3280;3553;3554;3575;3654;3690;3728;3897;4017;4041;4318;4345;4747;4804;4830;4897;4923;4988;5027;5045;5142;5176;5315;5345;5362;5501;5583;5740;5915;5979;5991;5997;6376;6505;6546;6608;6…	FAM129B;TUBB2B;GDI1;SERPINF2;RGS2;SERPINF1;PDE4B;FLT1;RHOB;LOXL2;VEGFC;HK2;EGFR;DAG1;LRRN3;ATP11C;ZC3H12A;CREB3L2;PPP1CC;CEBPG;FBXO5;CADM1;NEFL;OPRM1;FURIN;TNFAIP3;HEG1;HAX1;SASH1;PLXNA2;IQGAP3;STMN2;GPER1;THBS1;BCL2;PDE5A;TNFRSF11A;NEGR1;P2RX7;CD200;ARSB;ADRA2C;IL1B;OGT;IRAK1;ANXA3;RIPK2;NTSR1;CX3CL1;HGF;PDLIM7;ANKRD1;RARB;MAGED1;PKDCC;NRXN1;HMG20B;HK1;DMTN;EPHB1;RAMP2;NRCAM;NGFR;MSH6;ITGB3;SH3P…
GO:1901137	carbohydrate derivative biosynthetic process	http://amigo.geneontology.org/amigo/term/GO:1901137	712	86	50.7168	1.69569	8.42228e-07	0.000129774	107;203;226;596;669;1462;1463;1503;1634;1798;2523;2530;2583;2584;2645;2719;2977;3038;3098;3099;3553;3939;4351;4597;4830;4832;5027;5074;5315;5549;5571;6240;6482;6675;7360;7368;8128;8473;8534;8813;8818;9060;9331;9435;9605;9653;9672;10090;10347;10565;10690;10905;11226;11227;11277;11282;26035;27087;27090;29929;29940;51020;51046;54704;55022;55902;56548;63917;64131;64377;79053;79644;79796;79966;80201;8…	PRKAG1;LDHA;DPM2;NCAN;HK2;GALNT5;B4GALT6;SDC3;OST4;FUT9;HDDC2;PAPSS2;TET1;CANT1;SCD5;B4GALNT1;GALNT11;ST6GALNAC4;GALNT6;XYLT1;GLCE;VCAN;UAP1;BCL2;ST3GAL1;CHST2;DSE;CHST7;P2RX7;MAN1A2;PAWR;IL1B;PDP1;OGT;MGAT5B;RRM1;KDELC2;HK1;UGT8;CHST1;MPI;BPGM;GCK;FUT1;NME1;PKM;UST;GXYLT2;TET3;ACSS2;TREX1;ALG9;ST8SIA3;PRELP;HS2ST1;ABCA7;PID1;DCN;CMPK2;GALNT13;CTPS1;ALG6;DPM1;ADCY1;FUT8;HKDC1;GALK1;HS6ST2;NME3;DP…
GO:0072358	cardiovascular system development	http://amigo.geneontology.org/amigo/term/GO:0072358	691	84	49.2209	1.70659	8.7102e-07	0.000131974	182;306;388;947;1491;1605;1634;1717;1870;1942;1944;1958;2013;2047;2321;2719;2828;2852;3082;3099;3162;3280;3553;3627;3690;3728;4015;4017;4041;4091;4628;4643;4804;4897;5176;5310;5315;5345;5396;5532;5740;5784;6301;6347;6376;6608;6659;6692;6915;7021;7048;7057;7128;7424;7453;7498;8322;8434;9241;9314;9421;10266;10457;10541;11117;11174;11277;22905;23328;23462;51330;51684;55636;56848;57493;64855;79924;80…	FAM129B;PTPN14;CCL2;SERPINF2;SERPINF1;FLT1;RHOB;LOXL2;VEGFC;HK2;DAG1;ZC3H12A;RECK;TNFAIP3;SOX4;HEG1;SASH1;HAND1;GPER1;THBS1;DHCR7;EFNA3;SMAD6;IL1B;ANXA3;ANP32B;CX3CL1;HGF;MYH10;EMILIN1;PKD1;XDH;TFAP2B;EPHB1;RAMP2;NRCAM;NGFR;ITGB3;SPRED1;SPHK2;LOX;SMO;TNFRSF12A;EGR1;TBXA2R;ADAMTS6;PKM;HEY1;PDGFD;JAG1;EMP2;KLF4;JUP;TGFBR2;LRP5;MYO1E;FZD4;TREX1;SPINT1;CHD7;EPN2;PTGIS;SUFU;GPNMB;GPR4;HMOX1;CXCL10;DCN…
GO:0048870	cell motility	http://amigo.geneontology.org/amigo/term/GO:0048870	1518	156	108.129	1.44272	1.20553e-06	0.000171242	60;81;182;306;309;388;397;411;429;460;493;583;596;684;947;960;1113;1602;1605;1621;1634;1636;1641;1803;1902;1942;1956;2013;2039;2046;2047;2321;2530;2625;2668;2719;2768;2852;2919;3082;3162;3265;3280;3418;3553;3554;3627;3655;3690;3693;3728;3897;3936;4017;4318;4345;4628;4692;4771;4897;5142;5176;5362;5420;5979;5991;6347;6352;6372;6373;6374;6376;6404;6405;6546;6586;6591;6608;6781;6900;6915;7048;7057;71…	TUBB2B;PHACTR1;CCL2;ACTB;SPINT2;CXCL1;ITGB5;SERPINF1;SLC16A8;PDE4B;KIF14;FLT1;RHOB;LOXL2;VEGFC;EGFR;RRAS2;DAG1;CXCL5;ZC3H12A;CD44;SDC3;SLIT3;GNA12;ANLN;ATP2B4;FBXO5;FAM83D;SH3RF2;TNN;RECK;ITGA6;SELPLG;TNFAIP3;SASH1;SNAI2;DCHS1;PLXNA2;GPER1;THBS1;BCL2;LDB2;AMOTL2;TNFRSF11A;GPR173;CD200;ARSB;IL1B;CXCL6;DRGX;ANXA3;CD248;CX3CL1;HGF;EPHA8;MYH10;EMILIN1;ARHGDIB;ARC;SRGAP3;CNTN2;DMTN;EPHB1;ACTN4;NRCAM;I…
GO:0051674	localization of cell	http://amigo.geneontology.org/amigo/term/GO:0051674	1518	156	108.129	1.44272	1.20553e-06	0.000171242	60;81;182;306;309;388;397;411;429;460;493;583;596;684;947;960;1113;1602;1605;1621;1634;1636;1641;1803;1902;1942;1956;2013;2039;2046;2047;2321;2530;2625;2668;2719;2768;2852;2919;3082;3162;3265;3280;3418;3553;3554;3627;3655;3690;3693;3728;3897;3936;4017;4318;4345;4628;4692;4771;4897;5142;5176;5362;5420;5979;5991;6347;6352;6372;6373;6374;6376;6404;6405;6546;6586;6591;6608;6781;6900;6915;7048;7057;71…	TUBB2B;PHACTR1;CCL2;ACTB;SPINT2;CXCL1;ITGB5;SERPINF1;SLC16A8;PDE4B;KIF14;FLT1;RHOB;LOXL2;VEGFC;EGFR;RRAS2;DAG1;CXCL5;ZC3H12A;CD44;SDC3;SLIT3;GNA12;ANLN;ATP2B4;FBXO5;FAM83D;SH3RF2;TNN;RECK;ITGA6;SELPLG;TNFAIP3;SASH1;SNAI2;DCHS1;PLXNA2;GPER1;THBS1;BCL2;LDB2;AMOTL2;TNFRSF11A;GPR173;CD200;ARSB;IL1B;CXCL6;DRGX;ANXA3;CD248;CX3CL1;HGF;EPHA8;MYH10;EMILIN1;ARHGDIB;ARC;SRGAP3;CNTN2;DMTN;EPHB1;ACTN4;NRCAM;I…
GO:0001568	blood vessel development	http://amigo.geneontology.org/amigo/term/GO:0001568	654	80	46.5853	1.71728	1.24748e-06	0.000174474	182;306;388;947;1605;1634;1717;1870;1942;1944;1958;2013;2047;2321;2719;2828;2852;3082;3099;3162;3280;3553;3627;3690;3728;4015;4017;4041;4091;4628;4643;4804;4897;5176;5310;5315;5345;5396;5740;6301;6347;6376;6608;6659;6692;6915;7021;7048;7057;7128;7424;7453;7498;8322;8434;9241;9314;9421;10266;10457;11117;11174;11277;22905;23328;23462;51330;51684;55636;56848;57493;64855;79924;80149;80310;84830;14416…	FAM129B;CCL2;SERPINF2;SERPINF1;FLT1;RHOB;LOXL2;VEGFC;HK2;DAG1;ZC3H12A;RECK;TNFAIP3;SOX4;HEG1;SASH1;HAND1;GPER1;THBS1;DHCR7;EFNA3;SMAD6;IL1B;ANXA3;CX3CL1;HGF;MYH10;EMILIN1;PKD1;XDH;TFAP2B;EPHB1;RAMP2;NRCAM;NGFR;ITGB3;SPRED1;SPHK2;LOX;SMO;TNFRSF12A;EGR1;TBXA2R;ADAMTS6;PKM;HEY1;PDGFD;JAG1;EMP2;KLF4;JUP;TGFBR2;LRP5;MYO1E;FZD4;TREX1;SPINT1;CHD7;EPN2;PTGIS;SUFU;GPNMB;GPR4;HMOX1;CXCL10;DCN;ADTRP;NOG;E2F…
GO:0120035	regulation of plasma membrane bounded cell projection organization	http://amigo.geneontology.org/amigo/term/GO:0120035	665	81	47.3689	1.70998	1.26768e-06	0.000174613	411;960;1136;1141;1272;1382;1400;1902;1942;2039;2625;2664;3082;3265;3475;3897;4343;4651;4747;4804;4830;4897;5027;5176;5362;5396;5420;5898;5979;5997;6376;6405;6900;7419;7436;7804;7813;8322;8507;8997;9139;9314;10090;10501;10787;11075;11135;22876;23025;23108;23189;23237;23316;26499;27063;29116;50944;51330;51364;51393;51760;54413;54443;54910;55607;57118;57533;57643;64764;65249;79735;80031;80725;80823…	TUBB2B;TBC1D14;ZSWIM5;GDI1;RGS2;SERPINF1;ZMYND10;CREB3L2;CD44;ANLN;NEFL;CRMP1;PLXNA2;STMN2;MYO10;ZSWIM4;NEGR1;P2RX7;ARSB;CHRNA3;RAP1GAP2;CX3CL1;HGF;ANKRD1;ARC;CNTN2;DMTN;NRCAM;NGFR;SEMA6B;LPAR1;SEMA3F;SEMA6D;KALRN;SEMA4C;TNFRSF12A;CBFA2T2;TRPV2;NME1;PODXL;HRAS;VLDLR;KLF4;CRABP2;CUX2;SRCIN1;RALA;UST;INPP5F;FZD4;GATA3;CAMK1D;RTN4IP1;SHANK1;MYLIP;KANK1;IFRD1;RET;SYT17;SEZ6;CHRNB2;TRIM67;UNC13A;NLGN3…
GO:0045597	positive regulation of cell differentiation	http://amigo.geneontology.org/amigo/term/GO:0045597	933	105	66.4589	1.57992	1.55167e-06	0.000210541	118;152;182;411;429;596;824;865;947;1272;1382;1491;1605;1869;1894;1902;2039;2625;2664;2668;2736;2852;3059;3082;3232;3280;3553;3575;3897;4017;4041;4217;4747;4771;4804;4830;4897;4988;5176;5345;5362;5501;5583;5915;5979;5991;5997;6300;6376;6591;6608;6692;6788;6790;7048;7424;7436;7804;8313;8322;8507;8654;8740;8767;8929;8997;9139;9181;9260;9518;9760;10266;10362;10456;11075;23025;23316;26271;27063;27185…	FAM129B;TUBB2B;GDI1;SERPINF2;RGS2;SERPINF1;LOXL2;VEGFC;DAG1;ATP11C;ZC3H12A;ADD1;CREB3L2;PPP1CC;FBXO5;NEFL;OPRM1;HAX1;SNAI2;PLXNA2;STMN2;GPER1;BCL2;PDE5A;NEGR1;UNC13D;ARSB;ADRA2C;IL1B;RIPK2;CX3CL1;HGF;PDLIM7;ANKRD1;RARB;PKDCC;HMG20B;DMTN;RAMP2;NRCAM;NGFR;SH3PXD2B;LPAR1;KALRN;GLI2;SMO;TNFRSF12A;ATOH8;CBFA2T2;TRPV2;DISC1;NME1;MAPK12;VLDLR;JAG1;E2F1;CRABP2;ECT2;TGFBR2;GDNF;CUX2;PRKCH;LRP5;AURKA;IL7R;…
GO:0007611	learning or memory	http://amigo.geneontology.org/amigo/term/GO:0007611	244	39	17.3805	2.2439	1.58155e-06	0.000211439	41;107;590;1141;1621;1956;2760;2890;4130;4900;4923;5176;5532;5577;6900;7349;7419;7432;7436;7881;8326;8997;9162;9378;9379;10347;10396;23237;23316;23542;23657;26047;50944;53358;54413;57338;80823;84502;440275	MAP1A;KCNAB1;SERPINF1;EGFR;GM2A;NTSR1;NRXN1;ARC;CNTN2;EIF2AK4;NRGN;KALRN;VLDLR;MAPK8IP2;CUX2;PRKAR2B;VIP;SHANK1;SHC3;UCN;CNTNAP2;NRXN2;ABCA7;JPH3;CHRNB2;JPH4;ASIC1;GRIA1;NLGN3;ADCY1;PPP3CB;ATP8A1;BCHE;DBH;BHLHB9;DGKI;SLC7A11;VDAC3;FZD9
GO:1901342	regulation of vasculature development	http://amigo.geneontology.org/amigo/term/GO:1901342	313	46	22.2954	2.0632	2.12721e-06	0.000280228	306;388;947;1491;1634;1870;1942;1944;1958;2013;2321;2828;2852;3082;3099;3162;3553;3627;3728;4804;5176;5315;5740;6301;6376;6915;7048;7057;7128;7424;7453;7498;8434;9314;10266;10457;11117;22905;23328;23462;51330;64855;79924;80149;80310;161742	FAM129B;SERPINF1;FLT1;RHOB;VEGFC;HK2;ZC3H12A;RECK;TNFAIP3;SASH1;GPER1;THBS1;EFNA3;IL1B;ANXA3;CX3CL1;HGF;EMILIN1;XDH;RAMP2;NGFR;SPRED1;TNFRSF12A;EGR1;TBXA2R;PKM;HEY1;PDGFD;EMP2;KLF4;JUP;TGFBR2;EPN2;PTGIS;GPNMB;GPR4;HMOX1;CXCL10;DCN;CTH;E2F2;EFNA1;CD34;WARS;SARS;ADM2
GO:0031344	regulation of cell projection organization	http://amigo.geneontology.org/amigo/term/GO:0031344	674	81	48.01	1.68715	2.15773e-06	0.000280228	411;960;1136;1141;1272;1382;1400;1902;1942;2039;2625;2664;3082;3265;3475;3897;4343;4651;4747;4804;4830;4897;5027;5176;5362;5396;5420;5898;5979;5997;6376;6405;6900;7419;7436;7804;7813;8322;8507;8997;9139;9314;10090;10501;10787;11075;11135;22876;23025;23108;23189;23237;23316;26499;27063;29116;50944;51330;51364;51393;51760;54413;54443;54910;55607;57118;57533;57643;64764;65249;79735;80031;80725;80823…	TUBB2B;TBC1D14;ZSWIM5;GDI1;RGS2;SERPINF1;ZMYND10;CREB3L2;CD44;ANLN;NEFL;CRMP1;PLXNA2;STMN2;MYO10;ZSWIM4;NEGR1;P2RX7;ARSB;CHRNA3;RAP1GAP2;CX3CL1;HGF;ANKRD1;ARC;CNTN2;DMTN;NRCAM;NGFR;SEMA6B;LPAR1;SEMA3F;SEMA6D;KALRN;SEMA4C;TNFRSF12A;CBFA2T2;TRPV2;NME1;PODXL;HRAS;VLDLR;KLF4;CRABP2;CUX2;SRCIN1;RALA;UST;INPP5F;FZD4;GATA3;CAMK1D;RTN4IP1;SHANK1;MYLIP;KANK1;IFRD1;RET;SYT17;SEZ6;CHRNB2;TRIM67;UNC13A;NLGN3…
GO:0050808	synapse organization	http://amigo.geneontology.org/amigo/term/GO:0050808	385	53	27.4241	1.93261	2.77535e-06	0.000352392	60;782;785;1141;1605;1942;2047;2668;3312;3897;4628;4747;4897;5098;6376;6405;6900;7804;7846;8326;8927;8997;9118;9254;9378;9379;10369;10479;23024;23025;23237;23316;23544;23657;27253;27445;50944;54413;54674;55607;56097;56127;56132;56850;57717;79012;80725;80823;124925;158038;221935;375323;392617	ACTB;LHFPL4;TUBA1A;DAG1;LRRN3;PCDHGC3;NEFL;CACNG2;PDZRN3;GRIPAP1;CX3CL1;MYH10;NRXN1;ARC;CNTN2;EPHB1;NRCAM;HSPA8;PCDHB16;SEMA3F;KALRN;CACNB4;CACNA2D2;BSN;PCDHB3;ELFN1;CACNB1;GDNF;CUX2;SRCIN1;SEZ6L;PCLO;SHANK1;PCDHGC5;PCDH17;NRXN2;INA;SEZ6;CHRNB2;UNC13A;NLGN3;SLC9A6;PPP1R9A;LRP8;EFNA1;SDK1;BHLHB9;PCDHB9;L1CAM;CAMKV;SLC7A11;LINGO2;FZD9
GO:0042493	response to drug	http://amigo.geneontology.org/amigo/term/GO:0042493	994	109	70.804	1.53946	3.29741e-06	0.000408795	19;41;60;107;117;182;292;388;408;429;440;590;596;641;824;890;891;1063;1131;1132;1136;1141;1143;1468;1503;1621;1644;1894;1956;1958;1978;2021;2354;2625;2668;2768;2775;2934;3082;3162;3178;3553;3728;3757;3939;4015;4217;4257;4646;4747;4830;4923;4982;4988;5027;5074;5106;5142;5176;5243;5532;5577;5608;5865;5979;5997;6505;6536;6541;6546;6586;6861;6915;7021;7048;7057;7128;7349;7412;7424;7804;8322;8438;8767…	ACTB;LDHA;RGS2;SERPINF1;PDE4B;RHOB;VEGFC;EGFR;ZC3H12A;RAB3B;SLIT3;GNA12;SYT5;NEFL;OPRM1;TNFAIP3;CCNA2;SLC52A2;THBS1;ADCYAP1R1;BCL2;CHRM4;SLC13A3;P2RX7;PAWR;IL1B;CHRNA3;SLC7A1;ABCB1;RIPK2;NTSR1;HGF;ANKRD1;TNFRSF11B;CENPF;TFAP2B;RAMP2;GSN;LOX;TRAP1;EGR1;TBXA2R;NME1;SLC25A10;PDGFD;JAG1;MGST1;KLF4;JUP;ECT2;TGFBR2;GDNF;SLC25A5;PRKAR2B;MYO6;UNC79;FZD4;GATA3;TREX1;HRH3;UCN;DDC;SYT7;SLC1A1;ENDOG;SLC25A42…
GO:0034762	regulation of transmembrane transport	http://amigo.geneontology.org/amigo/term/GO:0034762	521	66	37.1116	1.77842	3.32755e-06	0.000408795	60;81;287;306;493;596;774;782;785;823;1612;1804;2259;2719;2745;2852;3099;3306;3553;3627;3738;3757;3760;3765;4318;4923;4988;5027;5142;5243;5997;6335;6373;6376;6546;6769;7057;7881;8514;8864;8913;9254;9481;10369;23237;23416;23542;28999;30845;50944;53373;53826;54413;55022;55636;55800;57338;60598;65266;80333;84502;84959;131096;149111;254263;338440	ACTB;EHD3;KCNAB1;RGS2;PDE4B;HK2;KCNAB2;CNIH3;ATP2B4;FXYD6;KCNJ9;SLC25A27;OPRM1;CACNA1G;HSPA2;CACNG2;GPER1;THBS1;BCL2;CACNA1B;P2RX7;KLF15;IL1B;KCNJ3;WNK4;ANXA3;ABCB1;NTSR1;DAPK1;CX3CL1;CAPN1;DPP6;ARC;ACTN4;CNIH2;CACNB4;KCNK15;TPCN1;CACNA2D2;KCNA3;CXCL11;CACNB1;MAPK8IP2;KCNH8;FGF14;SHANK1;CHD7;UBASH3B;ANK2;SCN3B;PID1;CXCL10;JPH3;JPH4;NLGN3;ANO9;KCNH2;KCNH3;SCN9A;SLC8A1;STAC;PER2;KCNIP4;MMP9;GPC3;GL…
GO:0030029	actin filament-based process	http://amigo.geneontology.org/amigo/term/GO:0030029	715	84	50.9304	1.64931	3.45579e-06	0.000418888	60;71;81;118;226;287;388;397;408;596;684;1265;1894;1902;2013;2035;2039;2824;2919;2934;3059;3265;3645;3693;3728;3757;3760;3856;3936;3985;3996;4287;4628;4643;4646;4771;5074;5142;5345;5898;6376;6710;6781;7111;7791;8522;8913;9118;9181;9260;9788;10049;10456;10529;10565;10787;10788;11034;11113;11135;22843;23022;23092;23136;23189;25802;26499;27063;50944;51421;54443;55607;55800;56776;81788;84033;84952;12…	PHACTR1;NUAK2;ACTB;SERPINF2;CXCL1;ITGB5;ACTG1;PDE4B;CNN2;RHOB;ZYX;MYL6B;ADD1;ANLN;LIMK2;FGD4;CACNA1G;HAX1;DSTN;LMOD1;SPTB;BCL2;AMOTL2;FMN1;PAWR;DNAJB6;KCNJ3;EPB41;GAS7;CX3CL1;PDLIM7;ANKRD1;MYH10;ARHGDIB;OBSCN;DMTN;ACTN4;FMN2;MTSS1;SH3PXD2B;LPAR1;GSN;PALLD;BST2;TMOD1;STC1;HRAS;ARHGAP26;EMP2;JUP;CIT;ECT2;RALA;MYO6;MYO1E;SHANK1;ANK2;ATXN3;SCN3B;KANK1;GPM6B;INA;CGNL1;PLEK2;NEBL;NCKAP1;KRT8;KCNH2;PPP1…
GO:0009628	response to abiotic stimulus	http://amigo.geneontology.org/amigo/term/GO:0009628	1123	120	79.9929	1.50013	3.69983e-06	0.000439219	41;81;231;355;388;408;411;429;440;488;493;596;641;824;890;891;947;1032;1141;1265;1605;1621;1634;1803;1831;1869;1894;1902;1917;1956;1958;2021;2047;2068;2177;2354;2625;2805;2828;2956;3014;3099;3162;3265;3306;3312;3313;3320;3553;3627;3645;3654;3728;3760;3856;3939;4017;4239;4287;4923;4988;5027;5176;5243;5310;5315;5493;5501;5723;5740;6240;6546;6591;6769;6781;6839;7048;7057;7349;7412;7424;7425;8438;861…	HP1BP3;MFAP4;LDHA;H2AFX;SCARA3;SERPINF1;CNN2;RHOB;LOXL2;VEGFC;HK2;EGFR;RAB11FIP5;DAG1;PPP1CC;ATP2B4;HSP90AA1;SLC25A27;OPRM1;AKR1B1;HSPA2;CCNA2;SNAI2;VGF;THBS1;HSPA9;BCL2;TNFRSF11A;P2RX7;DNAJB6;ARSB;IL1B;KCNJ3;DRGX;IRAK1;BAG3;ABCB1;NTSR1;RRM1;ANKRD1;NRXN1;PKD1;EIF2AK4;EEF1A2;EPHB1;RAMP2;ACTN4;FMN2;HSPA8;PBK;MSH6;LPAR1;DPP4;UNC119;TSC22D3;EGR1;TRPV2;PKM;STC1;GOT1;HRAS;LRRC8D;ERCC2;E2F1;JUP;ECT2;TGF…
GO:0007155	cell adhesion	http://amigo.geneontology.org/amigo/term/GO:0007155	1369	141	97.5158	1.44592	3.72015e-06	0.000439219	60;71;81;182;306;388;394;397;460;488;596;641;865;947;960;1008;1009;1272;1305;1404;1462;1463;1605;1803;1840;1842;1942;1956;2013;2039;2046;2047;2625;2736;2824;2934;3232;3280;3553;3575;3654;3655;3690;3693;3728;3897;4017;4045;4091;4239;4287;4345;4359;4628;4651;4771;4897;5074;5097;5098;5310;5345;5362;5420;5979;6347;6352;6376;6404;6591;6900;7048;7052;7057;7130;7412;7791;8322;8324;8406;8642;8654;8728;87…	MFAP4;MEGF11;TGM2;CCL2;ACTB;NFAT5;SPINT2;SERPINF2;ITGB5;NCAN;ACTG1;KIF14;RHOB;LOXL2;ZYX;CADM3;EGFR;PDZD2;CDHR1;DAG1;ZC3H12A;CD44;CDH11;PCDHGC3;FZD7;ADAM23;HAPLN1;TNN;CADM1;CCDC80;ITGA6;SELPLG;NUAK1;ADAM19;PCDHA6;SNAI2;DCHS1;PLXNA2;CLDN15;THBS1;VCAN;BCL2;PDE5A;MYO10;NEGR1;PCDHB15;CD200;FMN1;PAWR;UNC13D;DNAJB6;SMAD6;IL1B;IRAK1;ANXA3;SRPX;RIPK2;CX3CL1;EPHA8;MYH10;EMILIN1;ARHGDIB;NRXN1;PKD1;CNTN2;DMT…
GO:0045666	positive regulation of neuron differentiation	http://amigo.geneontology.org/amigo/term/GO:0045666	350	49	24.931	1.96543	4.07814e-06	0.000467433	152;411;429;596;1272;1382;1894;1902;2664;2736;3082;3232;3897;4747;4804;4830;4897;5176;5362;5915;5979;5997;6376;7436;7804;8322;8507;8929;8997;9139;9181;10362;11075;23025;23316;27063;27339;50944;51330;51393;51760;55607;57118;64764;79191;80823;257194;347733;440730	TUBB2B;GDI1;RGS2;SERPINF1;CREB3L2;NEFL;PLXNA2;STMN2;BCL2;NEGR1;ARSB;ADRA2C;CX3CL1;HGF;ANKRD1;RARB;HMG20B;NRCAM;NGFR;LPAR1;KALRN;GLI2;TNFRSF12A;CBFA2T2;TRPV2;NME1;VLDLR;CRABP2;ECT2;CUX2;FZD4;CAMK1D;SHANK1;RET;SYT17;TRIM67;UNC13A;PRPF19;ENC1;PPP1R9A;LRP8;BHLHB9;HOXD3;ASCL1;L1CAM;CNTN1;IRX3;PHOX2B;ARHGEF2
GO:0009100	glycoprotein metabolic process	http://amigo.geneontology.org/amigo/term/GO:0009100	390	53	27.7802	1.90783	4.08178e-06	0.000467433	411;596;1462;1463;1634;1798;2523;2530;4351;4597;5074;5806;6482;8128;8473;8813;8818;9331;9653;9695;10090;10347;10565;10690;10905;11226;11227;11277;11282;26035;27087;27090;29929;29940;51046;56548;63917;64131;64377;79053;79644;79796;80312;84892;90161;114805;124583;129807;143888;146664;200424;727936;100128731	PTX3;DPM2;NCAN;GALNT5;B4GALT6;OST4;FUT9;NEU4;TET1;CANT1;GALNT11;ST6GALNAC4;GALNT6;XYLT1;GLCE;VCAN;BCL2;ST3GAL1;DSE;CHST7;MAN1A2;PAWR;ARSB;OGT;MGAT5B;KDELC2;EDEM1;MPI;FUT1;UST;GXYLT2;TET3;TREX1;ALG9;ST8SIA3;HS2ST1;ABCA7;DCN;GALNT13;ALG6;DPM1;FUT8;HS6ST2;DPAGT1;ST8SIA2;POMGNT2;MVD;MGAT4B;ARFGEF1;SRD5A3;CHST8;B3GAT1;ALG8
GO:0034765	regulation of ion transmembrane transport	http://amigo.geneontology.org/amigo/term/GO:0034765	441	58	31.413	1.84637	4.11337e-06	0.000467433	81;287;306;493;774;782;785;823;1612;1804;2259;2745;2852;3306;3627;3738;3757;3760;3765;4318;4923;4988;5027;5142;5243;5997;6335;6373;6376;6546;6769;7057;7881;8514;8864;8913;9254;10369;23237;23416;23542;30845;50944;53373;53826;54413;55636;55800;57338;60598;65266;80333;84502;84959;131096;149111;254263;338440	EHD3;KCNAB1;RGS2;PDE4B;KCNAB2;CNIH3;ATP2B4;FXYD6;KCNJ9;OPRM1;CACNA1G;HSPA2;CACNG2;GPER1;THBS1;CACNA1B;P2RX7;KCNJ3;WNK4;ANXA3;ABCB1;NTSR1;DAPK1;CX3CL1;CAPN1;DPP6;ARC;ACTN4;CNIH2;CACNB4;KCNK15;TPCN1;CACNA2D2;KCNA3;CXCL11;CACNB1;MAPK8IP2;KCNH8;FGF14;SHANK1;CHD7;UBASH3B;ANK2;SCN3B;CXCL10;JPH3;JPH4;NLGN3;ANO9;KCNH2;KCNH3;SCN9A;SLC8A1;STAC;PER2;KCNIP4;MMP9;GLRX
GO:0032880	regulation of protein localization	http://amigo.geneontology.org/amigo/term/GO:0032880	956	105	68.0972	1.54191	4.69527e-06	0.000515081	60;152;292;408;580;596;947;1113;1605;1803;1869;1894;1956;2035;2039;2625;2645;2664;2824;2850;2852;2934;3059;3098;3265;3312;3320;3382;3418;3553;3728;3936;4041;4130;4345;4628;4771;4804;4826;4988;5027;5532;5583;5784;5991;6352;6376;6608;6659;6769;7021;7128;7332;7424;7432;8326;8514;8609;8729;8767;8864;8878;9066;9201;9254;9515;9531;9695;9727;10049;10369;10403;10456;10541;23245;23657;23705;23765;25942;26…	PTPN14;STXBP5L;RAB11FIP3;ACTB;MAP1A;GDI1;VEGFC;EGFR;KCNAB2;SQSTM1;RAB11FIP5;DAG1;ZC3H12A;RHBDF2;HSP90AA1;CADM1;OPRM1;TNFAIP3;CACNG2;SOX4;GLIS2;HAX1;GPER1;BCL2;P2RX7;CD200;DNAJB6;GRIPAP1;ADRA2C;IL1B;EPB41;BAG3;RIPK2;ANP32B;CX3CL1;ANKRD1;MYH10;PKDCC;DTX3L;KLF7;HK1;TFAP2B;DMTN;HSPA8;NGFR;EDEM1;DPP4;GSN;SMO;GCK;CACNA2D2;SLC35D3;HRAS;E2F1;JUP;ECT2;BARD1;SRCIN1;SLC25A5;DCLK1;PRKCH;LRP5;ATCAY;VIP;GATA3;…
GO:0072359	circulatory system development	http://amigo.geneontology.org/amigo/term/GO:0072359	1026	111	73.0834	1.51881	4.99493e-06	0.000540582	182;287;306;388;429;891;947;1491;1605;1634;1717;1870;1942;1944;1956;1958;2013;2047;2321;2625;2719;2735;2736;2828;2852;2997;3082;3099;3162;3280;3553;3627;3690;3728;4015;4017;4041;4091;4628;4643;4804;4897;5176;5310;5315;5345;5396;5532;5681;5740;5784;5915;5997;6301;6347;6376;6546;6586;6591;6608;6659;6692;6788;6915;7021;7048;7057;7128;7412;7424;7453;7498;7881;8313;8322;8324;8434;8642;9241;9314;9421;1…	FAM129B;PTPN14;CCL2;SERPINF2;FOXN4;KCNAB1;RGS2;SERPINF1;SCUBE1;FLT1;RHOB;LOXL2;VEGFC;HK2;EGFR;DAG1;ZC3H12A;SLIT3;FZD7;GALNT11;RECK;TNFAIP3;SOX4;HEG1;SASH1;SNAI2;DCHS1;HAND1;GPER1;THBS1;DHCR7;EFNA3;SMAD6;IL1B;ANXA3;ANP32B;CX3CL1;HGF;ANKRD1;RARB;MYH10;EMILIN1;PKD1;XDH;TFAP2B;EPHB1;RAMP2;NRCAM;NGFR;ITGB3;SH3PXD2B;SPRED1;SPHK2;GLI2;LOX;SMO;TNFRSF12A;EGR1;TBXA2R;ADAMTS6;PKM;HEY1;PDGFD;PSKH1;JAG1;EMP2;…
GO:0022610	biological adhesion	http://amigo.geneontology.org/amigo/term/GO:0022610	1377	141	98.0856	1.43752	5.0783e-06	0.000543139	60;71;81;182;306;388;394;397;460;488;596;641;865;947;960;1008;1009;1272;1305;1404;1462;1463;1605;1803;1840;1842;1942;1956;2013;2039;2046;2047;2625;2736;2824;2934;3232;3280;3553;3575;3654;3655;3690;3693;3728;3897;4017;4045;4091;4239;4287;4345;4359;4628;4651;4771;4897;5074;5097;5098;5310;5345;5362;5420;5979;6347;6352;6376;6404;6591;6900;7048;7052;7057;7130;7412;7791;8322;8324;8406;8642;8654;8728;87…	MFAP4;MEGF11;TGM2;CCL2;ACTB;NFAT5;SPINT2;SERPINF2;ITGB5;NCAN;ACTG1;KIF14;RHOB;LOXL2;ZYX;CADM3;EGFR;PDZD2;CDHR1;DAG1;ZC3H12A;CD44;CDH11;PCDHGC3;FZD7;ADAM23;HAPLN1;TNN;CADM1;CCDC80;ITGA6;SELPLG;NUAK1;ADAM19;PCDHA6;SNAI2;DCHS1;PLXNA2;CLDN15;THBS1;VCAN;BCL2;PDE5A;MYO10;NEGR1;PCDHB15;CD200;FMN1;PAWR;UNC13D;DNAJB6;SMAD6;IL1B;IRAK1;ANXA3;SRPX;RIPK2;CX3CL1;EPHA8;MYH10;EMILIN1;ARHGDIB;NRXN1;PKD1;CNTN2;DMT…
GO:0006468	protein phosphorylation	http://amigo.geneontology.org/amigo/term/GO:0006468	1860	181	132.49	1.36614	5.21849e-06	0.000551643	60;152;238;355;408;493;596;641;656;701;890;891;892;899;960;1031;1032;1136;1272;1605;1612;1636;1846;1850;1894;1902;1942;1956;1958;2013;2039;2046;2047;2068;2250;2305;2321;2668;2675;2785;2852;2872;3059;3082;3265;3280;3306;3320;3553;3627;3645;3654;3690;3985;4041;4091;4217;4318;4747;4751;4771;4988;5027;5310;5345;5528;5532;5571;5577;5583;5608;5681;5979;5997;6300;6347;6352;6376;6482;6710;6788;6790;7048;…	SLC30A10;CACUL1;CCL2;PRKAG1;NUAK2;ACTB;CDKN2C;SERPINF2;RGS2;KIF14;FLT1;VEGFC;EGFR;SQSTM1;FAM20B;DAG1;ZC3H12A;SPDYA;CD44;ATP2B4;FZD7;HSP90AA1;FAM83D;SH3RF2;CAMK1G;LIMK2;BMP8B;CDK2AP1;NEFL;OPRM1;CARD14;TNFAIP3;HSPA2;TIMP3;DUSP4;GFRA2;NUAK1;CCNA2;HEG1;HAX1;GDF11;SASH1;SPTB;FGF5;IQGAP3;MKNK2;GPER1;THBS1;BCL2;PDE5A;ST3GAL1;TNFRSF11A;ALPK2;P2RX7;SMAD6;ADRA2C;IL1B;CHRNA3;FOXM1;WNK4;PPP2R5D;IRAK1;RIPK2;D…
GO:0006811	ion transport	http://amigo.geneontology.org/amigo/term/GO:0006811	1608	160	114.54	1.39689	5.8077e-06	0.000606871	19;41;81;117;287;292;306;309;444;488;491;492;493;540;596;774;782;785;823;1136;1141;1143;1272;1468;1612;1636;1645;1804;1831;2259;2562;2645;2668;2744;2745;2775;2824;2852;2890;2891;2901;3306;3553;3627;3738;3757;3760;3765;4318;4923;4988;5027;5142;5243;5310;5608;5865;5997;6335;6347;6352;6373;6376;6505;6509;6522;6536;6541;6546;6769;6781;6861;7057;7349;7419;7432;7466;7881;8514;8614;8792;8864;8913;8992;9…	SLC30A10;GLS;PLEKHA8;CCL2;EHD3;ASIC4;KCNAB1;RGS2;ATP2B2;SLC16A8;PDE4B;KCNAB2;SLC16A6;ATP11C;RAB3B;CNIH3;SYT5;ATP2B4;FXYD6;KCNJ9;SLC25A27;OPRM1;CACNA1G;HOMER3;HSPA2;CACNG2;SLC17A5;STEAP2;SLC52A2;CLDN15;ATP2B3;GPER1;THBS1;ADCYAP1R1;BCL2;NKAIN1;ATP8B3;TNFRSF11A;SLC38A4;CACNA1B;SLC13A3;P2RX7;IL1B;CHRNA3;KCNJ3;ATP6V0E1;ATP6V1C2;WNK4;ANXA3;SLC7A1;ABCB1;NTSR1;DAPK1;CX3CL1;SLC44A1;CAPN1;DPP6;ARC;PKD1;WFS…
GO:0007612	learning	http://amigo.geneontology.org/amigo/term/GO:0007612	141	26	10.0436	2.58871	6.36577e-06	0.000657628	41;590;1141;1621;4130;4900;4923;5532;5577;6900;7349;7419;8997;9162;9378;9379;10396;23237;23542;23657;26047;50944;54413;57338;84502;440275	MAP1A;NTSR1;NRXN1;ARC;CNTN2;EIF2AK4;NRGN;KALRN;MAPK8IP2;PRKAR2B;SHANK1;UCN;CNTNAP2;NRXN2;JPH3;CHRNB2;JPH4;ASIC1;NLGN3;PPP3CB;ATP8A1;BCHE;DBH;DGKI;SLC7A11;VDAC3
GO:0051046	regulation of secretion	http://amigo.geneontology.org/amigo/term/GO:0051046	771	88	54.9194	1.60235	6.47282e-06	0.000661173	41;107;152;292;408;488;947;1113;1136;1141;1143;1803;1956;2625;2645;2668;2850;2852;2901;3098;3162;3382;3418;3553;4041;4345;4628;4646;4826;4923;4939;4988;5027;5532;5608;5865;5874;5898;5991;6352;6376;6659;6781;6855;6861;7021;7128;7349;7424;7432;8609;8767;8792;8864;8913;8941;8997;9066;9162;9254;9515;9727;9783;11255;23025;23705;23765;26056;27063;27445;51760;55366;55512;55607;55636;58533;64135;65266;65…	STXBP5L;RAB11FIP3;VEGFC;EGFR;RAB11FIP5;ZC3H12A;RAB3B;RHBDF2;SYT5;CADM1;OPRM1;CACNA1G;TNFAIP3;SOX4;RAB27B;GPER1;TNFRSF11A;P2RX7;CD200;UNC13D;ADRA2C;IL1B;CHRNA3;WNK4;RIPK2;NTSR1;CX3CL1;ANKRD1;MYH10;KLF7;HK1;TFAP2B;DPP4;KALRN;GCK;SNX6;CACNA2D2;STC1;GDNF;SRCIN1;RALA;SLC25A5;LRP5;MYO6;ATP2A2;OAS2;VIP;GATA3;PCLO;HRH3;CHD7;CDK5R2;UCN;SYT7;MAP2K6;HMOX1;GRIK5;NNAT;SYT17;RSAD2;ADTRP;CHRNB2;LGR4;GPR27;ASIC1…
GO:0006836	neurotransmitter transport	http://amigo.geneontology.org/amigo/term/GO:0006836	268	40	19.09	2.09534	6.62074e-06	0.000668768	41;107;488;774;1136;1141;1143;1644;2668;2824;2852;2901;3382;4923;5027;5865;5997;6505;6536;6855;6861;8864;9066;9162;9378;9379;9515;9751;9783;11255;23025;23446;23657;27445;51760;55117;55607;58533;79772;140730	STXBP5L;RGS2;RAB3B;SYT5;GPER1;CACNA1B;P2RX7;CHRNA3;NTSR1;SLC44A1;NRXN1;SNPH;SNX6;GDNF;ATP2A2;PCLO;HRH3;DDC;SYT7;SLC1A1;NRXN2;GPM6B;GRIK5;SYT17;CHRNB2;ASIC1;UNC13A;ADCY1;CHRNB4;PPP1R9A;SLC6A15;ICA1;SLC6A9;SYP;DGKI;RIMS4;PER2;SLC7A11;MCTP1;RIMS3
GO:0051588	regulation of neurotransmitter transport	http://amigo.geneontology.org/amigo/term/GO:0051588	142	26	10.1149	2.57048	7.27372e-06	0.000726653	41;107;488;1136;1141;1143;2668;2824;2852;2901;4923;5027;5865;5997;6855;8864;9066;9162;9515;9783;11255;23025;55607;58533;79772;140730	STXBP5L;RGS2;RAB3B;GPER1;P2RX7;CHRNA3;NTSR1;SNX6;GDNF;ATP2A2;HRH3;SYT7;GPM6B;GRIK5;CHRNB2;ASIC1;UNC13A;ADCY1;CHRNB4;PPP1R9A;SYP;DGKI;RIMS4;PER2;MCTP1;RIMS3
GO:0072001	renal system development	http://amigo.geneontology.org/amigo/term/GO:0072001	289	42	20.5859	2.04023	7.74559e-06	0.000765383	182;231;596;947;1063;1634;1636;1958;2625;2668;2719;2736;2828;3280;3655;4091;4643;5176;5310;5420;5915;5979;6608;6659;7021;7466;8642;9096;9241;9500;9788;10220;11231;11277;28999;55165;55366;65266;79191;80310;84662;342184	SERPINF1;CEP55;ITGA6;AKR1B1;SOX4;GLIS2;GDF11;DCHS1;BCL2;FMN1;KLF15;SMAD6;WNK4;RARB;MAGED1;CENPF;PKD1;TFAP2B;WFS1;MTSS1;GLI2;SMO;EGR1;SEC63;PODXL;PDGFD;JAG1;ACE;GDNF;MYO1E;TBX18;GATA3;TREX1;GPR4;RET;DCN;LGR4;NOG;CD34;HES1;IRX3;GPC3
GO:0006935	chemotaxis	http://amigo.geneontology.org/amigo/term/GO:0006935	613	73	43.6648	1.67183	9.49928e-06	0.000918702	1113;1400;1605;1902;1942;1943;1944;2046;2047;2321;2625;2668;2675;2736;2919;3082;3265;3553;3627;3690;3800;3897;4628;4897;5142;5362;5898;5979;6347;6352;6372;6373;6374;6376;6405;6586;6608;6710;6900;7057;7412;7424;7436;8609;8729;8740;8792;9241;9260;9378;10381;10457;10501;10570;23022;23765;53358;54910;56670;56896;57118;57643;64855;65249;80031;80270;80310;90249;219699;223117;347733;494470;644168	FAM129B;TUBB2B;TUBB3;EFNA2;CCL2;ZSWIM5;CXCL1;PDE4B;SUCNR1;FLT1;VEGFC;DAG1;CXCL5;SLIT3;GFRA2;CRMP1;PLXNA2;SPTB;THBS1;EFNA3;TNFRSF11A;ZSWIM4;IL1B;CXCL6;DRGX;CX3CL1;HGF;PDLIM7;EPHA8;MYH10;NRXN1;KLF7;CNTN2;EPHB1;NRCAM;ITGB3;SEMA6B;LPAR1;SEMA3F;SEMA6D;GLI2;SMO;SEMA4C;RNF165;PALLD;PDGFD;HRAS;VLDLR;CXCL11;GDNF;RALA;GATA3;CAMK1D;UNC5A;SHC3;GBF1;KIF5C;GPNMB;DPYSL4;RET;CXCL10;IL17RA;NOG;DPYSL5;EFNA1;SEMA3D…
GO:0031399	regulation of protein modification process	http://amigo.geneontology.org/amigo/term/GO:0031399	1771	172	126.151	1.36345	1.04666e-05	0.000991153	60;152;238;355;408;493;596;641;656;890;891;892;899;960;1031;1032;1136;1272;1605;1636;1846;1850;1894;1902;1942;1956;1958;2013;2039;2046;2047;2305;2321;2625;2785;2852;3059;3082;3265;3280;3306;3320;3553;3627;3645;3654;3690;4041;4091;4217;4318;4771;4988;5027;5079;5310;5345;5528;5571;5577;5608;5979;5997;6187;6347;6352;6376;6591;6659;6788;7048;7057;7078;7128;7332;7345;7349;7424;7436;7453;7466;7498;7804…	SLC30A10;PHACTR1;RAB3GAP2;CACUL1;CCL2;PRKAG1;ACTB;CDKN2C;SERPINF2;RGS2;KIF14;FLT1;VEGFC;EGFR;SQSTM1;DAG1;ZC3H12A;SPDYA;CD44;ATP2B4;FZD7;HSP90AA1;FBXO5;TET1;FAM83D;SH3RF2;BMP8B;CDK2AP1;OPRM1;CARD14;TNFAIP3;HSPA2;TIMP3;DUSP4;NUAK1;SOX4;CCNA2;HEG1;HAX1;GDF11;SASH1;SNAI2;IQGAP3;GPER1;THBS1;BCL2;PDE5A;TNFRSF11A;P2RX7;KLF15;SMAD6;ADRA2C;IL1B;CHRNA3;FOXM1;PPP2R5D;OGT;IRAK1;RIPK2;CX3CL1;HGF;EPHA8;MAGED1;…
GO:0051093	negative regulation of developmental process	http://amigo.geneontology.org/amigo/term/GO:0051093	905	99	64.4644	1.53573	1.05082e-05	0.000991153	19;81;182;397;429;583;596;865;1400;1634;1840;1869;1870;1902;1942;1944;1956;2039;2047;2305;2625;2664;2736;2828;2852;3280;3313;3418;3475;3553;3627;3690;4017;4041;4091;4804;4830;4982;5176;5915;5997;6301;6376;6405;6591;6608;6788;6900;6915;7048;7057;7498;8313;8324;8609;8614;8929;9096;9139;9181;9241;9314;9518;9619;9745;10220;10234;10501;10541;11075;11117;22876;22882;22905;23108;23189;26271;29116;51621;…	FAM129B;SLC30A10;GDI1;RGS2;SERPINF1;LOXL2;EGFR;ZC3H12A;FZD7;FBXO5;TNN;GDF11;SNAI2;CRMP1;STMN2;GPER1;THBS1;HSPA9;BCL2;EFNA3;GPR173;SMAD6;IL1B;FOXM1;RAP1GAP2;ANP32B;CX3CL1;PRDM6;TNFRSF11B;RARB;EMILIN1;ARHGDIB;KLF7;CNTN2;EIF2AK4;XDH;DMTN;EPHB1;ACTN4;NGFR;ITGB3;SEMA6B;SPRED1;LPAR1;BBS2;SEMA3F;SEMA6D;GLI2;SMO;SEMA4C;CBFA2T2;TBXA2R;NME1;NCAPG2;LRRC17;JAG1;KLF4;E2F1;TGFBR2;ABCG1;LRP5;INPP5F;TBX18;GATA3;…
GO:0042330	taxis	http://amigo.geneontology.org/amigo/term/GO:0042330	615	73	43.8073	1.66639	1.06394e-05	0.000991153	1113;1400;1605;1902;1942;1943;1944;2046;2047;2321;2625;2668;2675;2736;2919;3082;3265;3553;3627;3690;3800;3897;4628;4897;5142;5362;5898;5979;6347;6352;6372;6373;6374;6376;6405;6586;6608;6710;6900;7057;7412;7424;7436;8609;8729;8740;8792;9241;9260;9378;10381;10457;10501;10570;23022;23765;53358;54910;56670;56896;57118;57643;64855;65249;80031;80270;80310;90249;219699;223117;347733;494470;644168	FAM129B;TUBB2B;TUBB3;EFNA2;CCL2;ZSWIM5;CXCL1;PDE4B;SUCNR1;FLT1;VEGFC;DAG1;CXCL5;SLIT3;GFRA2;CRMP1;PLXNA2;SPTB;THBS1;EFNA3;TNFRSF11A;ZSWIM4;IL1B;CXCL6;DRGX;CX3CL1;HGF;PDLIM7;EPHA8;MYH10;NRXN1;KLF7;CNTN2;EPHB1;NRCAM;ITGB3;SEMA6B;LPAR1;SEMA3F;SEMA6D;GLI2;SMO;SEMA4C;RNF165;PALLD;PDGFD;HRAS;VLDLR;CXCL11;GDNF;RALA;GATA3;CAMK1D;UNC5A;SHC3;GBF1;KIF5C;GPNMB;DPYSL4;RET;CXCL10;IL17RA;NOG;DPYSL5;EFNA1;SEMA3D…
GO:1903530	regulation of secretion by cell	http://amigo.geneontology.org/amigo/term/GO:1903530	714	82	50.8592	1.61229	1.06845e-05	0.000991153	41;107;152;292;408;488;947;1113;1136;1141;1143;1803;1956;2625;2645;2668;2850;2852;2901;3098;3162;3382;3418;3553;4041;4345;4628;4826;4923;4988;5027;5532;5865;5874;5898;5991;6352;6376;6659;6855;6861;7021;7128;7349;7424;7432;8609;8767;8864;8913;8941;8997;9066;9162;9254;9515;9727;9783;11255;23025;23705;23765;26056;27063;27445;51760;55366;55512;55607;55636;58533;64135;65985;79651;79772;80149;80725;848…	STXBP5L;RAB11FIP3;VEGFC;EGFR;RAB11FIP5;ZC3H12A;RAB3B;RHBDF2;SYT5;CADM1;OPRM1;CACNA1G;TNFAIP3;SOX4;RAB27B;GPER1;P2RX7;CD200;UNC13D;ADRA2C;IL1B;CHRNA3;RIPK2;NTSR1;CX3CL1;ANKRD1;MYH10;KLF7;HK1;TFAP2B;DPP4;KALRN;GCK;SNX6;CACNA2D2;GDNF;SRCIN1;RALA;SLC25A5;LRP5;ATP2A2;VIP;GATA3;PCLO;HRH3;CHD7;CDK5R2;UCN;SYT7;HMOX1;GRIK5;NNAT;SYT17;RSAD2;ADTRP;CHRNB2;LGR4;GPR27;ASIC1;IL17RA;UNC13A;ADCY1;CHRNB4;PPP1R9A;P…
GO:0072006	nephron development	http://amigo.geneontology.org/amigo/term/GO:0072006	137	25	9.7587	2.56182	1.15182e-05	0.0010577	182;596;947;1958;2625;2668;2719;2828;3280;4643;5310;5420;5979;6608;7021;8642;9241;9500;9788;28999;55366;65266;79191;80310;342184	DCHS1;BCL2;FMN1;KLF15;WNK4;MAGED1;PKD1;TFAP2B;MTSS1;SMO;EGR1;PODXL;PDGFD;JAG1;GDNF;MYO1E;GATA3;GPR4;RET;LGR4;NOG;CD34;HES1;IRX3;GPC3
GO:0019220	regulation of phosphate metabolic process	http://amigo.geneontology.org/amigo/term/GO:0019220	1690	165	120.381	1.37065	1.21233e-05	0.00110213	60;117;152;238;355;408;493;580;596;641;656;824;890;891;892;899;960;1031;1032;1136;1272;1605;1636;1846;1850;1894;1902;1917;1942;1956;1958;2013;2039;2046;2047;2305;2321;2645;2785;2852;3059;3082;3265;3280;3306;3320;3553;3627;3645;3654;3655;3690;4041;4091;4217;4318;4771;4923;4988;5027;5310;5345;5528;5571;5577;5608;5979;5997;6347;6352;6376;6472;6788;7048;7057;7078;7128;7345;7349;7424;7436;7453;7498;78…	SLC30A10;PHACTR1;CACUL1;CCL2;PRKAG1;ACTB;CDKN2C;SERPINF2;RGS2;PDE12;KIF14;FLT1;VEGFC;EGFR;SQSTM1;DAG1;ZC3H12A;SPDYA;CD44;ATP2B4;FZD7;HSP90AA1;FAM83D;SH3RF2;BMP8B;CDK2AP1;OPRM1;CARD14;ITGA6;TNFAIP3;HSPA2;TIMP3;DUSP4;NUAK1;CCNA2;HEG1;HAX1;GDF11;SASH1;IQGAP3;GPER1;THBS1;ADCYAP1R1;BCL2;LDB2;PDE5A;TNFRSF11A;P2RX7;SMAD6;ADRA2C;IL1B;CHRNA3;PDP1;FOXM1;PPP2R5D;OGT;IRAK1;RIPK2;NTSR1;CX3CL1;HGF;EPHA8;MAGED1…
GO:0051174	regulation of phosphorus metabolic process	http://amigo.geneontology.org/amigo/term/GO:0051174	1692	165	120.524	1.36903	1.29588e-05	0.00116642	60;117;152;238;355;408;493;580;596;641;656;824;890;891;892;899;960;1031;1032;1136;1272;1605;1636;1846;1850;1894;1902;1917;1942;1956;1958;2013;2039;2046;2047;2305;2321;2645;2785;2852;3059;3082;3265;3280;3306;3320;3553;3627;3645;3654;3655;3690;4041;4091;4217;4318;4771;4923;4988;5027;5310;5345;5528;5571;5577;5608;5979;5997;6347;6352;6376;6472;6788;7048;7057;7078;7128;7345;7349;7424;7436;7453;7498;78…	SLC30A10;PHACTR1;CACUL1;CCL2;PRKAG1;ACTB;CDKN2C;SERPINF2;RGS2;PDE12;KIF14;FLT1;VEGFC;EGFR;SQSTM1;DAG1;ZC3H12A;SPDYA;CD44;ATP2B4;FZD7;HSP90AA1;FAM83D;SH3RF2;BMP8B;CDK2AP1;OPRM1;CARD14;ITGA6;TNFAIP3;HSPA2;TIMP3;DUSP4;NUAK1;CCNA2;HEG1;HAX1;GDF11;SASH1;IQGAP3;GPER1;THBS1;ADCYAP1R1;BCL2;LDB2;PDE5A;TNFRSF11A;P2RX7;SMAD6;ADRA2C;IL1B;CHRNA3;PDP1;FOXM1;PPP2R5D;OGT;IRAK1;RIPK2;NTSR1;CX3CL1;HGF;EPHA8;MAGED1…
GO:0051241	negative regulation of multicellular organismal process	http://amigo.geneontology.org/amigo/term/GO:0051241	1143	119	81.4175	1.4616	1.3897e-05	0.00123861	152;182;397;408;429;488;493;583;596;684;865;947;1400;1634;1840;1870;1902;1942;1944;1956;2047;2625;2664;2736;2828;3082;3162;3280;3313;3418;3475;3553;3627;3728;4017;4041;4091;4345;4804;4830;4982;5027;5045;5142;5176;5345;5608;5915;5997;6301;6376;6405;6591;6608;6781;6788;6900;6915;7048;7057;7090;7128;7349;7498;8313;8324;8609;8614;8654;8929;9096;9139;9181;9241;9314;9454;9455;9518;9727;9745;10220;10234…	FAM129B;RAB11FIP3;GDI1;SERPINF2;RGS2;SERPINF1;PDE4B;LOXL2;EGFR;RAB11FIP5;ZC3H12A;ATP2B4;FZD7;TNN;FURIN;HOMER3;TNFAIP3;GDF11;SNAI2;CRMP1;STMN2;THBS1;HSPA9;BCL2;EFNA3;PDE5A;GPR173;P2RX7;CD200;TLE3;SMAD6;ADRA2C;IL1B;WNK4;RAP1GAP2;CX3CL1;HGF;TNFRSF11B;RARB;EMILIN1;ARHGDIB;CELF4;KLF7;CNTN2;EIF2AK4;XDH;EPHB1;KREMEN1;NGFR;SEMA6B;SPRED1;LPAR1;BBS2;SEMA3F;SEMA6D;GLI2;SMO;SEMA4C;CBFA2T2;TBXA2R;NME1;NCAPG2;…
GO:0007215	glutamate receptor signaling pathway	http://amigo.geneontology.org/amigo/term/GO:0007215	90	19	6.41083	2.96374	1.52765e-05	0.00134834	306;823;1612;2890;2891;2901;2918;4988;6376;9454;9455;10369;23025;23237;23542;50944;54413;149111;254263	CNIH3;OPRM1;HOMER3;GRM8;CACNG2;ANXA3;DAPK1;CX3CL1;CAPN1;ARC;CNIH2;MAPK8IP2;GRIA2;SHANK1;GRIK5;GRIA1;HOMER2;UNC13A;NLGN3
GO:0007417	central nervous system development	http://amigo.geneontology.org/amigo/term/GO:0007417	949	102	67.5986	1.50891	1.61945e-05	0.00141562	16;60;107;238;306;411;429;493;547;583;596;1009;1031;1063;1141;1272;1404;1462;1463;1605;1641;1869;1902;1943;1956;2047;2068;2177;2668;2735;2736;2775;2934;3014;3280;3320;4628;4692;4747;4771;4826;4830;4862;4897;4900;5079;5310;5362;5915;5997;6240;6405;6426;6546;6586;6608;6659;6752;6788;6900;7048;7368;7436;7804;7881;8322;8745;8929;8941;9118;9201;9241;9531;9751;9928;10220;10541;10763;10787;23544;23657;2…	EFNA2;SRSF1;ACTB;JAKMIP1;H2AFX;CDKN2C;FOXN4;KCNAB1;RGS2;NES;NCAN;KIF14;EGFR;DAG1;CDH11;SLIT3;ATP2B4;HSP90AA1;ADAM23;HAPLN1;NEFL;SSTR2;SOX4;GDF11;PLXNA2;NPAS2;VCAN;BCL2;ARSB;DRGX;ANXA3;BAG3;ANP32B;RRM1;RARB;MYH10;CENPF;PKD1;CNTN2;NRGN;EPHB1;NRCAM;UGT8;SNPH;AARS;LPAR1;BBS2;SEMA3F;SEMA6D;SPHK2;GLI2;GSN;SMO;SEMA4C;ALK;NME1;PAX5;ERCC2;VLDLR;E2F1;SLC45A3;TGFBR2;GDNF;DCLK1;FZD4;SEZ6L;NDN;SHANK1;CHD7;SHC…
GO:0072073	kidney epithelium development	http://amigo.geneontology.org/amigo/term/GO:0072073	140	25	9.9724	2.50692	1.69872e-05	0.00147077	182;596;947;2625;2668;2719;3280;4091;4643;5310;5420;5915;5979;6608;7021;8642;9241;9500;9788;10220;28999;55366;65266;79191;342184	GDF11;DCHS1;BCL2;FMN1;KLF15;SMAD6;WNK4;RARB;MAGED1;PKD1;TFAP2B;MTSS1;SMO;PODXL;JAG1;GDNF;MYO1E;GATA3;RET;LGR4;NOG;CD34;HES1;IRX3;GPC3
GO:0048646	anatomical structure formation involved in morphogenesis	http://amigo.geneontology.org/amigo/term/GO:0048646	1067	112	76.0039	1.47361	1.76728e-05	0.00150153	71;182;287;306;388;824;947;1605;1634;1870;1942;1944;2013;2047;2068;2114;2321;2625;2668;2736;2828;3082;3099;3162;3280;3553;3627;3655;3690;3693;3728;3856;4017;4071;4318;4628;4771;4804;4897;5176;5315;5362;5420;5532;5740;5784;5898;5979;5990;6301;6347;6376;6591;6608;6659;6670;6692;6788;6915;7021;7048;7052;7057;7111;7128;7368;7424;7453;8313;8324;8434;8642;8740;8941;9241;9314;9421;9518;10266;10457;10529…	FAM129B;PTPN14;MEGF11;HES4;TGM2;CCL2;SPINT2;FOXN4;ITGB5;SERPINF1;ACTG1;TM4SF1;SP3;FLT1;RHOB;LOXL2;PTPN18;VEGFC;HK2;DAG1;ZC3H12A;FZD7;TET1;RECK;ITGA6;TNFAIP3;SOX4;SASH1;LMOD1;SNAI2;DCHS1;PLXNA2;HAND1;THBS1;EFNA3;FMN1;UNC13D;IL1B;ANXA3;CX3CL1;HGF;ANKRD1;MYH10;EMILIN1;OBSCN;TFAP2B;EPHB1;RAMP2;NRCAM;UGT8;NGFR;ITGB3;SPRED1;GLI2;SMO;SEMA4C;TNFRSF12A;ATOH8;TBXA2R;PKM;PODXL;TMOD1;HEY1;ERCC2;RFX2;JAG1;EMP…
GO:0001932	regulation of protein phosphorylation	http://amigo.geneontology.org/amigo/term/GO:0001932	1388	139	98.8692	1.4059	1.86019e-05	0.00155146	60;152;238;355;408;493;596;641;656;890;891;892;899;960;1031;1032;1136;1272;1605;1636;1846;1850;1894;1902;1942;1956;1958;2013;2039;2046;2047;2305;2321;2785;2852;3059;3082;3265;3280;3306;3320;3553;3627;3645;3654;3690;4041;4091;4217;4318;4771;4988;5027;5310;5345;5528;5571;5577;5608;5979;5997;6347;6352;6376;6788;7048;7057;7078;7128;7345;7349;7424;7436;7453;7498;7804;8099;8313;8322;8324;8654;8767;8792…	SLC30A10;CACUL1;CCL2;PRKAG1;ACTB;CDKN2C;SERPINF2;RGS2;KIF14;FLT1;VEGFC;EGFR;SQSTM1;DAG1;ZC3H12A;SPDYA;CD44;ATP2B4;FZD7;HSP90AA1;FAM83D;SH3RF2;BMP8B;CDK2AP1;OPRM1;CARD14;TNFAIP3;HSPA2;TIMP3;DUSP4;CCNA2;HEG1;HAX1;GDF11;SASH1;IQGAP3;GPER1;THBS1;BCL2;PDE5A;TNFRSF11A;P2RX7;SMAD6;ADRA2C;IL1B;CHRNA3;FOXM1;PPP2R5D;IRAK1;RIPK2;CX3CL1;HGF;EPHA8;MAGED1;EMILIN1;PKD1;EIF2AK4;CCNC;XDH;GNG3;DMTN;EPHB1;SHC2;PBK;…
GO:0010959	regulation of metal ion transport	http://amigo.geneontology.org/amigo/term/GO:0010959	360	48	25.6433	1.87183	1.91043e-05	0.00157888	81;117;287;493;596;774;782;785;1272;1804;2259;2645;2745;2775;2852;3306;3627;3757;4923;5027;5142;6347;6352;6373;6376;6546;6769;6781;7349;7432;7466;7881;8514;8614;9454;9455;30845;51393;53826;55532;55636;55800;57338;65266;79570;80333;84502;84959	SLC30A10;CCL2;EHD3;KCNAB1;PDE4B;KCNAB2;ATP2B4;FXYD6;HOMER3;HSPA2;GPER1;ADCYAP1R1;BCL2;NKAIN1;CACNA1B;P2RX7;WNK4;NTSR1;CX3CL1;DPP6;WFS1;ACTN4;CACNB4;GCK;TRPV2;STC1;CXCL11;CACNB1;VIP;FGF14;CHD7;UBASH3B;UCN;ANK2;SCN3B;CXCL10;JPH3;JPH4;HOMER2;KCNH2;CNTN1;SLC8A1;STAC;KCNIP4;GNAO1;STC2;CCL5;GLRX
GO:0030036	actin cytoskeleton organization	http://amigo.geneontology.org/amigo/term/GO:0030036	626	73	44.5909	1.63711	1.954e-05	0.00160034	60;71;81;118;226;388;397;408;596;684;1265;1894;1902;2013;2035;2039;2824;2919;2934;3059;3265;3645;3693;3856;3936;3985;3996;4287;4628;4771;5074;5345;5898;6376;6710;7111;7791;8522;9118;9181;9260;9788;10049;10456;10529;10565;10787;10788;11034;11113;11135;22843;23022;23092;23136;23189;25802;26499;27063;50944;51421;54443;55607;56776;81788;84033;84952;121512;154810;221692;285590;342184;644150	PHACTR1;NUAK2;ACTB;SERPINF2;CXCL1;ITGB5;ACTG1;CNN2;RHOB;ZYX;ADD1;ANLN;LIMK2;FGD4;HAX1;DSTN;LMOD1;SPTB;BCL2;AMOTL2;FMN1;PAWR;DNAJB6;EPB41;GAS7;CX3CL1;PDLIM7;ANKRD1;MYH10;ARHGDIB;OBSCN;DMTN;ACTN4;FMN2;MTSS1;SH3PXD2B;LPAR1;GSN;PALLD;BST2;TMOD1;HRAS;ARHGAP26;EMP2;CIT;ECT2;RALA;SHANK1;ATXN3;KANK1;GPM6B;INA;CGNL1;PLEK2;NEBL;NCKAP1;KRT8;PPP1R9A;LCP1;PPM1E;ALDOA;LLGL1;EPB41L3;ARRB1;HCLS1;IQGAP2;INSRR;ARF…
GO:1900449	regulation of glutamate receptor signaling pathway	http://amigo.geneontology.org/amigo/term/GO:1900449	48	13	3.41911	3.80216	2.09134e-05	0.00168343	306;823;1612;4988;6376;10369;23025;23237;23542;50944;54413;149111;254263	CNIH3;OPRM1;CACNG2;ANXA3;DAPK1;CX3CL1;CAPN1;ARC;CNIH2;MAPK8IP2;SHANK1;UNC13A;NLGN3
GO:0045859	regulation of protein kinase activity	http://amigo.geneontology.org/amigo/term/GO:0045859	761	85	54.2071	1.56806	2.10385e-05	0.00168343	60;152;238;408;493;641;890;891;892;899;1031;1032;1136;1605;1636;1846;1850;1894;1902;1942;1956;1958;2013;2321;2785;3082;3265;3320;3553;3627;3654;3690;4041;4217;4771;5027;5310;5571;5577;5608;5979;5997;6352;6788;7048;7057;7128;7345;7349;7436;7453;7804;8322;8654;8767;8792;8941;9064;9077;9094;9500;9518;9928;22843;23328;25759;29990;54892;55450;55607;57493;58533;63967;78986;79092;80310;80725;81669;84313…	CACUL1;PRKAG1;ACTB;CDKN2C;RGS2;KIF14;FLT1;EGFR;DAG1;SPDYA;ATP2B4;HSP90AA1;CARD14;TNFAIP3;DUSP4;CCNA2;HEG1;SASH1;IQGAP3;THBS1;PDE5A;TNFRSF11A;P2RX7;ADRA2C;IL1B;CHRNA3;IRAK1;RIPK2;HGF;MAGED1;PKD1;CCNC;GNG3;SHC2;ITGB3;SPRED1;LPAR1;UNC119;CAMK2N1;ALK;EGR1;DIRAS3;NCAPG2;SNX6;SAMD5;PDGFD;HRAS;VLDLR;EMP2;DUSP8;ACE;ECT2;TGFBR2;PILRB;MAP3K6;SRCIN1;LRP5;PRKAR2B;FZD4;CCNL2;CLSPN;UBASH3B;CDK5R2;UCN;MAP2K6;RE…
GO:0042325	regulation of phosphorylation	http://amigo.geneontology.org/amigo/term/GO:0042325	1500	148	106.847	1.38516	2.111e-05	0.00168343	60;152;238;355;408;493;580;596;641;656;890;891;892;899;960;1031;1032;1136;1272;1605;1636;1846;1850;1894;1902;1917;1942;1956;1958;2013;2039;2046;2047;2305;2321;2645;2785;2852;3059;3082;3265;3280;3306;3320;3553;3627;3645;3654;3655;3690;4041;4091;4217;4318;4771;4988;5027;5310;5345;5528;5571;5577;5608;5979;5997;6347;6352;6376;6472;6788;7048;7057;7078;7128;7345;7349;7424;7436;7453;7498;7804;8099;8313;…	SLC30A10;CACUL1;CCL2;PRKAG1;ACTB;CDKN2C;SERPINF2;RGS2;PDE12;KIF14;FLT1;VEGFC;EGFR;SQSTM1;DAG1;ZC3H12A;SPDYA;CD44;ATP2B4;FZD7;HSP90AA1;FAM83D;SH3RF2;BMP8B;CDK2AP1;OPRM1;CARD14;ITGA6;TNFAIP3;HSPA2;TIMP3;DUSP4;CCNA2;HEG1;HAX1;GDF11;SASH1;IQGAP3;GPER1;THBS1;BCL2;LDB2;PDE5A;TNFRSF11A;P2RX7;SMAD6;ADRA2C;IL1B;CHRNA3;FOXM1;PPP2R5D;OGT;IRAK1;RIPK2;CX3CL1;HGF;EPHA8;MAGED1;EMILIN1;PKD1;EIF2AK4;CCNC;XDH;GNG3…
GO:0051899	membrane depolarization	http://amigo.geneontology.org/amigo/term/GO:0051899	85	18	6.05467	2.97291	2.43198e-05	0.00190095	287;596;774;785;1141;1634;2537;2805;3757;4923;5027;6335;6546;8326;8913;10369;10962;55800	MLLT11;CACNA1G;CACNG2;BCL2;CACNA1B;P2RX7;NTSR1;CACNB4;GOT1;ANK2;SCN3B;DCN;CHRNB2;KCNH2;SCN9A;SLC8A1;IFI6;FZD9
GO:0072009	nephron epithelium development	http://amigo.geneontology.org/amigo/term/GO:0072009	109	21	7.76422	2.70471	2.43421e-05	0.00190095	182;596;947;2625;2668;2719;3280;4643;5310;5420;6608;7021;8642;9241;9500;9788;28999;55366;65266;79191;342184	DCHS1;BCL2;FMN1;KLF15;WNK4;MAGED1;PKD1;TFAP2B;MTSS1;SMO;PODXL;JAG1;GDNF;MYO1E;GATA3;LGR4;NOG;CD34;HES1;IRX3;GPC3
GO:0045765	regulation of angiogenesis	http://amigo.geneontology.org/amigo/term/GO:0045765	283	40	20.1585	1.98428	2.44649e-05	0.00190095	306;388;947;1634;1870;1942;1944;2013;2321;2828;3082;3099;3162;3553;3627;3728;4804;5176;5315;5740;6301;6376;6915;7048;7057;7128;7424;7453;8434;9314;10266;10457;11117;22905;23328;51330;64855;79924;80149;161742	FAM129B;SERPINF1;FLT1;RHOB;VEGFC;HK2;ZC3H12A;RECK;TNFAIP3;SASH1;THBS1;EFNA3;IL1B;ANXA3;CX3CL1;HGF;EMILIN1;RAMP2;NGFR;SPRED1;TNFRSF12A;TBXA2R;PKM;EMP2;KLF4;JUP;TGFBR2;EPN2;PTGIS;GPNMB;GPR4;HMOX1;CXCL10;DCN;E2F2;EFNA1;CD34;WARS;SARS;ADM2
GO:1904062	regulation of cation transmembrane transport	http://amigo.geneontology.org/amigo/term/GO:1904062	303	42	21.5831	1.94597	2.48464e-05	0.00191423	81;287;306;493;782;785;823;1612;1804;2259;2745;2852;3306;3627;3757;4318;4923;4988;5142;5997;6373;6376;6546;6769;7881;8514;10369;23237;23542;30845;50944;53826;54413;55636;55800;57338;65266;80333;84502;84959;149111;254263	EHD3;KCNAB1;RGS2;PDE4B;KCNAB2;CNIH3;ATP2B4;FXYD6;OPRM1;HSPA2;CACNG2;GPER1;WNK4;ANXA3;NTSR1;DAPK1;CX3CL1;CAPN1;DPP6;ARC;ACTN4;CNIH2;CACNB4;CXCL11;CACNB1;MAPK8IP2;FGF14;SHANK1;CHD7;UBASH3B;ANK2;SCN3B;CXCL10;JPH3;JPH4;NLGN3;KCNH2;SLC8A1;STAC;KCNIP4;MMP9;GLRX
GO:0000278	mitotic cell cycle	http://amigo.geneontology.org/amigo/term/GO:0000278	927	99	66.0315	1.49928	2.80125e-05	0.00212455	388;429;440;596;641;701;890;891;899;1031;1032;1058;1063;1069;1869;1874;1894;1956;1978;2068;2305;2956;3082;3265;3280;3306;3320;3553;3832;4041;4288;4628;4751;4998;5243;5310;5426;5546;5577;6240;6347;6659;6790;7153;7280;7846;8462;8729;8929;9094;9181;9314;9401;9700;9787;9833;9918;9928;10039;10112;10263;10376;10381;10403;10457;10615;10763;11004;11113;23194;23399;24137;25942;26271;51175;51203;51512;5444…	TUBB2B;TUBB3;CACUL1;CCL2;CDKN2C;TUBA1B;NES;TUBA1A;KIF14;RHOB;KIF4B;EGFR;SPDYA;MKI67;CTDNEP1;ANLN;CEP55;HSP90AA1;FBXO5;HSPA2;RECQL4;SOX4;CCNA2;KLF11;IQGAP3;BCL2;TOP2A;FBXL7;CENPA;IL1B;FOXM1;ABCB1;HGF;RRM1;MYH10;CENPF;PKD1;CEP63;CETN2;PRCC;PBK;MSH6;BOD1;UNC119;CDCA8;KIF11;DLGAP5;KIF4A;HRAS;ERCC2;KLF4;E2F1;CIT;ECT2;NCAPD2;KIF2C;LRP5;PRKAR2B;TUBB2A;AURKA;ESPL1;PNPT1;CLSPN;KIF18B;GBF1;GTSE1;GPNMB;TUBE…
GO:0051338	regulation of transferase activity	http://amigo.geneontology.org/amigo/term/GO:0051338	940	100	66.9575	1.49348	2.97961e-05	0.00223865	60;152;238;408;493;641;890;891;892;899;1031;1032;1136;1605;1636;1846;1850;1894;1902;1917;1942;1956;1958;2013;2046;2321;2785;3082;3265;3320;3553;3627;3654;3690;4041;4217;4345;4751;4771;5027;5310;5571;5577;5608;5979;5983;5997;6187;6352;6788;7048;7057;7128;7332;7345;7349;7436;7453;7804;8322;8654;8767;8792;8941;9064;9077;9079;9094;9314;9500;9518;9928;10039;22843;23328;25759;26271;29990;51438;54892;55…	CACUL1;PRKAG1;ACTB;CDKN2C;RGS2;KIF14;FLT1;EGFR;DAG1;SPDYA;ATP2B4;HSP90AA1;FBXO5;CARD14;TNFAIP3;DUSP4;CCNA2;HEG1;SASH1;IQGAP3;THBS1;LDB2;PDE5A;TNFRSF11A;P2RX7;CD200;ADRA2C;IL1B;CHRNA3;IRAK1;RIPK2;HGF;EPHA8;MAGED1;DTX3L;PKD1;CCNC;GNG3;EEF1A2;SHC2;ITGB3;SPRED1;LPAR1;MAGEC2;DCUN1D5;UNC119;CAMK2N1;ALK;EGR1;DIRAS3;NCAPG2;SNX6;SAMD5;PDGFD;HRAS;VLDLR;EMP2;DUSP8;KLF4;ACE;ECT2;TGFBR2;PILRB;MAP3K6;SRCIN1;LR…
GO:0030334	regulation of cell migration	http://amigo.geneontology.org/amigo/term/GO:0030334	804	88	57.27	1.53658	3.22426e-05	0.00240261	81;182;306;388;397;411;596;684;1602;1605;1634;1636;1902;1942;1956;2013;2039;2321;2625;2768;2852;3082;3162;3265;3418;3553;3554;3627;3655;3690;3728;4318;4345;4771;5176;5362;5420;5979;6347;6352;6376;6405;6546;6591;6781;6915;7048;7057;7130;7424;8434;8740;8995;9079;9181;9241;9314;9901;9928;10396;10457;10501;11117;22800;23189;23328;26271;51421;51512;54328;54910;55171;57118;57662;63923;79772;80031;80149…	CCL2;SERPINF1;KIF14;FLT1;RHOB;VEGFC;EGFR;RRAS2;DAG1;ZC3H12A;GNA12;FBXO5;SH3RF2;TNN;RECK;ITGA6;SASH1;SNAI2;PLXNA2;GPER1;THBS1;BCL2;LDB2;AMOTL2;GPR173;CD200;ARSB;IL1B;ANXA3;CX3CL1;HGF;EMILIN1;ARHGDIB;SRGAP3;DMTN;ACTN4;ITGB3;SEMA6B;SPRED1;LPAR1;SEMA3F;SEMA6D;IL1R1;SEMA4C;ATOH8;TBXA2R;BST2;PODXL;STC1;PDGFD;HRAS;JAG1;EMP2;KLF4;JUP;ACE;TGFBR2;DACH1;SRCIN1;GATA3;CAMK1D;TBCCD1;GTSE1;GPNMB;KANK1;HMOX1;RET…
GO:0006812	cation transport	http://amigo.geneontology.org/amigo/term/GO:0006812	1111	114	79.1381	1.44052	3.99964e-05	0.00291085	41;81;117;287;306;309;488;491;492;493;540;596;774;782;785;823;1136;1141;1272;1612;1804;2259;2645;2668;2745;2775;2824;2852;3306;3627;3738;3757;3760;3765;4318;4923;4988;5027;5142;5310;5865;5997;6335;6347;6352;6373;6376;6505;6509;6536;6541;6546;6769;6781;6861;7349;7432;7466;7881;8514;8614;8913;8992;9066;9254;9377;9454;9455;9481;9605;10266;10369;10396;10479;11182;11255;23237;23416;23446;23542;26503;3…	SLC30A10;CCL2;EHD3;ASIC4;KCNAB1;RGS2;ATP2B2;PDE4B;KCNAB2;RAB3B;CNIH3;SYT5;ATP2B4;FXYD6;KCNJ9;SLC25A27;OPRM1;CACNA1G;HOMER3;HSPA2;CACNG2;SLC17A5;STEAP2;ATP2B3;GPER1;ADCYAP1R1;BCL2;NKAIN1;SLC38A4;CACNA1B;SLC13A3;P2RX7;CHRNA3;KCNJ3;ATP6V0E1;ATP6V1C2;WNK4;ANXA3;SLC7A1;NTSR1;DAPK1;CX3CL1;SLC44A1;CAPN1;DPP6;ARC;PKD1;WFS1;RAMP2;ACTN4;CNIH2;CACNB4;SLC2A10;KCNK15;GCK;TRPV2;TPCN1;SNX6;CACNA2D2;STC1;KCNA3;C…
GO:0007269	neurotransmitter secretion	http://amigo.geneontology.org/amigo/term/GO:0007269	165	27	11.7532	2.29725	4.0344e-05	0.00291085	41;107;488;774;1136;1141;1143;2852;2901;5027;6536;6855;6861;9066;9162;9378;9379;9515;9751;9783;11255;23025;27445;51760;55607;79772;140730	STXBP5L;SYT5;GPER1;CACNA1B;P2RX7;CHRNA3;NRXN1;SNPH;ATP2A2;PCLO;HRH3;SYT7;NRXN2;GRIK5;SYT17;CHRNB2;ASIC1;UNC13A;ADCY1;CHRNB4;PPP1R9A;SLC6A9;SYP;DGKI;RIMS4;MCTP1;RIMS3
GO:0099643	signal release from synapse	http://amigo.geneontology.org/amigo/term/GO:0099643	165	27	11.7532	2.29725	4.0344e-05	0.00291085	41;107;488;774;1136;1141;1143;2852;2901;5027;6536;6855;6861;9066;9162;9378;9379;9515;9751;9783;11255;23025;27445;51760;55607;79772;140730	STXBP5L;SYT5;GPER1;CACNA1B;P2RX7;CHRNA3;NRXN1;SNPH;ATP2A2;PCLO;HRH3;SYT7;NRXN2;GRIK5;SYT17;CHRNB2;ASIC1;UNC13A;ADCY1;CHRNB4;PPP1R9A;SLC6A9;SYP;DGKI;RIMS4;MCTP1;RIMS3
GO:0090066	regulation of anatomical structure size	http://amigo.geneontology.org/amigo/term/GO:0090066	487	59	34.6897	1.70079	4.12712e-05	0.0029543	118;152;583;1113;1131;1382;1621;1636;1874;1956;2039;2643;2664;2852;2934;3059;3162;3475;3575;3897;4747;4897;5027;5345;5865;5979;5997;6405;6546;6710;6900;6915;7111;7349;7432;8864;10456;10501;10565;10787;10788;11034;11113;11135;23108;23189;25802;50809;51330;51393;54910;55144;55607;59342;80031;128239;223117;342184;644150	HP1BP3;SCPEP1;GDI1;SERPINF2;RGS2;EGFR;ADD1;RAB3B;NEFL;HAX1;DSTN;LMOD1;SPTB;IQGAP3;GPER1;P2RX7;FMN1;ADRA2C;RAP1GAP2;CNTN2;DMTN;NRCAM;SEMA6B;BBS2;SEMA3F;SEMA6D;GSN;SEMA4C;TNFRSF12A;TRPV2;TBXA2R;TMOD1;LRRC8D;ACE;CIT;CRABP2;IL7R;VIP;UCN;GCH1;KANK1;HMOX1;IFRD1;RET;CHRM3;NCKAP1;PPP1R9A;DBH;SEMA3D;L1CAM;SLC8A1;HCLS1;IQGAP2;ARFGEF1;PER2;WIPF3;CHGA;E2F4;CDC42EP1
GO:0006024	glycosaminoglycan biosynthetic process	http://amigo.geneontology.org/amigo/term/GO:0006024	106	20	7.55053	2.64882	5.1515e-05	0.00360713	1462;1463;1634;2719;3038;3553;5549;6482;8534;9331;9435;9653;9672;10090;11227;26035;29940;56548;64131;90161	NCAN;GALNT5;B4GALT6;SDC3;XYLT1;GLCE;VCAN;ST3GAL1;CHST2;DSE;CHST7;IL1B;CHST1;UST;PRELP;HS2ST1;DCN;HS6ST2;HAS3;GPC3
GO:0051726	regulation of cell cycle	http://amigo.geneontology.org/amigo/term/GO:0051726	1106	113	78.7819	1.43434	5.19176e-05	0.00360713	60;388;429;440;493;580;596;641;701;890;891;892;899;1031;1032;1063;1069;1602;1718;1869;1870;1874;1894;1956;1978;2068;2305;2625;2735;2827;2852;2956;3014;3265;3280;3306;3312;3320;3553;3832;4041;4288;4600;4751;4771;4998;5310;5546;5571;5577;5608;6300;6347;6659;6790;7057;7128;7153;7846;8313;8326;8522;8729;8864;8914;8929;8941;9077;9314;9401;9700;9727;9787;9928;10039;10112;10263;10403;10457;10615;10634;1…	RAB11FIP3;CCL2;PRKAG1;ACTB;H2AFX;CDKN2C;TUBA1A;KIF14;RHOB;EGFR;SPDYA;MKI67;ANLN;ATP2B4;HSP90AA1;FBXO5;FAM83D;TNFAIP3;HSPA2;RECQL4;SOX4;CCNA2;GPER1;THBS1;BCL2;TOP2A;FBXL7;IL1B;FOXM1;GAS7;CENPF;DHCR24;PKD1;CEP63;EIF2AK4;CCNC;GAS2L1;CETN2;PRCC;HSPA8;MSH6;CAMK2N1;DIRAS3;KIF11;DLGAP5;MX2;HRAS;MAPK12;ERCC2;KLF4;E2F1;CIT;ECT2;BARD1;DACH1;LRP5;PRKAR2B;AURKA;CCNL2;ESPL1;PNPT1;GATA3;CLSPN;AXIN2;TREX1;CDK5R…
GO:0033555	multicellular organismal response to stress	http://amigo.geneontology.org/amigo/term/GO:0033555	74	16	5.27112	3.03541	5.19783e-05	0.00360713	41;117;596;774;824;1621;1803;2643;5979;6335;7057;7349;7419;23542;55515;64856	ASIC4;THBS1;ADCYAP1R1;BCL2;CACNA1B;DPP4;MAPK8IP2;UCN;GCH1;RET;ASIC1;SCN9A;DBH;CAPN2;VDAC3;VWA1
GO:0001822	kidney development	http://amigo.geneontology.org/amigo/term/GO:0001822	274	38	19.5174	1.94698	5.87854e-05	0.00404862	182;231;596;947;1063;1634;1636;1958;2625;2668;2719;2736;2828;3280;4091;4643;5176;5310;5420;5915;5979;6608;6659;7021;7466;8642;9241;9500;9788;10220;11277;28999;55366;65266;79191;80310;84662;342184	SERPINF1;AKR1B1;SOX4;GLIS2;GDF11;DCHS1;BCL2;FMN1;KLF15;SMAD6;WNK4;RARB;MAGED1;CENPF;PKD1;TFAP2B;WFS1;MTSS1;GLI2;SMO;EGR1;PODXL;PDGFD;JAG1;ACE;GDNF;MYO1E;GATA3;TREX1;GPR4;RET;DCN;LGR4;NOG;CD34;HES1;IRX3;GPC3
GO:0051347	positive regulation of transferase activity	http://amigo.geneontology.org/amigo/term/GO:0051347	626	71	44.5909	1.59225	6.21749e-05	0.00424986	152;238;408;493;891;1136;1605;1636;1894;1902;1917;1942;1956;1958;2013;2046;2321;2785;3082;3265;3320;3553;3654;3690;4217;4345;4751;5027;5310;5571;5577;5608;5979;5983;6187;6352;6788;7048;7057;7332;7349;7436;7804;8322;8654;8767;8792;8941;9064;9094;9314;9500;9518;9928;23328;25759;29990;51438;54892;55607;63967;79092;80310;80725;84259;91947;128239;143384;151636;245711;389432	CACUL1;PRKAG1;KIF14;FLT1;EGFR;DAG1;SPDYA;ATP2B4;HSP90AA1;CARD14;SASH1;IQGAP3;THBS1;PDE5A;TNFRSF11A;P2RX7;CD200;ADRA2C;IL1B;CHRNA3;IRAK1;RIPK2;HGF;EPHA8;MAGED1;DTX3L;PKD1;GNG3;EEF1A2;SHC2;ITGB3;LPAR1;MAGEC2;DCUN1D5;UNC119;ALK;EGR1;NCAPG2;SAMD5;PDGFD;HRAS;VLDLR;EMP2;KLF4;ACE;ECT2;TGFBR2;PILRB;MAP3K6;SRCIN1;PRKAR2B;FZD4;CLSPN;CDK5R2;UCN;MAP2K6;RET;PPP1R9A;CCNB1;LRP8;EFNA1;ARRDC4;ARRB1;GDF15;NEK2;STK…
GO:0001655	urogenital system development	http://amigo.geneontology.org/amigo/term/GO:0001655	326	43	23.2214	1.85174	6.58069e-05	0.00446456	182;231;596;947;1063;1634;1636;1958;2625;2668;2719;2735;2736;2828;3280;3655;4091;4643;5176;5310;5420;5915;5979;6608;6659;7021;7466;8642;9096;9241;9500;9788;10220;11231;11277;28999;55165;55366;65266;79191;80310;84662;342184	SERPINF1;CEP55;ITGA6;AKR1B1;SOX4;GLIS2;GDF11;DCHS1;BCL2;FMN1;KLF15;SMAD6;WNK4;RARB;MAGED1;CENPF;PKD1;TFAP2B;WFS1;MTSS1;GLI2;SMO;EGR1;SEC63;PODXL;PDGFD;JAG1;ACE;GDNF;MYO1E;TBX18;GATA3;TREX1;GPR4;RET;DCN;GLI1;LGR4;NOG;CD34;HES1;IRX3;GPC3
GO:0048514	blood vessel morphogenesis	http://amigo.geneontology.org/amigo/term/GO:0048514	574	66	40.8868	1.61421	7.4558e-05	0.00502079	182;306;388;947;1605;1634;1870;1942;1944;2013;2047;2321;2828;3082;3099;3162;3280;3553;3627;3690;3728;4015;4017;4041;4643;4804;4897;5176;5315;5345;5396;5740;6301;6347;6376;6608;6659;6915;7021;7048;7057;7128;7424;7453;7498;8322;8434;9241;9314;9421;10266;10457;11117;22905;23328;23462;51330;55636;57493;64855;79924;80149;84830;161742;219699;221981	FAM129B;CCL2;SERPINF2;SERPINF1;FLT1;RHOB;LOXL2;VEGFC;HK2;DAG1;ZC3H12A;RECK;TNFAIP3;SOX4;HEG1;SASH1;HAND1;THBS1;EFNA3;IL1B;ANXA3;CX3CL1;HGF;EMILIN1;XDH;TFAP2B;EPHB1;RAMP2;NRCAM;NGFR;ITGB3;SPRED1;LOX;SMO;TNFRSF12A;TBXA2R;PKM;HEY1;JAG1;EMP2;KLF4;JUP;TGFBR2;LRP5;MYO1E;FZD4;CHD7;EPN2;PTGIS;GPNMB;GPR4;HMOX1;CXCL10;DCN;ADTRP;NOG;E2F2;EFNA1;CD34;WARS;THSD7A;HES1;SARS;PRRX1;ADM2;UNC5B
GO:0032835	glomerulus development	http://amigo.geneontology.org/amigo/term/GO:0032835	61	14	4.34512	3.22201	7.59243e-05	0.00504958	182;596;947;1958;2828;3280;4643;5420;5979;9241;9788;28999;55366;80310	BCL2;KLF15;MTSS1;EGR1;PODXL;PDGFD;JAG1;MYO1E;GPR4;RET;LGR4;NOG;CD34;HES1
GO:0043549	regulation of kinase activity	http://amigo.geneontology.org/amigo/term/GO:0043549	836	89	59.5494	1.49456	8.01315e-05	0.00521205	60;152;238;408;493;641;890;891;892;899;1031;1032;1136;1605;1636;1846;1850;1894;1902;1917;1942;1956;1958;2013;2046;2321;2785;3082;3265;3320;3553;3627;3654;3690;4041;4217;4771;5027;5310;5571;5577;5608;5979;5997;6352;6788;7048;7057;7128;7345;7349;7436;7453;7804;8322;8654;8767;8792;8941;9064;9077;9079;9094;9314;9500;9518;9928;22843;23328;25759;29990;54892;55450;55607;57493;58533;63967;78986;79092;803…	CACUL1;PRKAG1;ACTB;CDKN2C;RGS2;KIF14;FLT1;EGFR;DAG1;SPDYA;ATP2B4;HSP90AA1;CARD14;TNFAIP3;DUSP4;CCNA2;HEG1;SASH1;IQGAP3;THBS1;LDB2;PDE5A;TNFRSF11A;P2RX7;ADRA2C;IL1B;CHRNA3;IRAK1;RIPK2;HGF;EPHA8;MAGED1;PKD1;CCNC;GNG3;EEF1A2;SHC2;ITGB3;SPRED1;LPAR1;UNC119;CAMK2N1;ALK;EGR1;DIRAS3;NCAPG2;SNX6;SAMD5;PDGFD;HRAS;VLDLR;EMP2;DUSP8;KLF4;ACE;ECT2;TGFBR2;PILRB;MAP3K6;SRCIN1;LRP5;PRKAR2B;FZD4;CCNL2;CLSPN;UBASH…
GO:0043270	positive regulation of ion transport	http://amigo.geneontology.org/amigo/term/GO:0043270	258	36	18.3777	1.9589	8.01921e-05	0.00521205	81;117;287;1141;1272;2259;2668;2745;2852;3306;3553;3627;3757;4923;5027;5243;5608;5865;6347;6352;6373;6376;6769;6781;7349;7466;8792;10347;10369;10396;23237;30845;51393;54413;55800;65266	CCL2;EHD3;RAB3B;HSPA2;CACNG2;GPER1;ADCYAP1R1;TNFRSF11A;P2RX7;IL1B;WNK4;ABCB1;NTSR1;CX3CL1;ARC;WFS1;ACTN4;TRPV2;STC1;CXCL11;GDNF;FGF14;UCN;ANK2;SCN3B;MAP2K6;ABCA7;CXCL10;CHRNB2;NLGN3;KCNH2;ATP8A1;CNTN1;STAC;CCL5;GLRX
GO:0061005	cell differentiation involved in kidney development	http://amigo.geneontology.org/amigo/term/GO:0061005	54	13	3.8465	3.3797	8.0482e-05	0.00521205	182;947;2625;2668;2828;3280;4643;5420;6608;9788;28999;55366;84662	GLIS2;KLF15;MTSS1;SMO;PODXL;JAG1;GDNF;MYO1E;GATA3;GPR4;LGR4;CD34;HES1
GO:0023056	positive regulation of signaling	http://amigo.geneontology.org/amigo/term/GO:0023056	1738	164	123.8	1.32472	8.08381e-05	0.00521205	81;107;117;152;182;231;238;355;408;429;596;656;684;960;1113;1141;1143;1491;1634;1869;1894;1902;1942;1956;2013;2039;2046;2047;2250;2321;2625;2645;2719;2735;2785;2805;2828;2850;2852;2934;2977;3059;3082;3162;3265;3280;3320;3553;3554;3575;3627;3645;3654;3690;3728;4217;4318;4826;4900;4923;4988;5027;5345;5396;5532;5583;5608;5740;5865;5979;6275;6347;6352;6373;6376;6608;6659;6788;6900;7052;7057;7078;7128…	SLC30A10;TGM2;CCL2;NFAT5;SERPINF2;SCUBE1;FLT1;EGFR;SQSTM1;ZC3H12A;RAB3B;CD44;CTDNEP1;MLLT11;FZD7;HSP90AA1;CANT1;TSPAN14;SH3RF2;S100A4;BMP8B;RECK;OPRM1;CARD14;TNFAIP3;AKR1B1;CACNG2;TIMP3;SOX4;HAX1;GDF11;SASH1;ENHO;FGF5;IQGAP3;GPER1;THBS1;ADCYAP1R1;BCL2;PDE5A;TNFRSF11A;P2RX7;ADRA2C;IL1B;ATP6V1C2;IRAK1;SRPX;RIPK2;NTSR1;CX3CL1;HGF;EPHA8;ANKRD1;MAGED1;NRXN1;ARC;CNTN2;EIF2AK4;XDH;GNG3;DMTN;NRGN;EPHB1;A…
GO:0031401	positive regulation of protein modification process	http://amigo.geneontology.org/amigo/term/GO:0031401	1190	119	84.7654	1.40388	8.24423e-05	0.00527805	152;238;355;408;493;596;656;891;960;1136;1272;1605;1636;1894;1902;1942;1956;1958;2013;2046;2047;2321;2625;2785;2852;3059;3082;3265;3280;3306;3320;3553;3645;3654;3690;4217;4318;4988;5027;5310;5345;5528;5571;5577;5608;5979;6187;6347;6352;6376;6591;6659;6788;7048;7057;7332;7349;7424;7436;7466;7498;7804;8099;8313;8322;8324;8473;8654;8767;8792;8878;8941;8995;9064;9094;9181;9500;9518;9928;10188;10220;1…	SLC30A10;RAB3GAP2;CACUL1;CCL2;PRKAG1;SERPINF2;KIF14;FLT1;VEGFC;EGFR;SQSTM1;DAG1;ZC3H12A;SPDYA;CD44;ATP2B4;FZD7;HSP90AA1;TET1;SH3RF2;BMP8B;CDK2AP1;OPRM1;CARD14;HSPA2;SOX4;HAX1;GDF11;SASH1;SNAI2;IQGAP3;GPER1;THBS1;BCL2;PDE5A;TNFRSF11A;P2RX7;ADRA2C;IL1B;CHRNA3;PPP2R5D;OGT;IRAK1;RIPK2;CX3CL1;HGF;EPHA8;MAGED1;PKD1;XDH;GNG3;EPHB1;WFS1;SHC2;ITGB3;LPAR1;MAGEC2;DCUN1D5;UNC119;SEMA4C;ALK;EGR1;FANCI;NCAPG2;…
GO:0051270	regulation of cellular component movement	http://amigo.geneontology.org/amigo/term/GO:0051270	942	98	67.1	1.46051	8.4664e-05	0.00538238	81;182;287;306;388;397;411;488;583;596;684;1602;1605;1634;1636;1902;1942;1956;2013;2039;2321;2625;2768;2852;3082;3162;3265;3418;3553;3554;3627;3655;3690;3728;4318;4345;4771;5142;5176;5362;5420;5979;6347;6352;6376;6405;6546;6591;6781;6915;7048;7057;7130;7424;8434;8740;8995;9079;9181;9241;9314;9901;9928;10396;10457;10501;10653;11117;22800;22876;23189;23328;26271;51421;51512;54328;54910;55171;57118;…	TUBB2B;CCL2;ZSWIM5;SPINT2;SERPINF1;PDE4B;KIF14;FLT1;RHOB;VEGFC;EGFR;RRAS2;DAG1;ZC3H12A;GNA12;FBXO5;SH3RF2;TNN;RECK;ITGA6;SASH1;SNAI2;PLXNA2;GPER1;THBS1;BCL2;LDB2;AMOTL2;ZSWIM4;GPR173;CD200;ARSB;IL1B;ANXA3;CX3CL1;HGF;EMILIN1;ARHGDIB;SRGAP3;DMTN;ACTN4;CNIH2;ITGB3;SEMA6B;SPRED1;LPAR1;BBS2;SEMA3F;SEMA6D;IL1R1;SEMA4C;ATOH8;TBXA2R;BST2;PODXL;STC1;PDGFD;HRAS;JAG1;EMP2;KLF4;JUP;ACE;TGFBR2;DACH1;SRCIN1;AT…
GO:0042391	regulation of membrane potential	http://amigo.geneontology.org/amigo/term/GO:0042391	414	51	29.4898	1.72941	8.81839e-05	0.00551357	41;287;488;596;774;785;1136;1141;1143;1634;2259;2537;2562;2745;2805;2852;2890;2901;3728;3757;3760;4897;4923;4988;5027;6335;6546;8326;8913;9162;9378;9481;9783;10369;10962;23316;23416;23542;30845;50944;54413;55022;55607;55800;56853;124925;131096;140730;149111;254263;343450	EHD3;CNIH3;MLLT11;SLC25A27;OPRM1;CACNA1G;CACNG2;GPER1;BCL2;CACNA1B;P2RX7;CHRNA3;KCNJ3;NTSR1;NRXN1;CELF4;NRCAM;CNIH2;CACNB4;GOT1;JUP;MAPK8IP2;CUX2;ATP2A2;KCNH8;FGF14;SHANK1;GABRB3;ANK2;SCN3B;GRIK5;PID1;DCN;SEZ6;CHRNB2;ASIC1;GRIA1;NLGN3;CHRNB4;KCNH2;PPP1R9A;KCNH3;SCN9A;KCNT2;SLC8A1;DGKI;RIMS4;IFI6;RIMS3;FZD9;GLRX
GO:1901700	response to oxygen-containing compound	http://amigo.geneontology.org/amigo/term/GO:1901700	1556	149	110.836	1.34433	8.83786e-05	0.00551357	19;60;107;117;128;182;231;388;408;429;440;488;493;590;596;641;774;782;824;890;891;1032;1131;1132;1136;1141;1605;1612;1621;1634;1645;1759;1869;1894;1902;1956;1958;1978;2021;2039;2354;2625;2643;2645;2775;2805;2850;2852;2901;2919;2934;3082;3162;3553;3627;3645;3654;3728;3856;3939;4041;4217;4257;4318;4747;4804;4830;4988;5027;5074;5106;5142;5176;5315;5532;5577;5608;5723;5737;5739;5915;5979;5997;6347;63…	SLC30A10;CCL2;ACTB;LDHA;CXCL1;RGS2;SERPINF1;PDE4B;RHOB;EGFR;RAB11FIP5;DAG1;CXCL5;ZC3H12A;SLIT3;ATP2B4;FZD7;NEFL;OPRM1;SSTR2;TNFAIP3;AKR1B1;SOX4;CCNA2;SASH1;KLF11;SNAI2;VGF;ENHO;GPER1;THBS1;ADCYAP1R1;BCL2;TNFRSF11A;CACNA1B;GPR173;CHRM4;P2RX7;KLF15;PAWR;IL1B;CHRNA3;CXCL6;ATP6V0E1;ATP6V1C2;OGT;IRAK1;RIPK2;DAPK1;CX3CL1;HGF;ANKRD1;RARB;HID1;DMTN;RAMP2;NGFR;EDEM1;LPAR1;GSN;TRAP1;SMO;EGR1;GCK;TBXA2R;SHP…
GO:0006023	aminoglycan biosynthetic process	http://amigo.geneontology.org/amigo/term/GO:0006023	110	20	7.83545	2.5525	8.86393e-05	0.00551357	1462;1463;1634;2719;3038;3553;5549;6482;8534;9331;9435;9653;9672;10090;11227;26035;29940;56548;64131;90161	NCAN;GALNT5;B4GALT6;SDC3;XYLT1;GLCE;VCAN;ST3GAL1;CHST2;DSE;CHST7;IL1B;CHST1;UST;PRELP;HS2ST1;DCN;HS6ST2;HAS3;GPC3
GO:0044093	positive regulation of molecular function	http://amigo.geneontology.org/amigo/term/GO:0044093	1717	162	122.304	1.32456	9.03577e-05	0.00555028	81;107;117;118;152;238;287;306;355;394;397;408;444;493;596;891;1054;1136;1491;1605;1612;1636;1894;1902;1917;1942;1944;1956;1958;2013;2035;2046;2068;2259;2321;2625;2643;2664;2668;2745;2760;2775;2785;2852;2919;2934;2956;3005;3059;3082;3265;3280;3306;3320;3553;3654;3655;3690;3728;3996;4217;4318;4345;4751;4804;4830;4923;5027;5243;5310;5571;5577;5583;5608;5687;5867;5979;5983;5997;6187;6300;6347;6352;6…	FAM129B;TBC1D14;STXBP5L;RAB3GAP2;CACUL1;CCL2;PRKAG1;EHD3;GDI1;CXCL1;RGS2;RGPD3;KIF14;FLT1;EGFR;DAG1;ADD1;SPDYA;CEBPG;TRAF1;ATP2B4;HSP90AA1;CARD14;ITGA6;HSPA2;CACNG2;SASH1;ENHO;GM2A;IQGAP3;ARHGAP9;GPER1;THBS1;ADCYAP1R1;BCL2;EFNA3;PDE5A;TNFRSF11A;UHRF1;P2RX7;CD200;DNAJB6;ADRA2C;IL1B;CHRNA3;SGSM1;EPB41;WNK4;IRAK1;ANXA3;RAP1GAP2;ABCB1;RIPK2;NTSR1;ANP32B;DAPK1;CX3CL1;HGF;EPHA8;MAGED1;ARHGDIB;ARC;SRGAP…
GO:2000145	regulation of cell motility	http://amigo.geneontology.org/amigo/term/GO:2000145	863	91	61.4727	1.48033	9.41734e-05	0.00574584	81;182;306;388;397;411;583;596;684;1602;1605;1634;1636;1902;1942;1956;2013;2039;2321;2625;2768;2852;3082;3162;3265;3418;3553;3554;3627;3655;3690;3728;4318;4345;4771;5176;5362;5420;5979;6347;6352;6376;6405;6546;6591;6781;6915;7048;7057;7130;7424;8434;8740;8995;9079;9181;9241;9314;9901;9928;10396;10457;10501;10653;11117;22800;22876;23189;23328;26271;51421;51512;54328;54910;55171;57118;57662;63923;7…	CCL2;SPINT2;SERPINF1;KIF14;FLT1;RHOB;VEGFC;EGFR;RRAS2;DAG1;ZC3H12A;GNA12;FBXO5;SH3RF2;TNN;RECK;ITGA6;SASH1;SNAI2;PLXNA2;GPER1;THBS1;BCL2;LDB2;AMOTL2;GPR173;CD200;ARSB;IL1B;ANXA3;CX3CL1;HGF;EMILIN1;ARHGDIB;SRGAP3;DMTN;ACTN4;ITGB3;SEMA6B;SPRED1;LPAR1;BBS2;SEMA3F;SEMA6D;IL1R1;SEMA4C;ATOH8;TBXA2R;BST2;PODXL;STC1;PDGFD;HRAS;JAG1;EMP2;KLF4;JUP;ACE;TGFBR2;DACH1;SRCIN1;INPP5F;GATA3;CAMK1D;TBCCD1;GTSE1;GP…
GO:0003013	circulatory system process	http://amigo.geneontology.org/amigo/term/GO:0003013	480	57	34.1911	1.6671	9.61998e-05	0.00583035	128;152;287;444;488;491;492;493;583;774;947;1113;1131;1621;1636;1874;1956;2013;2643;2775;2852;3162;3627;3728;3757;3760;4041;4923;5142;5345;5608;5997;6426;6505;6546;6781;6915;7349;7424;7432;8654;8864;8913;10266;11277;30845;55636;55800;56670;57493;59342;60598;79924;80149;83988;121643;143282	SRSF1;SCPEP1;EHD3;SERPINF2;FOXN4;RGS2;ATP2B2;PDE4B;SUCNR1;VEGFC;EGFR;ZC3H12A;ATP2B4;CACNA1G;HEG1;ATP2B3;GPER1;PDE5A;CACNA1B;ADRA2C;KCNJ3;NTSR1;NCALD;RAMP2;BBS2;KCNK15;TBXA2R;STC1;EMP2;JUP;ACE;ASPH;LRP5;ATP2A2;VIP;TREX1;ADH5;CHD7;UCN;GCH1;ANK2;SLC1A1;SCN3B;MAP2K6;HMOX1;CXCL10;FGFBP3;CHRM3;KCNH2;CD34;DBH;SLC8A1;PER2;GNAO1;CHGA;ADM2;E2F4
GO:0010647	positive regulation of cell communication	http://amigo.geneontology.org/amigo/term/GO:0010647	1732	163	123.373	1.3212	9.7574e-05	0.00587447	81;107;117;152;182;231;238;355;408;429;596;656;684;960;1113;1141;1143;1491;1634;1869;1894;1902;1942;1956;2013;2039;2046;2047;2250;2321;2625;2645;2719;2735;2785;2805;2828;2850;2852;2934;2977;3059;3082;3162;3265;3280;3320;3553;3554;3575;3627;3645;3654;3690;3728;4217;4318;4826;4900;4923;4988;5027;5345;5396;5532;5583;5608;5740;5865;5979;6275;6347;6352;6373;6376;6608;6659;6788;6900;7052;7057;7078;7128…	SLC30A10;TGM2;CCL2;NFAT5;SERPINF2;SCUBE1;FLT1;EGFR;SQSTM1;ZC3H12A;RAB3B;CD44;CTDNEP1;MLLT11;FZD7;HSP90AA1;CANT1;TSPAN14;SH3RF2;S100A4;BMP8B;RECK;OPRM1;CARD14;TNFAIP3;AKR1B1;CACNG2;TIMP3;SOX4;HAX1;GDF11;SASH1;ENHO;FGF5;IQGAP3;GPER1;THBS1;ADCYAP1R1;BCL2;PDE5A;TNFRSF11A;P2RX7;ADRA2C;IL1B;ATP6V1C2;IRAK1;SRPX;RIPK2;NTSR1;CX3CL1;HGF;EPHA8;ANKRD1;MAGED1;NRXN1;ARC;CNTN2;EIF2AK4;XDH;GNG3;DMTN;NRGN;EPHB1;A…
GO:0051271	negative regulation of cellular component movement	http://amigo.geneontology.org/amigo/term/GO:0051271	301	40	21.4407	1.86562	9.90743e-05	0.00592556	81;182;388;397;596;684;1602;1605;1634;2625;3162;3418;3728;4345;4771;5176;6347;6376;6405;6781;6915;7057;8434;9241;9314;9901;10501;10653;11117;23189;54328;54910;63923;79772;80031;84830;90865;161742;223117;254263	CCL2;SPINT2;SERPINF1;RHOB;DAG1;TNN;RECK;THBS1;BCL2;GPR173;CD200;CX3CL1;EMILIN1;ARHGDIB;SRGAP3;ACTN4;CNIH2;SEMA6B;SPRED1;SEMA3F;SEMA6D;SEMA4C;TBXA2R;BST2;STC1;JAG1;KLF4;JUP;DACH1;GATA3;KANK1;HMOX1;DCN;ADTRP;NOG;IDH2;SEMA3D;IL33;MCTP1;NF2
GO:0034220	ion transmembrane transport	http://amigo.geneontology.org/amigo/term/GO:0034220	1100	111	78.3545	1.41664	0.00010056	0.00597511	19;41;81;287;306;309;444;488;491;492;493;540;774;782;785;823;1136;1141;1143;1468;1612;1804;1831;2259;2562;2745;2852;2890;2891;2901;3306;3627;3738;3757;3760;3765;4318;4923;4988;5027;5142;5243;5310;5997;6335;6373;6376;6505;6509;6522;6536;6541;6546;6769;7057;7419;7881;8514;8864;8913;8992;9254;9377;9481;9605;10369;10396;10479;11182;23237;23416;23539;23542;23657;26503;30845;50944;51393;51449;53373;538…	SLC30A10;EHD3;ASIC4;KCNAB1;RGS2;ATP2B2;SLC16A8;PDE4B;KCNAB2;ATP11C;CNIH3;ATP2B4;FXYD6;KCNJ9;SLC25A27;OPRM1;CACNA1G;HSPA2;CACNG2;SLC17A5;STEAP2;ATP2B3;GPER1;THBS1;SLC38A4;CACNA1B;SLC13A3;P2RX7;CHRNA3;KCNJ3;ATP6V0E1;ATP6V1C2;WNK4;ANXA3;SLC7A1;ABCB1;NTSR1;DAPK1;CX3CL1;CAPN1;DPP6;ARC;PKD1;ACTN4;CNIH2;SLC4A2;CACNB4;SLC2A10;TSC22D3;KCNK15;TRPV2;TPCN1;CACNA2D2;SLC25A10;UNC80;LRRC8D;KCNA3;CXCL11;CACNB1;M…
GO:0098609	cell-cell adhesion	http://amigo.geneontology.org/amigo/term/GO:0098609	807	86	57.4837	1.49608	0.000101984	0.00602036	60;71;182;306;460;596;641;865;947;960;1008;1009;1305;1803;1840;1956;2039;2625;2736;3280;3553;3575;3654;3655;3690;3693;3728;3897;4345;4359;4651;4771;4897;5074;5097;5098;5310;5345;5420;5979;6347;6352;6376;6404;6591;6900;7048;7412;8642;8654;8728;8740;8767;9071;9314;9378;9379;10049;10148;10457;10653;10725;11135;23022;23657;23705;24146;27253;54413;56097;56121;56127;56132;56134;56142;57662;57717;57863;…	MEGF11;CCL2;ACTB;NFAT5;SPINT2;SERPINF2;ITGB5;ACTG1;CADM3;EGFR;CDHR1;ZC3H12A;CD44;CDH11;PCDHGC3;CADM1;ITGA6;SELPLG;ADAM19;PCDHA6;SNAI2;DCHS1;CLDN15;BCL2;PDE5A;MYO10;NEGR1;PCDHB15;CD200;PAWR;DNAJB6;IL1B;IRAK1;ANXA3;RIPK2;CX3CL1;NRXN1;PKD1;CNTN2;DMTN;NRCAM;PCDHB16;ITGB3;DPP4;GLI2;PALLD;PODXL;PCDHB3;JAG1;KLF4;JUP;TGFBR2;ASTN1;IL7R;GATA3;MPZ;PCDHGC5;UBASH3B;GPNMB;PCDH17;NRXN2;PCDHAC2;RET;ADTRP;NLGN3;B…
GO:0099504	synaptic vesicle cycle	http://amigo.geneontology.org/amigo/term/GO:0099504	193	29	13.7477	2.10945	0.000104601	0.00613499	71;107;488;1141;1644;1759;2259;2901;5027;5532;5865;5874;6855;6861;8674;8927;9066;9162;9378;9515;9751;9783;23025;27253;27445;51760;54413;56850;140730	STXBP5L;ACTG1;RAB3B;SYT5;RAB27B;P2RX7;GRIPAP1;NRXN1;SNPH;BSN;ATP2A2;PCLO;FGF14;DDC;SYT7;PCDH17;DNM1;GRIK5;SYT17;CHRNB2;UNC13A;VAMP4;NLGN3;ADCY1;PPP3CB;SYP;DGKI;RIMS4;RIMS3
GO:0090087	regulation of peptide transport	http://amigo.geneontology.org/amigo/term/GO:0090087	694	76	49.4346	1.53739	0.000109318	0.00637058	152;292;408;580;947;1113;1803;1894;1956;2039;2625;2645;2664;2850;2852;3059;3098;3265;3312;3382;3418;3553;3728;3936;4041;4345;4628;4826;4988;5027;5532;5784;5991;6352;6376;6608;6659;7021;7128;7332;7349;7424;8609;8767;8864;8997;9066;9254;9515;9531;9695;9727;10456;10541;23657;23705;23765;26056;27063;51512;51684;55366;55636;56850;64135;65985;79628;79651;79752;80149;80725;84830;90865;91461;91543;340146	PTPN14;STXBP5L;RAB11FIP3;GDI1;VEGFC;EGFR;RAB11FIP5;ZC3H12A;RHBDF2;CADM1;OPRM1;TNFAIP3;SOX4;HAX1;GPER1;P2RX7;CD200;GRIPAP1;ADRA2C;IL1B;BAG3;RIPK2;ANP32B;CX3CL1;ANKRD1;MYH10;PKDCC;KLF7;HK1;TFAP2B;DMTN;HSPA8;EDEM1;DPP4;KALRN;SMO;GCK;CACNA2D2;SLC35D3;HRAS;JUP;ECT2;BARD1;SRCIN1;SLC25A5;LRP5;GATA3;CHD7;UCN;SUFU;SYT7;GTSE1;NNAT;RSAD2;ADTRP;LGR4;GPR27;IL17RA;LCP1;PPP3CB;IDH2;ICA1;CD34;IL33;ARRB1;HCLS1;RF…
GO:0000086	G2/M transition of mitotic cell cycle	http://amigo.geneontology.org/amigo/term/GO:0000086	194	29	13.8189	2.09858	0.0001148	0.00661562	641;890;891;1063;1069;2305;2956;3306;3320;4751;4998;5243;5577;6790;7846;8929;9401;9833;9928;10763;11113;23194;25942;26271;63967;79621;79866;80254;84131	NES;TUBA1A;KIF14;HSP90AA1;FBXO5;HSPA2;RECQL4;CCNA2;FBXL7;FOXM1;ABCB1;CENPF;CEP63;CETN2;MSH6;CIT;PRKAR2B;AURKA;CLSPN;SIN3A;ORC1;BORA;CCNB1;BLM;NEK2;PHOX2B;MELK;CEP78;RNASEH2B
GO:0040012	regulation of locomotion	http://amigo.geneontology.org/amigo/term/GO:0040012	938	97	66.8151	1.45177	0.000114978	0.00661562	81;182;306;388;397;411;583;596;684;1132;1602;1605;1634;1636;1902;1942;1956;2013;2039;2321;2625;2768;2852;3082;3162;3265;3418;3553;3554;3627;3655;3690;3728;4318;4345;4771;5176;5362;5420;5979;6347;6352;6376;6405;6546;6591;6781;6915;7048;7057;7130;7424;8434;8740;8995;9079;9181;9241;9314;9901;9928;10396;10457;10501;10653;11117;22800;22876;23189;23328;26271;51421;51512;54328;54910;55171;56670;57118;57…	TUBB2B;CCL2;ZSWIM5;SPINT2;SERPINF1;KIF14;SUCNR1;FLT1;RHOB;VEGFC;EGFR;RRAS2;DAG1;ZC3H12A;GNA12;FBXO5;SH3RF2;TNN;RECK;ITGA6;SASH1;SNAI2;PLXNA2;GPER1;THBS1;BCL2;LDB2;AMOTL2;ZSWIM4;GPR173;CHRM4;CD200;ARSB;IL1B;ANXA3;CX3CL1;HGF;EMILIN1;ARHGDIB;SRGAP3;DMTN;ACTN4;ITGB3;SEMA6B;SPRED1;LPAR1;BBS2;SEMA3F;SEMA6D;IL1R1;SEMA4C;ATOH8;TBXA2R;BST2;PODXL;STC1;PDGFD;HRAS;JAG1;EMP2;KLF4;JUP;ACE;TGFBR2;DACH1;SRCIN1;I…
GO:0051301	cell division	http://amigo.geneontology.org/amigo/term/GO:0051301	583	66	41.5279	1.58929	0.000118274	0.00676245	388;641;701;890;891;899;1058;1063;1069;1894;2035;2068;2250;3553;3832;4628;4751;5501;5898;6790;7153;7424;7813;7846;8324;8914;9094;9181;9700;9727;9918;9928;10112;10263;10376;10403;10615;10628;10907;11004;11113;23194;24137;26271;51203;54443;54821;54892;55143;55165;56776;64151;79866;80254;80310;81610;81928;83990;84440;84552;91272;146909;151011;157313;259266;285643	RAB11FIP3;TUBA1B;TUBA1A;KIF14;RHOB;VEGFC;KIF4B;PPP1CC;ANLN;CEP55;FZD7;FBXO5;FAM83D;TXNL4A;CCNA2;FGF5;TOP2A;FBXL7;CENPA;IL1B;EPB41;MYH10;CENPF;ERCC6L;CEP63;CETN2;FMN2;BOD1;UNC119;CDCA8;KIF11;NCAPG2;KIF4A;PDGFD;ERCC2;CIT;ECT2;NCAPD2;KIF2C;RALA;CDCA2;AURKA;ESPL1;KIF18B;BRIP1;CABLES2;CCNF;TIMELESS;BORA;NDC80;NCAPG;CCNB1;BLM;RAB11FIP4;EVI5;BUB1B;ASPM;CDK2AP2;NEK2;PARD6G;KIF20A;SPAG5;NUSAP1;SEPT10;TXNI…
GO:0019348	dolichol metabolic process	http://amigo.geneontology.org/amigo/term/GO:0019348	5	4	0.356157	11.231	0.000120841	0.00685773	1798;8813;8818;79644	DPM2;DPM1;DPAGT1;SRD5A3
GO:1903047	mitotic cell cycle process	http://amigo.geneontology.org/amigo/term/GO:1903047	788	84	56.1303	1.49652	0.000121449	0.00685773	388;596;641;701;890;891;899;1031;1032;1058;1063;1069;1869;1874;1894;1978;2068;2305;2956;3265;3306;3320;3553;3832;4041;4288;4628;4751;4998;5243;5310;5426;5546;5577;6347;6659;6790;7153;7846;8462;8929;9094;9181;9314;9401;9700;9787;9833;9918;9928;10039;10112;10263;10403;10457;10615;10763;11004;11113;23194;23399;24137;25942;26271;51203;51512;54443;55143;55165;55388;63967;64151;79621;79866;80198;80254;…	CACUL1;CCL2;CDKN2C;NES;TUBA1A;KIF14;RHOB;KIF4B;SPDYA;MKI67;CTDNEP1;ANLN;CEP55;HSP90AA1;FBXO5;HSPA2;RECQL4;SOX4;CCNA2;KLF11;IQGAP3;BCL2;TOP2A;FBXL7;CENPA;IL1B;FOXM1;ABCB1;MYH10;CENPF;PKD1;CEP63;CETN2;PRCC;MSH6;BOD1;UNC119;CDCA8;KIF11;DLGAP5;KIF4A;HRAS;ERCC2;KLF4;E2F1;CIT;ECT2;NCAPD2;KIF2C;LRP5;PRKAR2B;AURKA;ESPL1;CLSPN;KIF18B;GTSE1;GPNMB;SIN3A;CCNF;ORC1;BORA;NDC80;NCAPG;CCNB1;BLM;EIF4EBP1;BUB1B;CD…
GO:0048265	response to pain	http://amigo.geneontology.org/amigo/term/GO:0048265	29	9	2.06571	4.35685	0.000124431	0.00698276	774;824;1621;2643;5979;6335;7057;7349;64856	THBS1;CACNA1B;UCN;GCH1;RET;SCN9A;DBH;CAPN2;VWA1
GO:0010976	positive regulation of neuron projection development	http://amigo.geneontology.org/amigo/term/GO:0010976	264	36	18.8051	1.91438	0.000128743	0.0071804	411;1272;1382;1902;2664;3082;3897;4747;4804;4830;5176;5362;5979;5997;6376;7436;7804;8322;8507;8997;9139;11075;23025;23316;27063;50944;51330;51393;51760;55607;57118;64764;80823;257194;347733;440730	TUBB2B;GDI1;RGS2;SERPINF1;CREB3L2;NEFL;PLXNA2;STMN2;NEGR1;ARSB;CX3CL1;HGF;ANKRD1;NGFR;LPAR1;KALRN;TNFRSF12A;CBFA2T2;TRPV2;NME1;VLDLR;CRABP2;CUX2;FZD4;CAMK1D;SHANK1;RET;SYT17;TRIM67;UNC13A;ENC1;PPP1R9A;LRP8;BHLHB9;L1CAM;CNTN1
GO:0098693	regulation of synaptic vesicle cycle	http://amigo.geneontology.org/amigo/term/GO:0098693	113	20	8.04915	2.48474	0.000130403	0.0072286	107;488;1141;1759;2259;2901;5532;5865;6855;8674;8927;9066;9162;9378;9515;9783;27253;54413;56850;140730	STXBP5L;RAB3B;GRIPAP1;NRXN1;BSN;ATP2A2;FGF14;SYT7;PCDH17;DNM1;GRIK5;CHRNB2;VAMP4;NLGN3;ADCY1;PPP3CB;SYP;DGKI;RIMS4;RIMS3
GO:0051223	regulation of protein transport	http://amigo.geneontology.org/amigo/term/GO:0051223	665	73	47.3689	1.5411	0.000138201	0.00757315	152;292;408;580;947;1113;1803;1894;1956;2039;2625;2645;2664;2850;2852;3059;3098;3265;3312;3382;3418;3553;3728;3936;4041;4345;4628;4826;4988;5027;5532;5784;5991;6352;6376;6608;6659;7021;7128;7332;7424;8609;8767;8864;9066;9254;9515;9531;9695;9727;10456;10541;23657;23705;23765;26056;27063;51512;51684;55366;56850;64135;65985;79628;79651;79752;80149;80725;84830;90865;91461;91543;340146	PTPN14;STXBP5L;RAB11FIP3;GDI1;VEGFC;EGFR;RAB11FIP5;ZC3H12A;RHBDF2;CADM1;OPRM1;TNFAIP3;SOX4;HAX1;GPER1;P2RX7;CD200;GRIPAP1;ADRA2C;IL1B;BAG3;RIPK2;ANP32B;CX3CL1;ANKRD1;MYH10;PKDCC;KLF7;HK1;TFAP2B;DMTN;HSPA8;EDEM1;DPP4;SMO;GCK;CACNA2D2;SLC35D3;HRAS;JUP;ECT2;BARD1;SRCIN1;SLC25A5;LRP5;GATA3;SUFU;SYT7;GTSE1;NNAT;RSAD2;ADTRP;LGR4;GPR27;IL17RA;LCP1;PPP3CB;IDH2;ICA1;CD34;IL33;ARRB1;HCLS1;RFX3;AACS;IFIH1;P…
GO:0022898	regulation of transmembrane transporter activity	http://amigo.geneontology.org/amigo/term/GO:0022898	235	33	16.7394	1.9714	0.000138284	0.00757315	60;81;287;306;596;782;785;823;1612;2259;2745;3306;4318;4923;4988;5142;5243;6769;7881;10369;23237;23542;30845;50944;53826;54413;55800;57338;65266;84502;149111;254263;338440	ACTB;EHD3;KCNAB1;PDE4B;CNIH3;FXYD6;OPRM1;HSPA2;CACNG2;BCL2;WNK4;ANXA3;ABCB1;NTSR1;DAPK1;CAPN1;ARC;ACTN4;CNIH2;CACNB4;CACNB1;MAPK8IP2;FGF14;SHANK1;ANK2;SCN3B;JPH3;JPH4;NLGN3;ANO9;STAC;MMP9;GLRX
GO:1901701	cellular response to oxygen-containing compound	http://amigo.geneontology.org/amigo/term/GO:1901701	1074	108	76.5025	1.41172	0.000143277	0.00779957	19;60;107;128;231;388;408;493;641;782;824;890;891;1131;1132;1136;1141;1605;1612;1645;1869;1894;1902;1956;1958;1978;2021;2039;2643;2645;2805;2850;2852;2901;2919;3082;3553;3627;3645;3654;3728;4041;4217;4257;4318;4804;4830;5027;5074;5106;5142;5176;5315;5532;5577;5608;5737;5915;5979;6347;6352;6372;6373;6374;6376;6472;6546;6591;6608;6659;6752;6781;6915;7128;7804;8322;8324;8462;8473;8767;8914;8992;9181…	SLC30A10;CCL2;ACTB;CXCL1;SERPINF1;PDE4B;RHOB;EGFR;RAB11FIP5;DAG1;CXCL5;ZC3H12A;ATP2B4;FZD7;SSTR2;TNFAIP3;AKR1B1;SOX4;CCNA2;SASH1;KLF11;SNAI2;ENHO;GPER1;GPR173;CHRM4;P2RX7;PAWR;IL1B;CHRNA3;CXCL6;ATP6V0E1;ATP6V1C2;OGT;IRAK1;RIPK2;DAPK1;CX3CL1;HGF;ANKRD1;RARB;DMTN;NGFR;LPAR1;TRAP1;SMO;EGR1;GCK;TBXA2R;SHPK;NME1;PKM;STC1;GOT1;PDGFD;MGST1;KLF4;E2F1;JUP;ECT2;GDAP1;CXCL11;CACNB1;LRP5;SHMT2;PRKAR2B;ATP6V0…
GO:0044283	small molecule biosynthetic process	http://amigo.geneontology.org/amigo/term/GO:0044283	724	78	51.5715	1.51246	0.000151021	0.00817223	117;226;231;440;493;669;1382;1462;1463;1468;1491;1503;1621;1634;1717;1718;1958;2222;2584;2643;2645;2744;2805;2852;3038;3098;3099;3553;3939;4047;4257;4597;4830;4832;4923;4942;5027;5106;5142;5315;5571;5723;5740;6472;6591;7360;7498;8473;8654;8864;9415;9619;10090;10846;11277;11343;23583;26227;29940;29968;54511;55256;55902;56848;60343;65985;79644;79873;79966;80201;80219;80270;84706;85414;170685;283871…	GLS;PRKAG1;LDHA;NCAN;PDE4B;PDE10A;HK2;FAM3A;ATP2B4;LSS;SCD5;ADI1;MGLL;AKR1B1;HMGCLL1;FDFT1;SNAI2;FADS2;GPER1;VCAN;ADCYAP1R1;DHCR7;PDE5A;DSE;P2RX7;IL1B;OGT;NTSR1;DHCR24;XDH;HK1;SPHK2;NUDT10;BPGM;EGR1;NUDT18;GCK;NME1;PKM;SLC25A10;GOT1;NAT8L;PGP;MGST1;SLC45A3;CRABP2;UST;ABCG1;OAT;SHMT2;ACSS2;TREX1;PSPH;PTGIS;GCH1;DCN;CTPS1;CTH;PHGDH;HKDC1;GALK1;NME3;DBH;ALDOA;MVD;COQ10B;HSD3B7;PCK2;GPT2;AACS;HAS3;PE…
GO:0010648	negative regulation of cell communication	http://amigo.geneontology.org/amigo/term/GO:0010648	1305	127	92.957	1.36622	0.000154915	0.00833331	41;152;238;292;355;408;493;590;596;960;1032;1113;1491;1605;1634;1759;1846;1850;1902;1942;1956;1958;2046;2047;2305;2321;2537;2625;2668;2719;2735;2852;2890;3082;3162;3553;3645;3655;4091;4318;4771;4988;5027;5074;5739;5979;5997;6352;6376;6586;6591;6788;7048;7057;7078;7090;7128;7345;7349;7466;7498;8313;8326;8780;8788;8970;8997;9096;9139;9162;9181;9241;9314;9454;9455;9515;9518;9727;9745;10131;10297;108…	FAM129B;STXBP5L;RAB11FIP3;CHRDL1;RGS2;FLT1;PTPN18;PDE10A;EGFR;RAB11FIP5;DAG1;ZC3H12A;CD44;SLIT3;ATP2B4;SH3RF2;TNN;HIST1H2BJ;OPRM1;ITGA6;HOMER3;TNFAIP3;TIMP3;DUSP4;GLIS2;HEG1;SNAI2;GPER1;THBS1;BCL2;P2RX7;PAWR;TLE3;SMAD6;ADRA2C;IL1B;FOXM1;CX3CL1;HGF;EPHA8;EMILIN1;ARC;CELF4;XDH;EPHB1;WFS1;KREMEN1;DLK1;PBK;APC2;SPRED1;LPAR1;KALRN;CAMK2N1;STMN3;TRAP1;ALK;EGR1;CBFA2T2;SNX6;HEY1;DUSP8;KLF4;TGFBR2;MAPK8I…
GO:0035690	cellular response to drug	http://amigo.geneontology.org/amigo/term/GO:0035690	349	44	24.8598	1.76993	0.000156025	0.00834368	60;107;388;641;890;1131;1132;1136;1141;1644;1894;1956;1958;1978;2021;3082;3162;3178;3553;3728;3757;4217;4830;4988;5027;5074;5106;5142;5176;5532;6546;7128;8767;8914;9181;9314;10131;11255;11277;22843;25942;27063;80149;80310	ACTB;SERPINF1;PDE4B;RHOB;EGFR;ZC3H12A;OPRM1;TNFAIP3;CCNA2;CHRM4;P2RX7;PAWR;IL1B;CHRNA3;RIPK2;HGF;ANKRD1;TRAP1;EGR1;NME1;PDGFD;KLF4;JUP;ECT2;TREX1;HRH3;DDC;ENDOG;HMOX1;SIN3A;CHRNB2;TIMELESS;ADCY1;CHRM3;KCNH2;PPP3CB;BLM;EIF4EBP1;PPM1E;SLC8A1;PCK2;HNRNPA1;MAP3K5;ARHGEF2
GO:0051261	protein depolymerization	http://amigo.geneontology.org/amigo/term/GO:0051261	106	19	7.55053	2.51638	0.000160249	0.00846992	118;444;2039;2934;3312;6710;7111;9181;9928;10297;10763;11004;11034;11075;25802;25876;50861;57662;146909	NES;KIF14;ADD1;DSTN;LMOD1;SPTB;STMN2;DMTN;HSPA8;APC2;GSN;STMN3;TMOD1;KIF2C;ASPH;KIF18B;SPEF1;CAMSAP3;ARHGEF2
GO:0010721	negative regulation of cell development	http://amigo.geneontology.org/amigo/term/GO:0010721	319	41	22.7228	1.80435	0.000170508	0.00896004	81;182;429;596;1400;1840;1902;1942;2039;2664;3280;3418;3475;3553;4804;5997;6376;6405;6900;8929;9139;9181;9241;9745;10220;10501;11075;22876;22882;23108;23189;29116;54328;54413;54910;63923;79191;80031;223117;259266;440275	GDI1;RGS2;TNN;GDF11;CRMP1;STMN2;BCL2;GPR173;IL1B;RAP1GAP2;CX3CL1;CNTN2;EIF2AK4;DMTN;ACTN4;NGFR;SEMA6B;LPAR1;SEMA3F;SEMA6D;SEMA4C;CBFA2T2;JAG1;INPP5F;MYLIP;ZNF536;KANK1;IFRD1;NLGN3;NOG;IDH2;EFNA1;ZHX2;SEMA3D;ASPM;ASCL1;HES1;IRX3;PHOX2B;DTX1;ARHGEF2
GO:0050768	negative regulation of neurogenesis	http://amigo.geneontology.org/amigo/term/GO:0050768	278	37	19.8023	1.86847	0.000172391	0.00900694	182;429;1400;1840;1902;1942;2664;3280;3418;3475;3553;4804;6376;6405;6900;8929;9139;9181;9241;9745;10220;10501;11075;22876;22882;23108;23189;29116;54328;54413;54910;63923;79191;80031;223117;259266;440275	GDI1;TNN;GDF11;CRMP1;STMN2;GPR173;IL1B;RAP1GAP2;CX3CL1;CNTN2;EIF2AK4;NGFR;SEMA6B;LPAR1;SEMA3F;SEMA6D;SEMA4C;CBFA2T2;JAG1;INPP5F;MYLIP;ZNF536;KANK1;IFRD1;NLGN3;NOG;IDH2;EFNA1;ZHX2;SEMA3D;ASPM;ASCL1;HES1;IRX3;PHOX2B;DTX1;ARHGEF2
GO:0051235	maintenance of location	http://amigo.geneontology.org/amigo/term/GO:0051235	309	40	22.0105	1.81731	0.000174845	0.00905921	19;287;309;540;580;1605;2583;2760;2852;2901;2934;3098;3099;3553;3627;3690;3728;4601;4796;4923;5027;5310;6373;6376;6546;9619;11014;11015;23136;26580;50944;51684;53373;55171;55636;57338;80149;84502;84959;259266	HK2;DAG1;ZC3H12A;B4GALNT1;KDELR2;MXI1;GM2A;GPER1;P2RX7;IL1B;NTSR1;CX3CL1;PKD1;HK1;KDELR3;ITGB3;GSN;TPCN1;JUP;BSCL2;BARD1;CXCL11;ABCG1;TONSL;SHANK1;CHD7;UBASH3B;TBCCD1;SUFU;ANK2;GRIK5;ATP7B;CXCL10;JPH3;ANXA6;JPH4;ABCA1;ASPM;EPB41L3;SLC8A1
GO:0045860	positive regulation of protein kinase activity	http://amigo.geneontology.org/amigo/term/GO:0045860	513	59	36.5417	1.61459	0.000175875	0.00905921	152;238;408;493;891;1136;1605;1636;1894;1902;1942;1956;1958;2013;2321;2785;3082;3265;3320;3553;3654;3690;4217;5027;5310;5571;5577;5608;5979;6352;6788;7048;7057;7349;7436;7804;8322;8654;8767;8792;8941;9064;9094;9500;9518;9928;23328;25759;29990;54892;55607;63967;79092;80310;80725;128239;143384;245711;389432	CACUL1;PRKAG1;KIF14;FLT1;EGFR;DAG1;SPDYA;ATP2B4;HSP90AA1;CARD14;SASH1;IQGAP3;THBS1;PDE5A;TNFRSF11A;P2RX7;ADRA2C;IL1B;CHRNA3;IRAK1;RIPK2;HGF;MAGED1;PKD1;GNG3;SHC2;ITGB3;LPAR1;UNC119;ALK;EGR1;NCAPG2;SAMD5;PDGFD;HRAS;VLDLR;EMP2;ACE;ECT2;TGFBR2;PILRB;MAP3K6;SRCIN1;PRKAR2B;FZD4;CLSPN;CDK5R2;UCN;MAP2K6;RET;PPP1R9A;CCNB1;LRP8;EFNA1;ARRB1;GDF15;STK3;CCL5;MAP3K5
GO:0023057	negative regulation of signaling	http://amigo.geneontology.org/amigo/term/GO:0023057	1309	127	93.2419	1.36205	0.000176381	0.00905921	41;152;238;292;355;408;493;590;596;960;1032;1113;1491;1605;1634;1759;1846;1850;1902;1942;1956;1958;2046;2047;2305;2321;2537;2625;2668;2719;2735;2852;2890;3082;3162;3553;3645;3655;4091;4318;4771;4988;5027;5074;5739;5979;5997;6352;6376;6586;6591;6788;7048;7057;7078;7090;7128;7345;7349;7466;7498;8313;8326;8780;8788;8970;8997;9096;9139;9162;9181;9241;9314;9454;9455;9515;9518;9727;9745;10131;10297;108…	FAM129B;STXBP5L;RAB11FIP3;CHRDL1;RGS2;FLT1;PTPN18;PDE10A;EGFR;RAB11FIP5;DAG1;ZC3H12A;CD44;SLIT3;ATP2B4;SH3RF2;TNN;HIST1H2BJ;OPRM1;ITGA6;HOMER3;TNFAIP3;TIMP3;DUSP4;GLIS2;HEG1;SNAI2;GPER1;THBS1;BCL2;P2RX7;PAWR;TLE3;SMAD6;ADRA2C;IL1B;FOXM1;CX3CL1;HGF;EPHA8;EMILIN1;ARC;CELF4;XDH;EPHB1;WFS1;KREMEN1;DLK1;PBK;APC2;SPRED1;LPAR1;KALRN;CAMK2N1;STMN3;TRAP1;ALK;EGR1;CBFA2T2;SNX6;HEY1;DUSP8;KLF4;TGFBR2;MAPK8I…
GO:0035904	aorta development	http://amigo.geneontology.org/amigo/term/GO:0035904	51	12	3.6328	3.30324	0.000189958	0.00964943	182;3280;4015;4091;4628;6659;7021;11174;23462;51684;55636;144165	SOX4;SMAD6;MYH10;TFAP2B;LOX;ADAMTS6;HEY1;JAG1;CHD7;SUFU;HES1;PRICKLE1
GO:0051924	regulation of calcium ion transport	http://amigo.geneontology.org/amigo/term/GO:0051924	229	32	16.312	1.96175	0.000189995	0.00964943	117;287;596;774;782;785;2259;2775;2852;3306;3627;4923;5027;5142;6347;6352;6373;6376;6546;6769;6781;7349;7466;8614;9454;9455;30845;51393;55636;57338;84502;84959	CCL2;EHD3;PDE4B;HOMER3;HSPA2;GPER1;ADCYAP1R1;BCL2;CACNA1B;P2RX7;NTSR1;CX3CL1;WFS1;CACNB4;TRPV2;STC1;CXCL11;CACNB1;FGF14;CHD7;UBASH3B;UCN;ANK2;CXCL10;JPH3;JPH4;HOMER2;SLC8A1;STAC;GNAO1;STC2;CCL5
GO:0008015	blood circulation	http://amigo.geneontology.org/amigo/term/GO:0008015	471	55	33.55	1.63934	0.000195955	0.00989683	128;152;287;444;488;491;492;493;583;774;947;1113;1131;1621;1636;1874;1956;2013;2643;2775;2852;3162;3627;3728;3757;3760;4041;4923;5142;5345;5608;5997;6426;6505;6546;6781;6915;7349;7424;7432;8654;8864;8913;10266;30845;55636;55800;56670;59342;60598;79924;80149;83988;121643;143282	SRSF1;SCPEP1;EHD3;SERPINF2;FOXN4;RGS2;ATP2B2;PDE4B;SUCNR1;VEGFC;EGFR;ZC3H12A;ATP2B4;CACNA1G;ATP2B3;GPER1;PDE5A;CACNA1B;ADRA2C;KCNJ3;NTSR1;NCALD;RAMP2;BBS2;KCNK15;TBXA2R;STC1;EMP2;JUP;ACE;ASPH;LRP5;ATP2A2;VIP;ADH5;CHD7;UCN;GCH1;ANK2;SLC1A1;SCN3B;MAP2K6;HMOX1;CXCL10;FGFBP3;CHRM3;KCNH2;CD34;DBH;SLC8A1;PER2;GNAO1;CHGA;ADM2;E2F4
GO:0031589	cell-substrate adhesion	http://amigo.geneontology.org/amigo/term/GO:0031589	332	42	23.6488	1.77599	0.000202403	0.010166	81;182;596;947;960;1305;1605;1842;1942;2013;2039;2047;2824;3232;3655;3690;3693;3728;3897;4091;4287;4771;5310;6376;7057;7412;7791;8322;8324;9928;11117;22915;23189;25890;51330;57662;63923;80725;129080;151887;201294;342184	ITGB5;KIF14;ZYX;DAG1;CD44;FZD7;TNN;CCDC80;ITGA6;THBS1;BCL2;FMN1;UNC13D;SMAD6;CX3CL1;EMILIN1;PKD1;DMTN;EPHB1;ACTN4;ITGB3;TNFRSF12A;EMID1;JAG1;EMP2;JUP;SRCIN1;FZD4;MMRN1;ATXN3;ECM2;KANK1;GPM6B;ABI3BP;EFNA1;CD34;CAMSAP3;HOXD3;COL13A1;L1CAM;VCAM1;NF2
GO:0097191	extrinsic apoptotic signaling pathway	http://amigo.geneontology.org/amigo/term/GO:0097191	220	31	15.6709	1.97819	0.0002043	0.0102049	355;596;1612;1621;2537;2668;2852;2872;3082;3162;3553;3655;3856;5027;5979;6376;6591;6788;7057;7078;7128;7185;8406;9181;9531;10962;51202;51330;90865;219699;246330	TRAF1;MLLT11;ITGA6;TNFAIP3;TIMP3;SNAI2;MKNK2;GPER1;THBS1;BCL2;P2RX7;IL1B;SRPX;BAG3;DAPK1;CX3CL1;HGF;TNFRSF12A;GDNF;HMOX1;RET;KRT8;PELI3;DBH;IL33;FAS;STK3;UNC5B;IFI6;DDX47;ARHGEF2
GO:0022604	regulation of cell morphogenesis	http://amigo.geneontology.org/amigo/term/GO:0022604	473	55	33.6925	1.63241	0.000218358	0.0108475	81;226;388;960;1136;1141;1382;1605;1902;1942;2035;2039;2664;2768;3475;3897;4343;4628;4651;4747;4804;4897;5362;5979;6347;6405;6900;7694;7804;8322;8997;10090;10501;11135;23025;23136;23189;23237;23316;51330;51393;51760;54413;54910;55171;55607;57643;65249;80031;80725;80823;121512;201294;223117;347733	TUBB2B;CCL2;ZSWIM5;GDI1;RHOB;DAG1;CD44;GNA12;FGD4;NEFL;PLXNA2;MYO10;ZSWIM4;UNC13D;ZNF135;CHRNA3;EPB41;MYH10;ARC;CNTN2;DMTN;ACTN4;NRCAM;NGFR;SEMA6B;LPAR1;SEMA3F;SEMA6D;KALRN;SEMA4C;TNFRSF12A;TRPV2;CRABP2;CUX2;SRCIN1;UST;FZD4;TBCCD1;KANK1;IFRD1;RET;SYT17;CHRNB2;UNC13A;NLGN3;PPP1R9A;LRP8;EFNA1;MOV10;BHLHB9;SEMA3D;ALDOA;EPB41L3;L1CAM;CDC42EP1
GO:0001934	positive regulation of protein phosphorylation	http://amigo.geneontology.org/amigo/term/GO:0001934	982	99	69.9492	1.41531	0.000248376	0.0122361	152;238;355;408;493;596;656;891;960;1136;1272;1605;1636;1894;1902;1942;1956;1958;2013;2046;2047;2321;2785;2852;3059;3082;3265;3280;3306;3320;3553;3645;3654;3690;4217;4318;4988;5027;5310;5345;5571;5577;5608;5979;6347;6352;6376;6788;7048;7057;7349;7424;7436;7498;7804;8099;8313;8322;8324;8654;8767;8792;8878;8941;8995;9064;9094;9181;9500;9518;9928;10188;10220;10347;10456;10457;23328;23542;25759;29990…	SLC30A10;CACUL1;CCL2;PRKAG1;SERPINF2;KIF14;FLT1;VEGFC;EGFR;SQSTM1;DAG1;ZC3H12A;SPDYA;CD44;ATP2B4;FZD7;HSP90AA1;SH3RF2;BMP8B;CDK2AP1;OPRM1;CARD14;HSPA2;HAX1;GDF11;SASH1;IQGAP3;GPER1;THBS1;BCL2;PDE5A;TNFRSF11A;P2RX7;ADRA2C;IL1B;CHRNA3;IRAK1;RIPK2;CX3CL1;HGF;EPHA8;MAGED1;PKD1;XDH;GNG3;EPHB1;SHC2;ITGB3;LPAR1;UNC119;SEMA4C;ALK;EGR1;NCAPG2;SAMD5;PDGFD;HRAS;INHBE;VLDLR;TNK2;EMP2;ACE;ECT2;TGFBR2;PILRB;MA…
GO:0030166	proteoglycan biosynthetic process	http://amigo.geneontology.org/amigo/term/GO:0030166	60	13	4.27388	3.04173	0.000251694	0.0122361	1462;1463;1634;9653;10090;26035;27087;29940;56548;64131;64377;90161;124583	NCAN;CANT1;XYLT1;GLCE;VCAN;DSE;CHST7;UST;HS2ST1;DCN;HS6ST2;CHST8;B3GAT1
GO:0044839	cell cycle G2/M phase transition	http://amigo.geneontology.org/amigo/term/GO:0044839	213	30	15.1723	1.97729	0.000258827	0.012516	641;890;891;1063;1069;2305;2956;3306;3320;4751;4998;5243;5577;6790;7846;8929;9401;9833;9928;10763;11113;23194;25942;26271;51512;63967;79621;79866;80254;84131	NES;TUBA1A;KIF14;HSP90AA1;FBXO5;HSPA2;RECQL4;CCNA2;FBXL7;FOXM1;ABCB1;CENPF;CEP63;CETN2;MSH6;CIT;PRKAR2B;AURKA;CLSPN;GTSE1;SIN3A;ORC1;BORA;CCNB1;BLM;NEK2;PHOX2B;MELK;CEP78;RNASEH2B
GO:0022402	cell cycle process	http://amigo.geneontology.org/amigo/term/GO:0022402	1274	123	90.7488	1.35539	0.000273448	0.0130894	388;493;580;596;641;701;890;891;899;1031;1032;1058;1063;1069;1602;1718;1869;1874;1894;1978;2068;2177;2305;2735;2827;2852;2956;3265;3306;3320;3553;3832;3996;4041;4288;4628;4751;4998;5243;5310;5426;5546;5571;5577;5608;5983;6300;6347;6659;6790;7057;7153;7332;7846;8313;8326;8462;8522;8914;8929;9094;9156;9181;9314;9401;9700;9727;9787;9833;9918;9928;10039;10112;10263;10403;10457;10615;10634;10669;10763…	CACUL1;RAB11FIP3;CCL2;PRKAG1;CDKN2C;NES;TUBA1A;KIF14;RHOB;KIF4B;SPDYA;MKI67;CTDNEP1;ANLN;ATP2B4;CEP55;HSP90AA1;FBXO5;FAM83D;HSPA2;RECQL4;SOX4;CCNA2;KLF11;IQGAP3;GOLGA8B;GPER1;THBS1;BCL2;TOP2A;FBXL7;CENPA;IL1B;FOXM1;ABCB1;GAS7;MYH10;CENPF;DHCR24;PKD1;CEP63;EIF2AK4;GAS2L1;CETN2;PRCC;FMN2;MSH6;GOLGA8A;BOD1;UNC119;CDCA8;EXO1;KIF11;DLGAP5;KIF4A;HRAS;MAPK12;ERCC2;KLF4;E2F1;CIT;ECT2;NCAPD2;KIF2C;BARD1;T…
GO:0072080	nephron tubule development	http://amigo.geneontology.org/amigo/term/GO:0072080	93	17	6.62452	2.56622	0.000273565	0.0130894	182;596;2625;2668;2719;3280;5310;6608;7021;8642;9241;9500;9788;55366;65266;79191;342184	DCHS1;BCL2;FMN1;WNK4;MAGED1;PKD1;TFAP2B;MTSS1;SMO;JAG1;GDNF;GATA3;LGR4;NOG;HES1;IRX3;GPC3
GO:0030203	glycosaminoglycan metabolic process	http://amigo.geneontology.org/amigo/term/GO:0030203	156	24	11.1121	2.15981	0.000278773	0.0132687	411;960;1462;1463;1634;2719;3038;3082;3553;5549;6482;8534;9331;9435;9653;9672;10090;11227;26035;27087;29940;56548;64131;90161	NCAN;GALNT5;B4GALT6;CD44;SDC3;XYLT1;GLCE;VCAN;ST3GAL1;CHST2;DSE;CHST7;ARSB;IL1B;HGF;CHST1;UST;PRELP;HS2ST1;DCN;HS6ST2;HAS3;B3GAT1;GPC3
GO:0042063	gliogenesis	http://amigo.geneontology.org/amigo/term/GO:0042063	265	35	18.8763	1.85417	0.000295768	0.0139337	429;1031;1605;1840;1869;1902;1956;2068;2250;2934;3280;3418;3553;4692;4771;5501;5583;6347;6376;6426;6608;6659;6692;6900;8929;8941;9241;26227;27339;28999;54413;79628;83933;85414;90865	SRSF1;CCL2;CDKN2C;EGFR;DAG1;PPP1CC;SOX4;FGF5;KLF15;IL1B;CX3CL1;CNTN2;LPAR1;GSN;SMO;ERCC2;E2F1;SLC45A3;PRKCH;NDN;SPINT1;CDK5R2;PRPF19;NLGN3;NOG;PHGDH;IDH2;HDAC10;IL33;ASCL1;HES1;PHOX2B;DTX1;SH3TC2;NF2
GO:0021675	nerve development	http://amigo.geneontology.org/amigo/term/GO:0021675	77	15	5.48482	2.73482	0.000301338	0.014121	1141;1605;1902;2047;2562;3232;3280;5979;6405;7412;8929;23025;55636;494470;644168	DAG1;DRGX;EPHB1;LPAR1;SEMA3F;RNF165;CHD7;GABRB3;RET;CHRNB2;UNC13A;HOXD3;VCAM1;HES1;PHOX2B
GO:2000310	regulation of NMDA receptor activity	http://amigo.geneontology.org/amigo/term/GO:2000310	20	7	1.42463	4.91356	0.000310468	0.0144003	306;823;1612;4988;23542;54413;254263	OPRM1;ANXA3;DAPK1;CAPN1;CNIH2;MAPK8IP2;NLGN3
GO:0006165	nucleoside diphosphate phosphorylation	http://amigo.geneontology.org/amigo/term/GO:0006165	94	17	6.69575	2.53892	0.000312193	0.0144068	203;226;669;2584;2645;3098;3099;3939;4830;4832;5027;5315;5571;8473;11277;80201;129607	PRKAG1;LDHA;HK2;P2RX7;OGT;HK1;BPGM;GCK;NME1;PKM;TREX1;CMPK2;HKDC1;GALK1;NME3;ALDOA;AK1
GO:0051051	negative regulation of transport	http://amigo.geneontology.org/amigo/term/GO:0051051	458	53	32.624	1.62457	0.00031757	0.0144761	41;152;292;580;596;684;947;1113;2039;2664;2775;2824;3162;3418;3553;3690;3757;4318;4345;4923;4988;5997;6376;6781;7057;7128;7349;7432;7881;8326;8997;9094;9515;9531;9727;11255;26056;28978;51684;55022;55366;55607;65266;79651;79772;80149;80725;84830;90865;91461;91543;254263;338440	STXBP5L;RAB11FIP3;GDI1;KCNAB1;RGS2;RAB11FIP5;ZC3H12A;RHBDF2;OPRM1;TNFAIP3;THBS1;BCL2;CD200;ADRA2C;IL1B;WNK4;BAG3;NTSR1;CX3CL1;PKDCC;DMTN;CNIH2;ITGB3;KALRN;UNC119;BST2;STC1;BARD1;SRCIN1;SLC25A5;VIP;HRH3;UCN;SUFU;GPM6B;HMOX1;PID1;RSAD2;ADTRP;LGR4;ASIC1;ANO9;KCNH2;PPP1R9A;IDH2;TMEM14A;CD34;IL33;MMP9;GNAO1;CHGA;MCTP1;FZD9
GO:0051961	negative regulation of nervous system development	http://amigo.geneontology.org/amigo/term/GO:0051961	297	38	21.1557	1.7962	0.000317897	0.0144761	182;429;1400;1840;1902;1942;2664;3280;3418;3475;3553;4804;6376;6405;6900;8929;9139;9181;9241;9745;10220;10501;11075;22876;22882;23108;23189;29116;51684;54328;54413;54910;63923;79191;80031;223117;259266;440275	GDI1;TNN;GDF11;CRMP1;STMN2;GPR173;IL1B;RAP1GAP2;CX3CL1;CNTN2;EIF2AK4;NGFR;SEMA6B;LPAR1;SEMA3F;SEMA6D;SEMA4C;CBFA2T2;JAG1;INPP5F;SUFU;MYLIP;ZNF536;KANK1;IFRD1;NLGN3;NOG;IDH2;EFNA1;ZHX2;SEMA3D;ASPM;ASCL1;HES1;IRX3;PHOX2B;DTX1;ARHGEF2
GO:0010562	positive regulation of phosphorus metabolic process	http://amigo.geneontology.org/amigo/term/GO:0010562	1097	108	78.1408	1.38212	0.000320063	0.0144761	117;152;238;355;408;493;596;656;824;891;960;1136;1272;1605;1636;1894;1902;1917;1942;1956;1958;2013;2046;2047;2321;2785;2852;3059;3082;3265;3280;3306;3320;3553;3645;3654;3655;3690;4217;4318;4923;4988;5027;5310;5345;5528;5571;5577;5608;5979;6347;6352;6376;6788;7048;7057;7349;7424;7436;7498;7804;8099;8313;8322;8324;8654;8767;8792;8878;8941;8995;9064;9094;9181;9500;9518;9928;10188;10220;10347;10456;1…	SLC30A10;CACUL1;CCL2;PRKAG1;SERPINF2;KIF14;FLT1;VEGFC;EGFR;SQSTM1;DAG1;ZC3H12A;SPDYA;CD44;ATP2B4;FZD7;HSP90AA1;SH3RF2;BMP8B;CDK2AP1;OPRM1;CARD14;ITGA6;HSPA2;HAX1;GDF11;SASH1;IQGAP3;GPER1;THBS1;ADCYAP1R1;BCL2;PDE5A;TNFRSF11A;P2RX7;ADRA2C;IL1B;CHRNA3;PPP2R5D;IRAK1;RIPK2;NTSR1;CX3CL1;HGF;EPHA8;MAGED1;PKD1;XDH;GNG3;EEF1A2;EPHB1;SHC2;ITGB3;LPAR1;UNC119;SEMA4C;ALK;EGR1;NCAPG2;SAMD5;PDGFD;HRAS;INHBE;VLD…
GO:0045937	positive regulation of phosphate metabolic process	http://amigo.geneontology.org/amigo/term/GO:0045937	1097	108	78.1408	1.38212	0.000320063	0.0144761	117;152;238;355;408;493;596;656;824;891;960;1136;1272;1605;1636;1894;1902;1917;1942;1956;1958;2013;2046;2047;2321;2785;2852;3059;3082;3265;3280;3306;3320;3553;3645;3654;3655;3690;4217;4318;4923;4988;5027;5310;5345;5528;5571;5577;5608;5979;6347;6352;6376;6788;7048;7057;7349;7424;7436;7498;7804;8099;8313;8322;8324;8654;8767;8792;8878;8941;8995;9064;9094;9181;9500;9518;9928;10188;10220;10347;10456;1…	SLC30A10;CACUL1;CCL2;PRKAG1;SERPINF2;KIF14;FLT1;VEGFC;EGFR;SQSTM1;DAG1;ZC3H12A;SPDYA;CD44;ATP2B4;FZD7;HSP90AA1;SH3RF2;BMP8B;CDK2AP1;OPRM1;CARD14;ITGA6;HSPA2;HAX1;GDF11;SASH1;IQGAP3;GPER1;THBS1;ADCYAP1R1;BCL2;PDE5A;TNFRSF11A;P2RX7;ADRA2C;IL1B;CHRNA3;PPP2R5D;IRAK1;RIPK2;NTSR1;CX3CL1;HGF;EPHA8;MAGED1;PKD1;XDH;GNG3;EEF1A2;EPHB1;SHC2;ITGB3;LPAR1;UNC119;SEMA4C;ALK;EGR1;NCAPG2;SAMD5;PDGFD;HRAS;INHBE;VLD…
GO:1901566	organonitrogen compound biosynthetic process	http://amigo.geneontology.org/amigo/term/GO:1901566	1776	163	126.507	1.28847	0.000333659	0.0148045	16;19;107;203;226;440;493;596;669;824;1462;1463;1491;1503;1612;1621;1634;1644;1798;1801;1917;1956;1958;1978;2523;2530;2583;2584;2617;2625;2643;2645;2719;2733;2744;2805;2872;2977;3038;3098;3099;3418;3553;3690;3939;4116;4257;4343;4351;4597;4830;4832;4942;5027;5045;5074;5315;5549;5571;5723;5740;5997;6136;6161;6167;6168;6187;6191;6208;6301;6352;6472;6482;6659;7057;7349;7368;7453;8128;8473;8507;8534;8…	GLS;RPL32;RAB3GAP2;PRKAG1;JAKMIP1;SGPP2;LDHA;MAGOH;DPM2;RGS2;NCAN;ZDHHC15;HK2;EGFR;GALNT5;B4GALT6;ZC3H12A;SDC3;MRPS6;OST4;FUT9;HDDC2;ATP2B4;PAPSS2;TET1;PAIP2B;CANT1;SCD5;ADI1;B4GALNT1;DDX25;GALNT11;FURIN;ST6GALNAC4;RPL37;GALNT6;SOX4;XYLT1;DPH1;GLCE;MKNK2;THBS1;VCAN;BCL2;ST3GAL1;CHST2;DSE;CHST7;P2RX7;MAN1A2;PAWR;IL1B;PDP1;OGT;MGAT5B;DAPK1;SLC44A1;KDELC2;CELF4;EIF2AK4;HK1;EEF1A2;GARS;MRPL15;UGT8;IT…
GO:0002790	peptide secretion	http://amigo.geneontology.org/amigo/term/GO:0002790	582	64	41.4567	1.54378	0.000335021	0.0148045	19;152;292;408;947;1113;1803;1956;2039;2625;2645;2850;2852;3098;3382;3418;3553;4041;4345;4628;4826;4988;5027;5532;5865;5991;6352;6376;6659;7021;7128;7349;7424;7425;7432;8609;8767;8864;8997;9066;9254;9515;9601;9727;23705;23765;26056;27063;27445;55366;55512;55636;56670;64135;65985;79651;80149;80725;84830;90865;91543;140689;375704;780776	STXBP5L;RAB11FIP3;PDIA4;SUCNR1;VEGFC;EGFR;RAB11FIP5;ZC3H12A;RAB3B;RHBDF2;CADM1;OPRM1;TNFAIP3;SOX4;VGF;ENHO;GPER1;P2RX7;CD200;ADRA2C;IL1B;RIPK2;CX3CL1;ANKRD1;MYH10;TVP23A;KLF7;HK1;TFAP2B;DMTN;CBLN4;DPP4;KALRN;GCK;CACNA2D2;SRCIN1;SLC25A5;LRP5;VIP;GATA3;PCLO;CHD7;UCN;SYT7;NNAT;RSAD2;ADTRP;LGR4;GPR27;ABCA1;IL17RA;PPP3CB;IDH2;ICA1;CD34;IL33;ARRB1;RFX3;AACS;IFIH1;PER2;CHGA;SMPD3;CCL5
GO:0070201	regulation of establishment of protein localization	http://amigo.geneontology.org/amigo/term/GO:0070201	708	75	50.4318	1.48716	0.000335891	0.0148045	152;292;408;580;596;947;1113;1803;1869;1894;1956;2039;2625;2645;2664;2850;2852;3059;3098;3265;3312;3382;3418;3553;3728;3936;4041;4345;4628;4826;4988;5027;5532;5784;5991;6352;6376;6608;6659;7021;7128;7332;7424;8609;8767;8864;9066;9254;9515;9531;9695;9727;10456;10541;23657;23705;23765;26056;27063;51512;51684;55366;56850;64135;65985;79628;79651;79752;80149;80725;84830;90865;91461;91543;340146	PTPN14;STXBP5L;RAB11FIP3;GDI1;VEGFC;EGFR;RAB11FIP5;ZC3H12A;RHBDF2;CADM1;OPRM1;TNFAIP3;SOX4;HAX1;GPER1;BCL2;P2RX7;CD200;GRIPAP1;ADRA2C;IL1B;BAG3;RIPK2;ANP32B;CX3CL1;ANKRD1;MYH10;PKDCC;KLF7;HK1;TFAP2B;DMTN;HSPA8;EDEM1;DPP4;SMO;GCK;CACNA2D2;SLC35D3;HRAS;E2F1;JUP;ECT2;BARD1;SRCIN1;SLC25A5;LRP5;GATA3;SUFU;SYT7;GTSE1;NNAT;RSAD2;ADTRP;LGR4;GPR27;IL17RA;LCP1;PPP3CB;IDH2;ICA1;CD34;IL33;ARRB1;HCLS1;RFX3;AA…
GO:0099173	postsynapse organization	http://amigo.geneontology.org/amigo/term/GO:0099173	158	24	11.2546	2.13247	0.000338443	0.0148045	60;1942;2047;2668;3312;4628;4747;4897;6405;7804;8326;8997;9118;9378;9379;23237;23316;23657;50944;54413;55607;80725;80823;375323	ACTB;LHFPL4;NEFL;MYH10;NRXN1;ARC;EPHB1;NRCAM;HSPA8;SEMA3F;KALRN;GDNF;CUX2;SRCIN1;SHANK1;NRXN2;INA;NLGN3;PPP1R9A;LRP8;EFNA1;BHLHB9;SLC7A11;FZD9
GO:0099188	postsynaptic cytoskeleton organization	http://amigo.geneontology.org/amigo/term/GO:0099188	10	5	0.712314	7.01938	0.000338448	0.0148045	60;4628;4747;9118;55607	ACTB;NEFL;MYH10;INA;PPP1R9A
GO:0010749	regulation of nitric oxide mediated signal transduction	http://amigo.geneontology.org/amigo/term/GO:0010749	10	5	0.712314	7.01938	0.000338448	0.0148045	493;1956;2977;7057;8654	EGFR;ATP2B4;THBS1;PDE5A;GUCY1A2
GO:0044770	cell cycle phase transition	http://amigo.geneontology.org/amigo/term/GO:0044770	526	59	37.4677	1.57469	0.000340277	0.0148045	493;596;641;701;890;891;1031;1032;1063;1069;1869;1874;1978;2068;2305;2735;2956;3306;3320;4751;4998;5243;5310;5426;5577;6347;6659;6790;7332;7846;8462;8914;8929;9314;9401;9700;9787;9833;9928;10263;10403;10457;10763;11113;23194;25942;26271;51512;54443;55388;63967;79621;79866;80254;81610;84131;128239;143384;245711	CACUL1;CCL2;CDKN2C;NES;TUBA1A;KIF14;SPDYA;ANLN;ATP2B4;HSP90AA1;FBXO5;FAM83D;HSPA2;RECQL4;SOX4;CCNA2;KLF11;IQGAP3;BCL2;FBXL7;FOXM1;ABCB1;CENPF;PKD1;CEP63;CETN2;MSH6;DLGAP5;ERCC2;KLF4;E2F1;CIT;PRKAR2B;AURKA;ESPL1;CLSPN;GTSE1;GPNMB;SIN3A;GLI1;TIMELESS;ORC1;BORA;NDC80;CCNB1;BLM;EIF4EBP1;BUB1B;CDK2AP2;NEK2;POLE;MCM10;PHOX2B;MELK;CDKN2D;E2F4;CEP78;UBE2L3;RNASEH2B
GO:0019401	alditol biosynthetic process	http://amigo.geneontology.org/amigo/term/GO:0019401	6	4	0.427388	9.35917	0.000341981	0.0148045	231;2805;5106;283871	AKR1B1;GOT1;PGP;PCK2
GO:0046958	nonassociative learning	http://amigo.geneontology.org/amigo/term/GO:0046958	6	4	0.427388	9.35917	0.000341981	0.0148045	8997;9162;23542;50944	KALRN;MAPK8IP2;SHANK1;DGKI
GO:0070085	glycosylation	http://amigo.geneontology.org/amigo/term/GO:0070085	257	34	18.3065	1.85727	0.000347466	0.0148308	1798;2523;2530;2583;4351;4597;6482;8128;8473;8813;8818;9331;10565;10690;10905;11226;11227;11282;27087;27090;29929;51046;63917;79053;79644;79796;80312;84892;114805;143888;146664;200424;727936;100128731	DPM2;GALNT5;B4GALT6;OST4;FUT9;TET1;B4GALNT1;GALNT11;ST6GALNAC4;GALNT6;ST3GAL1;MAN1A2;OGT;MGAT5B;KDELC2;MPI;FUT1;GXYLT2;TET3;ALG9;ST8SIA3;GALNT13;ALG6;DPM1;FUT8;DPAGT1;ST8SIA2;POMGNT2;MVD;MGAT4B;ARFGEF1;SRD5A3;B3GAT1;ALG8
GO:0061333	renal tubule morphogenesis	http://amigo.geneontology.org/amigo/term/GO:0061333	78	15	5.55605	2.69976	0.000348921	0.0148308	596;2625;2668;2719;3280;5310;6608;8642;9241;9500;9788;55366;65266;79191;342184	DCHS1;BCL2;FMN1;WNK4;MAGED1;PKD1;MTSS1;SMO;GDNF;GATA3;LGR4;NOG;HES1;IRX3;GPC3
GO:0055085	transmembrane transport	http://amigo.geneontology.org/amigo/term/GO:0055085	1491	140	106.206	1.31819	0.000349634	0.0148308	19;41;60;81;118;287;292;306;309;444;488;491;492;493;540;596;774;782;785;823;1136;1141;1143;1468;1612;1804;1831;2039;2259;2562;2719;2745;2852;2890;2891;2901;3099;3306;3312;3553;3627;3738;3757;3760;3765;4318;4923;4988;5027;5142;5243;5310;5997;6335;6373;6376;6505;6509;6522;6536;6541;6546;6769;7057;7419;7881;8514;8864;8913;8992;9120;9122;9254;9377;9481;9605;9619;10347;10369;10396;10479;11182;11231;23…	SLC30A10;ACTB;EHD3;ASIC4;KCNAB1;RGS2;ATP2B2;SLC16A8;PDE4B;HK2;KCNAB2;SLC16A6;ATP11C;ADD1;CNIH3;SVOP;ATP2B4;FXYD6;KCNJ9;SLC25A27;OPRM1;CACNA1G;HSPA2;CACNG2;SLC17A5;STEAP2;ATP2B3;GPER1;THBS1;BCL2;SLC38A4;CACNA1B;SLC13A3;P2RX7;KLF15;IL1B;CHRNA3;KCNJ3;ATP6V0E1;ATP6V1C2;WNK4;ANXA3;SLC7A1;ABCB1;NTSR1;DAPK1;CX3CL1;SLC44A1;CAPN1;DPP6;ARC;PKD1;DMTN;ACTN4;HSPA8;CNIH2;SLC4A2;CACNB4;SLC2A10;TSC22D3;KCNK15;TR…
GO:0051640	organelle localization	http://amigo.geneontology.org/amigo/term/GO:0051640	686	73	48.8647	1.49392	0.000351888	0.0148308	81;107;488;547;583;891;1058;1063;1069;1113;1141;1759;2890;2901;3162;3320;3800;3996;4628;4747;4751;5027;5362;5577;5865;5874;6790;6855;6861;7345;7846;8120;8729;9066;9162;9181;9515;9700;9751;9783;9787;9928;10403;10615;11004;23025;27095;27253;27445;51203;51399;51760;54413;55143;55165;55171;56776;56850;58533;79083;79867;80254;81610;84131;84902;85300;91272;91978;140730;149111;201294;254263;259266	STXBP5L;TUBA1A;KIF14;RAB3B;CNIH3;SYT5;CEP55;HSP90AA1;FAM83D;TRAPPC3;NEFL;PLXNA2;RAB27B;P2RX7;UNC13D;CENPA;GRIPAP1;MYH10;CENPF;CEP63;CETN2;ACTN4;FMN2;CNIH2;SNPH;MLPH;BBS2;BOD1;CDCA8;DLGAP5;SNX6;KIF2C;TRAPPC4;AP3B2;PRKAR2B;ATCAY;ATP2A2;AURKA;ESPL1;PCLO;GBF1;TBCCD1;SYT7;KIF5C;PCDH17;HMOX1;DNM1;GRIK5;SYT17;CHRNB2;GRIA1;UNC13A;NLGN3;ADCY1;NDC80;CCNB1;UCHL1;LLGL1;ASPM;TCTN2;NEK2;SYP;DGKI;SPAG5;RIMS4;NU…
GO:0030072	peptide hormone secretion	http://amigo.geneontology.org/amigo/term/GO:0030072	247	33	17.5942	1.87562	0.000352375	0.0148308	152;292;408;1113;1803;1956;2645;2850;2852;3382;3553;4041;4826;5532;5991;6352;6659;7021;7349;7425;7432;8609;8864;8997;9066;9254;9515;26056;27445;55512;55636;65985;375704	STXBP5L;EGFR;RAB11FIP5;SOX4;VGF;ENHO;GPER1;ADRA2C;IL1B;KLF7;TFAP2B;DPP4;KALRN;GCK;CACNA2D2;SLC25A5;LRP5;VIP;PCLO;CHD7;UCN;SYT7;NNAT;GPR27;PPP3CB;ICA1;ARRB1;RFX3;AACS;PER2;CHGA;SMPD3;CCL5
GO:0032409	regulation of transporter activity	http://amigo.geneontology.org/amigo/term/GO:0032409	247	33	17.5942	1.87562	0.000352375	0.0148308	60;81;287;306;596;782;785;823;1612;2259;2745;3306;4318;4923;4988;5142;5243;6769;7881;10369;23237;23542;30845;50944;53826;54413;55800;57338;65266;84502;149111;254263;338440	ACTB;EHD3;KCNAB1;PDE4B;CNIH3;FXYD6;OPRM1;HSPA2;CACNG2;BCL2;WNK4;ANXA3;ABCB1;NTSR1;DAPK1;CAPN1;ARC;ACTN4;CNIH2;CACNB4;CACNB1;MAPK8IP2;FGF14;SHANK1;ANK2;SCN3B;JPH3;JPH4;NLGN3;ANO9;STAC;MMP9;GLRX
GO:0061326	renal tubule development	http://amigo.geneontology.org/amigo/term/GO:0061326	95	17	6.76698	2.5122	0.000355458	0.0148494	182;596;2625;2668;2719;3280;5310;6608;7021;8642;9241;9500;9788;55366;65266;79191;342184	DCHS1;BCL2;FMN1;WNK4;MAGED1;PKD1;TFAP2B;MTSS1;SMO;JAG1;GDNF;GATA3;LGR4;NOG;HES1;IRX3;GPC3
GO:0009612	response to mechanical stimulus	http://amigo.geneontology.org/amigo/term/GO:0009612	207	29	14.7449	1.96678	0.000356086	0.0148494	355;440;891;1265;1605;1634;1956;2021;2354;2805;3553;3627;3728;5027;5310;5493;5723;6546;7048;7057;7349;8740;9378;9379;9531;10628;26047;27063;441027	CNN2;EGFR;DAG1;THBS1;P2RX7;IL1B;BAG3;ANKRD1;NRXN1;PKD1;GOT1;JUP;TGFBR2;PSPH;UCN;CNTNAP2;ENDOG;NRXN2;CXCL10;TMEM150C;DCN;PPL;CCNB1;FOSB;SLC8A1;FAS;ASNS;TXNIP;TNFSF14
GO:0045665	negative regulation of neuron differentiation	http://amigo.geneontology.org/amigo/term/GO:0045665	217	30	15.4572	1.94084	0.000358004	0.0148613	182;429;1400;1840;1902;1942;2664;3280;3475;4804;6405;6900;8929;9139;9745;10220;10501;11075;22876;22882;23108;23189;29116;54413;54910;79191;80031;223117;259266;440275	GDI1;GDF11;CRMP1;STMN2;RAP1GAP2;CNTN2;EIF2AK4;NGFR;SEMA6B;LPAR1;SEMA3F;SEMA6D;SEMA4C;CBFA2T2;JAG1;INPP5F;MYLIP;ZNF536;KANK1;IFRD1;NLGN3;EFNA1;ZHX2;SEMA3D;ASPM;ASCL1;HES1;IRX3;PHOX2B;DTX1
GO:0098840	protein transport along microtubule	http://amigo.geneontology.org/amigo/term/GO:0098840	15	6	1.06847	5.6155	0.000368663	0.0151652	547;3800;4130;5874;9531;57662	MAP1A;RAB27B;BAG3;KIF5C;CAMSAP3;KIF1A
GO:0099118	microtubule-based protein transport	http://amigo.geneontology.org/amigo/term/GO:0099118	15	6	1.06847	5.6155	0.000368663	0.0151652	547;3800;4130;5874;9531;57662	MAP1A;RAB27B;BAG3;KIF5C;CAMSAP3;KIF1A
GO:0006486	protein glycosylation	http://amigo.geneontology.org/amigo/term/GO:0006486	248	33	17.6654	1.86806	0.000379375	0.0153969	1798;2523;2530;4351;4597;6482;8128;8473;8813;8818;9331;10565;10690;10905;11226;11227;11282;27087;27090;29929;51046;63917;79053;79644;79796;80312;84892;114805;143888;146664;200424;727936;100128731	DPM2;GALNT5;B4GALT6;OST4;FUT9;TET1;GALNT11;ST6GALNAC4;GALNT6;ST3GAL1;MAN1A2;OGT;MGAT5B;KDELC2;MPI;FUT1;GXYLT2;TET3;ALG9;ST8SIA3;GALNT13;ALG6;DPM1;FUT8;DPAGT1;ST8SIA2;POMGNT2;MVD;MGAT4B;ARFGEF1;SRD5A3;B3GAT1;ALG8
GO:0043413	macromolecule glycosylation	http://amigo.geneontology.org/amigo/term/GO:0043413	248	33	17.6654	1.86806	0.000379375	0.0153969	1798;2523;2530;4351;4597;6482;8128;8473;8813;8818;9331;10565;10690;10905;11226;11227;11282;27087;27090;29929;51046;63917;79053;79644;79796;80312;84892;114805;143888;146664;200424;727936;100128731	DPM2;GALNT5;B4GALT6;OST4;FUT9;TET1;GALNT11;ST6GALNAC4;GALNT6;ST3GAL1;MAN1A2;OGT;MGAT5B;KDELC2;MPI;FUT1;GXYLT2;TET3;ALG9;ST8SIA3;GALNT13;ALG6;DPM1;FUT8;DPAGT1;ST8SIA2;POMGNT2;MVD;MGAT4B;ARFGEF1;SRD5A3;B3GAT1;ALG8
GO:1903522	regulation of blood circulation	http://amigo.geneontology.org/amigo/term/GO:1903522	248	33	17.6654	1.86806	0.000379375	0.0153969	152;287;444;488;491;492;493;774;1113;1131;1621;1636;1956;2643;2775;3728;3757;3760;5142;5997;6505;6546;6781;6915;7349;8654;8864;8913;30845;55800;60598;80149;121643	EHD3;FOXN4;RGS2;ATP2B2;PDE4B;EGFR;ZC3H12A;ATP2B4;CACNA1G;ATP2B3;PDE5A;CACNA1B;ADRA2C;KCNJ3;KCNK15;TBXA2R;STC1;JUP;ACE;ASPH;ATP2A2;UCN;GCH1;ANK2;SLC1A1;SCN3B;CHRM3;KCNH2;DBH;SLC8A1;PER2;GNAO1;CHGA
GO:1901135	carbohydrate derivative metabolic process	http://amigo.geneontology.org/amigo/term/GO:1901135	1175	114	83.6969	1.36206	0.000382529	0.0154559	107;203;226;231;411;412;596;669;891;960;1462;1463;1503;1634;1645;1798;2523;2530;2583;2584;2645;2717;2719;2760;2977;3038;3082;3098;3099;3312;3553;3939;4351;4597;4707;4830;4832;5027;5074;5142;5315;5549;5571;5806;6240;6389;6392;6472;6482;6675;7360;7368;7388;8128;8473;8534;8654;8813;8818;9060;9331;9377;9435;9605;9653;9672;9695;10090;10347;10565;10690;10846;10905;11226;11227;11277;11282;23583;23729;26…	PTX3;PRKAG1;LDHA;SDHD;DPM2;PDE12;NCAN;PDE4B;PDE10A;HK2;GALNT5;B4GALT6;CD44;SDC3;OST4;FUT9;HDDC2;NEU4;PAPSS2;TET1;CANT1;SCD5;B4GALNT1;GALNT11;ST6GALNAC4;AKR1B1;GALNT6;XYLT1;GLCE;GM2A;VCAN;UAP1;BCL2;PDE5A;ST3GAL1;CHST2;DSE;CHST7;P2RX7;MAN1A2;PAWR;ARSB;IL1B;PDP1;OGT;MGAT5B;HGF;RRM1;KDELC2;NDUFB1;HK1;HSPA8;UGT8;EDEM1;CHST1;MPI;NUDT10;BPGM;NUDT18;GCK;FUT1;SHPK;UQCRH;NME1;PKM;UST;SHMT2;GXYLT2;GLA;TET3;…
GO:0032412	regulation of ion transmembrane transporter activity	http://amigo.geneontology.org/amigo/term/GO:0032412	228	31	16.2408	1.90878	0.000386624	0.0155522	81;287;306;782;785;823;1612;2259;2745;3306;4318;4923;4988;5142;5243;6769;7881;10369;23237;23542;30845;50944;53826;54413;55800;57338;65266;84502;149111;254263;338440	EHD3;KCNAB1;PDE4B;CNIH3;FXYD6;OPRM1;HSPA2;CACNG2;WNK4;ANXA3;ABCB1;NTSR1;DAPK1;CAPN1;ARC;ACTN4;CNIH2;CACNB4;CACNB1;MAPK8IP2;FGF14;SHANK1;ANK2;SCN3B;JPH3;JPH4;NLGN3;ANO9;STAC;MMP9;GLRX
GO:0030155	regulation of cell adhesion	http://amigo.geneontology.org/amigo/term/GO:0030155	654	70	46.5853	1.50262	0.000392577	0.0157221	81;182;397;596;641;865;960;1605;1803;1840;1842;1942;2013;2039;2046;2625;2736;2824;2934;3280;3553;3575;3654;3655;3728;4287;4651;4771;5074;5310;5345;5362;5420;5979;6347;6352;6376;6591;7048;7052;7057;7412;8322;8324;8654;8728;8740;8767;8995;9314;9891;9928;10148;10457;10653;10725;11117;22915;23189;25890;57662;64332;78986;80149;84830;84959;129080;151887;201294;342184	TGM2;CCL2;NFAT5;SPINT2;SERPINF2;KIF14;DAG1;ZC3H12A;CD44;FZD7;CCDC80;ITGA6;NUAK1;ADAM19;SNAI2;PLXNA2;THBS1;BCL2;PDE5A;MYO10;FMN1;PAWR;UNC13D;IL1B;IRAK1;RIPK2;CX3CL1;EPHA8;EMILIN1;ARHGDIB;PKD1;DMTN;ACTN4;DPP4;GLI2;GSN;EMID1;PODXL;JAG1;EMP2;KLF4;JUP;TGFBR2;IL7R;FZD4;GATA3;MMRN1;UBASH3B;ATXN3;GPNMB;ECM2;KANK1;GPM6B;RET;ADTRP;DUSP26;ABI3BP;BLM;EFNA1;CAMSAP3;NFKBIZ;EBI3;VCAM1;HES1;TNFSF18;DTX1;CCL5;NF2…
GO:0009967	positive regulation of signal transduction	http://amigo.geneontology.org/amigo/term/GO:0009967	1570	146	111.833	1.30551	0.000397518	0.0158501	81;117;152;182;231;238;355;408;429;596;656;684;960;1113;1491;1634;1869;1894;1902;1942;1956;2013;2039;2046;2047;2250;2321;2625;2719;2735;2785;2805;2828;2850;2852;2934;2977;3059;3082;3162;3265;3280;3320;3553;3554;3575;3627;3645;3654;3690;3728;4217;4318;4923;4988;5027;5345;5396;5583;5608;5740;5979;6275;6347;6352;6373;6376;6608;6659;6788;6900;7052;7057;7078;7128;7349;7498;8313;8322;8324;8326;8406;843…	SLC30A10;TGM2;CCL2;NFAT5;SERPINF2;SCUBE1;FLT1;EGFR;ZC3H12A;CD44;CTDNEP1;MLLT11;FZD7;HSP90AA1;CANT1;TSPAN14;SH3RF2;S100A4;BMP8B;RECK;OPRM1;CARD14;TNFAIP3;AKR1B1;CACNG2;TIMP3;SOX4;HAX1;GDF11;SASH1;ENHO;FGF5;IQGAP3;GPER1;THBS1;ADCYAP1R1;BCL2;PDE5A;TNFRSF11A;P2RX7;ADRA2C;IL1B;ATP6V1C2;IRAK1;SRPX;RIPK2;NTSR1;CX3CL1;HGF;EPHA8;ANKRD1;MAGED1;NRXN1;ARC;CNTN2;XDH;GNG3;DMTN;EPHB1;ACTN4;SHC2;ITGB3;SPRED1;LPA…
GO:0046939	nucleotide phosphorylation	http://amigo.geneontology.org/amigo/term/GO:0046939	96	17	6.83821	2.48603	0.000403812	0.0160308	203;226;669;2584;2645;3098;3099;3939;4830;4832;5027;5315;5571;8473;11277;80201;129607	PRKAG1;LDHA;HK2;P2RX7;OGT;HK1;BPGM;GCK;NME1;PKM;TREX1;CMPK2;HKDC1;GALK1;NME3;ALDOA;AK1
GO:0045596	negative regulation of cell differentiation	http://amigo.geneontology.org/amigo/term/GO:0045596	678	72	48.2949	1.49084	0.000409062	0.0161686	19;81;182;429;596;865;1400;1840;1869;1902;1942;1956;2039;2047;2625;2664;2736;2852;3280;3313;3418;3475;3553;3627;3690;4041;4091;4804;4830;5915;5997;6376;6405;6591;6608;6900;7498;8313;8324;8929;9139;9181;9241;9619;9745;10220;10234;10501;10541;11075;22876;22882;23108;23189;29116;51621;51684;54328;54413;54892;54910;63923;79191;80031;80149;84959;93166;122953;144165;223117;259266;440275	GDI1;RGS2;EGFR;ZC3H12A;FZD7;TNN;GDF11;SNAI2;CRMP1;STMN2;GPER1;HSPA9;BCL2;GPR173;SMAD6;IL1B;RAP1GAP2;ANP32B;CX3CL1;PRDM6;RARB;CNTN2;EIF2AK4;XDH;DMTN;EPHB1;ACTN4;NGFR;ITGB3;SEMA6B;LPAR1;SEMA3F;SEMA6D;GLI2;SMO;SEMA4C;CBFA2T2;NME1;NCAPG2;LRRC17;JAG1;E2F1;ABCG1;LRP5;INPP5F;GATA3;AXIN2;UBASH3B;SUFU;MYLIP;ZNF536;KANK1;IFRD1;CXCL10;ABCA1;NLGN3;NOG;IDH2;KLF13;EFNA1;ZHX2;SEMA3D;ASPM;ASCL1;HES1;PRICKLE1;IRX…
GO:0031346	positive regulation of cell projection organization	http://amigo.geneontology.org/amigo/term/GO:0031346	365	44	25.9995	1.69234	0.000420473	0.0165477	411;1272;1382;1902;2664;3082;3265;3897;4747;4804;4830;5027;5176;5362;5898;5979;5997;6376;7436;7804;8322;8507;8997;9139;10787;11075;11135;23025;23316;26499;27063;50944;51330;51364;51393;51760;54443;55607;57118;64764;80823;257194;347733;440730	TUBB2B;GDI1;RGS2;SERPINF1;ZMYND10;CREB3L2;ANLN;NEFL;PLXNA2;STMN2;NEGR1;P2RX7;ARSB;CX3CL1;HGF;ANKRD1;NGFR;LPAR1;KALRN;TNFRSF12A;CBFA2T2;TRPV2;NME1;HRAS;VLDLR;CRABP2;CUX2;RALA;FZD4;CAMK1D;SHANK1;RET;SYT17;TRIM67;UNC13A;PLEK2;NCKAP1;ENC1;PPP1R9A;LRP8;BHLHB9;L1CAM;CNTN1;CDC42EP1
GO:0033674	positive regulation of kinase activity	http://amigo.geneontology.org/amigo/term/GO:0033674	553	61	39.391	1.54858	0.00042244	0.0165535	152;238;408;493;891;1136;1605;1636;1894;1902;1917;1942;1956;1958;2013;2046;2321;2785;3082;3265;3320;3553;3654;3690;4217;5027;5310;5571;5577;5608;5979;6352;6788;7048;7057;7349;7436;7804;8322;8654;8767;8792;8941;9064;9094;9500;9518;9928;23328;25759;29990;54892;55607;63967;79092;80310;80725;128239;143384;245711;389432	CACUL1;PRKAG1;KIF14;FLT1;EGFR;DAG1;SPDYA;ATP2B4;HSP90AA1;CARD14;SASH1;IQGAP3;THBS1;PDE5A;TNFRSF11A;P2RX7;ADRA2C;IL1B;CHRNA3;IRAK1;RIPK2;HGF;EPHA8;MAGED1;PKD1;GNG3;EEF1A2;SHC2;ITGB3;LPAR1;UNC119;ALK;EGR1;NCAPG2;SAMD5;PDGFD;HRAS;VLDLR;EMP2;ACE;ECT2;TGFBR2;PILRB;MAP3K6;SRCIN1;PRKAR2B;FZD4;CLSPN;CDK5R2;UCN;MAP2K6;RET;PPP1R9A;CCNB1;LRP8;EFNA1;ARRB1;GDF15;STK3;CCL5;MAP3K5
GO:0046879	hormone secretion	http://amigo.geneontology.org/amigo/term/GO:0046879	312	39	22.2242	1.75484	0.000427929	0.0166368	152;292;408;1113;1136;1803;1956;2625;2645;2850;2852;3382;3553;4041;4826;5532;5991;6352;6659;7021;7349;7425;7432;8322;8609;8864;8997;9066;9254;9515;9727;26056;27445;55512;55636;58533;64855;65985;375704	FAM129B;STXBP5L;RAB11FIP3;EGFR;RAB11FIP5;SOX4;VGF;ENHO;GPER1;ADRA2C;IL1B;CHRNA3;KLF7;TFAP2B;DPP4;KALRN;GCK;SNX6;CACNA2D2;SLC25A5;LRP5;FZD4;VIP;GATA3;PCLO;CHD7;UCN;SYT7;NNAT;GPR27;PPP3CB;ICA1;ARRB1;RFX3;AACS;PER2;CHGA;SMPD3;CCL5
GO:2001257	regulation of cation channel activity	http://amigo.geneontology.org/amigo/term/GO:2001257	151	23	10.7559	2.13835	0.000428227	0.0166368	287;306;782;785;823;1612;2259;4318;4923;4988;5142;6769;7881;10369;23237;23542;30845;50944;54413;57338;84502;149111;254263	EHD3;KCNAB1;PDE4B;CNIH3;OPRM1;CACNG2;ANXA3;NTSR1;DAPK1;CAPN1;ARC;CNIH2;CACNB4;CACNB1;MAPK8IP2;FGF14;SHANK1;ANK2;JPH3;JPH4;NLGN3;STAC;MMP9
GO:0051900	regulation of mitochondrial depolarization	http://amigo.geneontology.org/amigo/term/GO:0051900	21	7	1.49586	4.67958	0.000437237	0.0168429	596;1634;2537;2805;5027;8326;10962	MLLT11;BCL2;P2RX7;GOT1;DCN;IFI6;FZD9
GO:0048485	sympathetic nervous system development	http://amigo.geneontology.org/amigo/term/GO:0048485	21	7	1.49586	4.67958	0.000437237	0.0168429	429;2625;2668;6405;6659;7021;8929	SOX4;TFAP2B;SEMA3F;GDNF;GATA3;ASCL1;PHOX2B
GO:0003279	cardiac septum development	http://amigo.geneontology.org/amigo/term/GO:0003279	106	18	7.55053	2.38394	0.000469322	0.0178473	182;287;2625;3280;4091;4628;5915;6586;6608;6659;7048;9241;9421;11174;23462;51684;55636;57493	SLIT3;SOX4;HEG1;HAND1;SMAD6;RARB;MYH10;SMO;ADAMTS6;HEY1;JAG1;TGFBR2;GATA3;CHD7;SUFU;ANK2;NOG;HES1
GO:2001236	regulation of extrinsic apoptotic signaling pathway	http://amigo.geneontology.org/amigo/term/GO:2001236	152	23	10.8272	2.12429	0.000471319	0.0178473	355;596;1621;2537;2668;2852;3082;3162;3553;3655;5979;6376;6591;6788;7057;7078;7128;7185;8406;9181;51330;219699;246330	TRAF1;ITGA6;TNFAIP3;TIMP3;SNAI2;GPER1;THBS1;BCL2;IL1B;SRPX;CX3CL1;HGF;TNFRSF12A;GDNF;HMOX1;RET;PELI3;DBH;FAS;STK3;UNC5B;IFI6;ARHGEF2
GO:0014009	glial cell proliferation	http://amigo.geneontology.org/amigo/term/GO:0014009	41	10	2.92049	3.42409	0.000473126	0.0178473	1869;3280;3418;3553;4771;5501;5583;6376;6659;90865	PPP1CC;SOX4;IL1B;CX3CL1;E2F1;PRKCH;IDH2;IL33;HES1;NF2
GO:0072210	metanephric nephron development	http://amigo.geneontology.org/amigo/term/GO:0072210	41	10	2.92049	3.42409	0.000473126	0.0178473	947;1958;2668;3280;5310;5979;6608;7021;55366;342184	FMN1;PKD1;TFAP2B;SMO;EGR1;GDNF;RET;LGR4;CD34;HES1
GO:0002931	response to ischemia	http://amigo.geneontology.org/amigo/term/GO:0002931	41	10	2.92049	3.42409	0.000473126	0.0178473	596;1958;3099;4217;5027;5608;6376;7345;8864;8878	HK2;SQSTM1;BCL2;P2RX7;CX3CL1;EGR1;MAP2K6;UCHL1;PER2;MAP3K5
GO:0040013	negative regulation of locomotion	http://amigo.geneontology.org/amigo/term/GO:0040013	314	39	22.3667	1.74367	0.000486027	0.0182581	182;388;397;596;684;1602;1605;1634;2625;3162;3418;3728;4345;4771;5176;6347;6376;6405;6781;6915;7057;8434;9241;9314;9901;10501;10653;11117;23189;54328;54910;63923;79772;80031;84830;85363;90865;161742;223117	CCL2;SPINT2;SERPINF1;RHOB;DAG1;TNN;RECK;THBS1;BCL2;GPR173;CD200;CX3CL1;EMILIN1;ARHGDIB;SRGAP3;SEMA6B;SPRED1;SEMA3F;SEMA6D;SEMA4C;TBXA2R;BST2;STC1;JAG1;KLF4;JUP;DACH1;GATA3;KANK1;HMOX1;DCN;ADTRP;TRIM5;NOG;IDH2;SEMA3D;IL33;MCTP1;NF2
GO:0070997	neuron death	http://amigo.geneontology.org/amigo/term/GO:0070997	325	40	23.1502	1.72785	0.000497997	0.0186308	16;408;429;596;824;947;1113;1271;1718;1958;2021;2047;2562;2625;2668;2901;3162;3265;4217;4345;4747;4804;5176;6347;6352;6376;7021;7349;7466;8326;9481;9928;10457;10570;11113;22800;23657;55532;80823;219699	SLC30A10;CCL2;SERPINF1;KIF14;RRAS2;SLC25A27;NEFL;BCL2;CD200;CX3CL1;DHCR24;TFAP2B;EPHB1;WFS1;NGFR;AARS;EGR1;CNTFR;HRAS;CIT;GDNF;GATA3;UCN;GABRB3;ENDOG;GPNMB;DPYSL4;HMOX1;GRIK5;CD34;BHLHB9;CAPN2;ARRB1;ASCL1;SLC7A11;CHGA;UNC5B;CCL5;FZD9;MAP3K5
GO:0042327	positive regulation of phosphorylation	http://amigo.geneontology.org/amigo/term/GO:0042327	1028	101	73.2259	1.37929	0.000536657	0.0199949	152;238;355;408;493;596;656;891;960;1136;1272;1605;1636;1894;1902;1917;1942;1956;1958;2013;2046;2047;2321;2785;2852;3059;3082;3265;3280;3306;3320;3553;3645;3654;3655;3690;4217;4318;4988;5027;5310;5345;5571;5577;5608;5979;6347;6352;6376;6788;7048;7057;7349;7424;7436;7498;7804;8099;8313;8322;8324;8654;8767;8792;8878;8941;8995;9064;9094;9181;9500;9518;9928;10188;10220;10347;10456;10457;23328;23542;2…	SLC30A10;CACUL1;CCL2;PRKAG1;SERPINF2;KIF14;FLT1;VEGFC;EGFR;SQSTM1;DAG1;ZC3H12A;SPDYA;CD44;ATP2B4;FZD7;HSP90AA1;SH3RF2;BMP8B;CDK2AP1;OPRM1;CARD14;ITGA6;HSPA2;HAX1;GDF11;SASH1;IQGAP3;GPER1;THBS1;BCL2;PDE5A;TNFRSF11A;P2RX7;ADRA2C;IL1B;CHRNA3;IRAK1;RIPK2;CX3CL1;HGF;EPHA8;MAGED1;PKD1;XDH;GNG3;EEF1A2;EPHB1;SHC2;ITGB3;LPAR1;UNC119;SEMA4C;ALK;EGR1;NCAPG2;SAMD5;PDGFD;HRAS;INHBE;VLDLR;TNK2;EMP2;ACE;ECT2;TG…
GO:0006816	calcium ion transport	http://amigo.geneontology.org/amigo/term/GO:0006816	402	47	28.635	1.64135	0.000540948	0.0200725	41;117;287;309;488;491;492;493;596;774;782;785;1141;2259;2645;2775;2852;3306;3627;4923;4988;5027;5142;5310;6347;6352;6373;6376;6546;6769;6781;7349;7466;8614;8913;9254;9454;9455;10266;10369;30845;51393;53373;55636;57338;84502;84959	CCL2;EHD3;ATP2B2;PDE4B;ATP2B4;OPRM1;CACNA1G;HOMER3;HSPA2;CACNG2;ATP2B3;GPER1;ADCYAP1R1;BCL2;CACNA1B;P2RX7;NTSR1;CX3CL1;PKD1;WFS1;RAMP2;CACNB4;GCK;TRPV2;TPCN1;CACNA2D2;STC1;CXCL11;CACNB1;ATP2A2;FGF14;CHD7;UBASH3B;UCN;ANK2;CXCL10;JPH3;CHRNB2;ANXA6;JPH4;ASIC1;HOMER2;SLC8A1;STAC;GNAO1;STC2;CCL5
GO:0055119	relaxation of cardiac muscle	http://amigo.geneontology.org/amigo/term/GO:0055119	16	6	1.1397	5.26453	0.000554456	0.0204071	488;1113;5142;5997;6546;8654	RGS2;PDE4B;PDE5A;ATP2A2;SLC8A1;CHGA
GO:0048791	calcium ion-regulated exocytosis of neurotransmitter	http://amigo.geneontology.org/amigo/term/GO:0048791	16	6	1.1397	5.26453	0.000554456	0.0204071	488;6861;9066;9783;51760;140730	SYT5;ATP2A2;SYT7;SYT17;RIMS4;RIMS3
GO:0035249	synaptic transmission, glutamatergic	http://amigo.geneontology.org/amigo/term/GO:0035249	90	16	6.41083	2.49578	0.000565345	0.020724	1956;2891;2901;2918;6509;7349;9162;9378;10369;23025;23542;50944;53358;54413;149111;254263	EGFR;CNIH3;GRM8;CACNG2;NRXN1;CNIH2;MAPK8IP2;GRIA2;SHANK1;SHC3;UCN;GRIK5;UNC13A;NLGN3;SLC1A4;DGKI
GO:0099003	vesicle-mediated transport in synapse	http://amigo.geneontology.org/amigo/term/GO:0099003	203	28	14.46	1.93638	0.000574824	0.0209868	71;107;488;1141;1759;2901;3690;3800;5027;5532;5874;6855;6861;8120;8674;9066;9162;9515;9751;9783;23025;23237;27065;27445;51760;54413;140730;254263	STXBP5L;ACTG1;SYT5;RAB27B;P2RX7;ARC;CNIH2;SNPH;ITGB3;AP3B2;ATP2A2;PCLO;SYT7;KIF5C;DNM1;GRIK5;SYT17;CHRNB2;NSG1;UNC13A;VAMP4;NLGN3;ADCY1;PPP3CB;SYP;DGKI;RIMS4;RIMS3
GO:0032060	bleb assembly	http://amigo.geneontology.org/amigo/term/GO:0032060	11	5	0.783545	6.38125	0.000584129	0.0212413	1902;2012;2013;5027;54443	ANLN;P2RX7;LPAR1;EMP2;EMP1
GO:0001503	ossification	http://amigo.geneontology.org/amigo/term/GO:0001503	371	44	26.4268	1.66497	0.00059482	0.0214584	182;596;656;865;1009;1305;1462;1956;2068;2719;2735;2736;2824;3082;4041;4091;4318;5027;6546;6591;6608;6670;6781;8313;8326;8642;8792;9241;9260;10234;10457;22800;26271;51684;54829;55366;55589;63923;64131;83999;91461;91851;115908;285590	CHRDL1;SP3;EGFR;RRAS2;CDH11;FBXO5;TNN;BMP8B;XYLT1;SNAI2;DCHS1;VCAN;BCL2;TNFRSF11A;P2RX7;SMAD6;HGF;PDLIM7;PKDCC;KREMEN1;SH3PXD2B;GLI2;SMO;STC1;ERCC2;LRRC17;JAG1;LRP5;CTHRC1;AXIN2;SUFU;GPNMB;GPM6B;ASPN;GLI1;LGR4;NOG;COL13A1;SLC8A1;MMP9;BMP2K;FZD9;GPC3;CBFB
GO:0003181	atrioventricular valve morphogenesis	http://amigo.geneontology.org/amigo/term/GO:0003181	22	7	1.56709	4.46688	0.00060213	0.0216362	1942;4091;6586;6659;7048;8642;23462	SLIT3;SOX4;DCHS1;SMAD6;HEY1;TGFBR2;EFNA1
GO:0048167	regulation of synaptic plasticity	http://amigo.geneontology.org/amigo/term/GO:0048167	174	25	12.3943	2.01706	0.00060523	0.021662	107;2259;2890;3265;4130;4900;5532;6376;6855;6900;8878;9066;9162;9783;23025;23237;27065;50944;54413;55607;57338;79772;84502;140730;440275	MAP1A;SQSTM1;CX3CL1;ARC;CNTN2;EIF2AK4;NRGN;HRAS;FGF14;SHANK1;SYT7;JPH3;JPH4;NSG1;GRIA1;UNC13A;NLGN3;ADCY1;PPP1R9A;PPP3CB;SYP;DGKI;RIMS4;MCTP1;RIMS3
GO:0009306	protein secretion	http://amigo.geneontology.org/amigo/term/GO:0009306	550	60	39.1773	1.5315	0.000622121	0.0221792	19;152;292;408;947;1113;1803;1956;2039;2625;2645;2850;2852;3098;3382;3418;3553;4041;4345;4628;4826;4988;5027;5532;5865;5991;6352;6376;6659;7021;7128;7424;7425;7432;8609;8767;8864;9066;9254;9515;9601;9727;23705;23765;26056;27063;27445;55366;56670;64135;65985;79651;80149;80725;84830;90865;91543;140689;375704;780776	STXBP5L;RAB11FIP3;PDIA4;SUCNR1;VEGFC;EGFR;RAB11FIP5;ZC3H12A;RAB3B;RHBDF2;CADM1;OPRM1;TNFAIP3;SOX4;VGF;ENHO;GPER1;P2RX7;CD200;ADRA2C;IL1B;RIPK2;CX3CL1;ANKRD1;MYH10;TVP23A;KLF7;HK1;TFAP2B;DMTN;CBLN4;DPP4;GCK;CACNA2D2;SRCIN1;SLC25A5;LRP5;VIP;GATA3;PCLO;SYT7;NNAT;RSAD2;ADTRP;LGR4;GPR27;ABCA1;IL17RA;PPP3CB;IDH2;ICA1;CD34;IL33;ARRB1;RFX3;AACS;IFIH1;PER2;CHGA;CCL5
GO:0051656	establishment of organelle localization	http://amigo.geneontology.org/amigo/term/GO:0051656	494	55	35.1883	1.56302	0.000637971	0.0226554	81;107;488;547;583;891;1058;1063;1113;1141;1759;2890;2901;3162;3800;3996;4628;4747;5027;5874;6855;6861;7345;8120;8729;9066;9162;9181;9515;9700;9751;9783;9787;9928;10403;10615;11004;23025;27095;27445;51203;51399;51760;55143;55165;56776;56850;58533;79083;81610;91272;140730;149111;201294;254263	STXBP5L;KIF14;CNIH3;SYT5;CEP55;FAM83D;TRAPPC3;NEFL;RAB27B;P2RX7;UNC13D;CENPA;GRIPAP1;MYH10;CENPF;ACTN4;FMN2;CNIH2;SNPH;MLPH;BBS2;BOD1;CDCA8;DLGAP5;SNX6;KIF2C;TRAPPC4;AP3B2;ATP2A2;ESPL1;PCLO;GBF1;SYT7;KIF5C;HMOX1;DNM1;GRIK5;SYT17;CHRNB2;GRIA1;UNC13A;ADCY1;NDC80;CCNB1;UCHL1;LLGL1;SYP;DGKI;SPAG5;RIMS4;NUSAP1;KIF1A;CHGA;RIMS3;ARHGEF2
GO:0006022	aminoglycan metabolic process	http://amigo.geneontology.org/amigo/term/GO:0006022	165	24	11.7532	2.042	0.000644826	0.0226819	411;960;1462;1463;1634;2719;3038;3082;3553;5549;6482;8534;9331;9435;9653;9672;10090;11227;26035;27087;29940;56548;64131;90161	NCAN;GALNT5;B4GALT6;CD44;SDC3;XYLT1;GLCE;VCAN;ST3GAL1;CHST2;DSE;CHST7;ARSB;IL1B;HGF;CHST1;UST;PRELP;HS2ST1;DCN;HS6ST2;HAS3;B3GAT1;GPC3
GO:0072078	nephron tubule morphogenesis	http://amigo.geneontology.org/amigo/term/GO:0072078	74	14	5.27112	2.65598	0.000645651	0.0226819	596;2625;2668;2719;3280;5310;6608;8642;9241;9500;55366;65266;79191;342184	DCHS1;BCL2;FMN1;WNK4;MAGED1;PKD1;SMO;GDNF;GATA3;LGR4;NOG;HES1;IRX3;GPC3
GO:0003179	heart valve morphogenesis	http://amigo.geneontology.org/amigo/term/GO:0003179	50	11	3.56157	3.08853	0.0006462	0.0226819	182;1942;2625;4091;6586;6591;6659;7048;8642;11117;23462	SLIT3;SOX4;SNAI2;DCHS1;SMAD6;EMILIN1;HEY1;JAG1;TGFBR2;GATA3;EFNA1
GO:0051247	positive regulation of protein metabolic process	http://amigo.geneontology.org/amigo/term/GO:0051247	1640	150	116.819	1.28403	0.000682264	0.0237642	152;238;355;408;444;493;580;596;656;891;960;1054;1136;1272;1605;1612;1636;1894;1902;1942;1944;1956;1958;2013;2046;2047;2321;2625;2719;2785;2852;2934;3059;3082;3162;3265;3280;3306;3320;3553;3645;3654;3690;4217;4287;4318;4804;4988;5027;5045;5074;5310;5345;5528;5571;5577;5608;5979;6187;6191;6300;6347;6352;6376;6591;6659;6788;6790;6900;7048;7057;7128;7332;7349;7424;7432;7436;7466;7498;7804;8099;8313;…	SLC30A10;RAB3GAP2;CACUL1;CCL2;PRKAG1;JAKMIP1;SERPINF2;KIF14;FLT1;VEGFC;EGFR;SQSTM1;DAG1;ZC3H12A;SPDYA;CD44;CEBPG;ATP2B4;FZD7;HSP90AA1;TET1;SH3RF2;BMP8B;CDK2AP1;OPRM1;FURIN;CARD14;TNFAIP3;HSPA2;SOX4;HAX1;GDF11;SASH1;SNAI2;IQGAP3;GPER1;THBS1;BCL2;EFNA3;PDE5A;TNFRSF11A;UHRF1;P2RX7;PAWR;ADRA2C;IL1B;CHRNA3;PPP2R5D;OGT;IRAK1;RIPK2;ANP32B;DAPK1;CX3CL1;HGF;EPHA8;MAGED1;PKD1;CNTN2;EIF2AK4;XDH;GNG3;EPHB1;W…
GO:2000146	negative regulation of cell motility	http://amigo.geneontology.org/amigo/term/GO:2000146	267	34	19.0188	1.78771	0.000698029	0.0242205	182;388;397;596;684;1602;1605;1634;2625;3162;3418;3728;4345;4771;5176;6347;6376;6781;6915;7057;8434;9241;9314;9901;10653;11117;23189;54328;63923;79772;80031;84830;90865;161742	CCL2;SPINT2;SERPINF1;RHOB;DAG1;TNN;RECK;THBS1;BCL2;GPR173;CD200;CX3CL1;EMILIN1;ARHGDIB;SRGAP3;SPRED1;SEMA6D;TBXA2R;BST2;STC1;JAG1;KLF4;JUP;DACH1;GATA3;KANK1;HMOX1;DCN;ADTRP;NOG;IDH2;IL33;MCTP1;NF2
GO:0003254	regulation of membrane depolarization	http://amigo.geneontology.org/amigo/term/GO:0003254	43	10	3.06295	3.26483	0.000710398	0.024463	596;1634;2537;2805;4923;5027;8326;8913;10962;55800	MLLT11;CACNA1G;BCL2;P2RX7;NTSR1;GOT1;SCN3B;DCN;IFI6;FZD9
GO:0030947	regulation of vascular endothelial growth factor receptor signaling pathway	http://amigo.geneontology.org/amigo/term/GO:0030947	29	8	2.06571	3.87276	0.000719449	0.0245884	2321;3553;3690;7424;8322;11117;22905;64855	FAM129B;FLT1;VEGFC;IL1B;EMILIN1;ITGB3;FZD4;EPN2
GO:0002791	regulation of peptide secretion	http://amigo.geneontology.org/amigo/term/GO:0002791	463	52	32.9801	1.57671	0.000726076	0.0247219	152;292;408;947;1113;1803;1956;2625;2645;2850;2852;3098;3382;3418;3553;4041;4345;4628;4826;4988;5027;5532;5991;6352;6376;6659;7021;7128;7349;7424;8609;8767;8864;8997;9066;9254;9515;9727;23705;23765;26056;27063;55366;55636;64135;65985;79651;80149;80725;84830;90865;91543	STXBP5L;RAB11FIP3;VEGFC;EGFR;RAB11FIP5;ZC3H12A;RHBDF2;CADM1;OPRM1;TNFAIP3;SOX4;GPER1;P2RX7;CD200;ADRA2C;IL1B;RIPK2;CX3CL1;ANKRD1;MYH10;KLF7;HK1;TFAP2B;DPP4;KALRN;GCK;CACNA2D2;SRCIN1;SLC25A5;LRP5;GATA3;CHD7;UCN;SYT7;NNAT;RSAD2;ADTRP;LGR4;GPR27;IL17RA;PPP3CB;IDH2;ICA1;CD34;IL33;ARRB1;RFX3;AACS;IFIH1;PER2;CHGA;CCL5
GO:0015837	amine transport	http://amigo.geneontology.org/amigo/term/GO:0015837	101	17	7.19437	2.36296	0.000740077	0.0250216	152;1113;1136;1141;1644;2668;4923;5027;5865;5997;6861;7349;7432;8864;9066;11255;51760	RGS2;RAB3B;SYT5;P2RX7;ADRA2C;CHRNA3;NTSR1;GDNF;VIP;HRH3;UCN;DDC;SYT7;SYT17;CHRNB2;PER2;CHGA
GO:1903510	mucopolysaccharide metabolic process	http://amigo.geneontology.org/amigo/term/GO:1903510	110	18	7.83545	2.29725	0.000740383	0.0250216	411;960;1462;1463;1634;3038;3082;3553;5549;6482;8534;9331;9435;10090;26035;29940;56548;64131	NCAN;B4GALT6;CD44;XYLT1;GLCE;VCAN;ST3GAL1;CHST2;DSE;CHST7;ARSB;IL1B;HGF;CHST1;UST;PRELP;DCN;HAS3
GO:0051902	negative regulation of mitochondrial depolarization	http://amigo.geneontology.org/amigo/term/GO:0051902	7	4	0.49862	8.02214	0.000752851	0.0252552	596;2537;2805;8326	BCL2;GOT1;IFI6;FZD9
GO:0006564	L-serine biosynthetic process	http://amigo.geneontology.org/amigo/term/GO:0006564	7	4	0.49862	8.02214	0.000752851	0.0252552	5723;6472;26227;29968	SHMT2;PSPH;PHGDH;PSAT1
GO:0044772	mitotic cell cycle phase transition	http://amigo.geneontology.org/amigo/term/GO:0044772	487	54	34.6897	1.55666	0.000782847	0.0260831	596;641;701;890;891;1031;1032;1063;1069;1869;1874;1978;2068;2305;2956;3306;3320;4751;4998;5243;5310;5426;5577;6347;6659;6790;7846;8462;8929;9314;9401;9700;9787;9833;9928;10263;10403;10457;10763;11113;23194;25942;26271;51512;54443;55388;63967;79621;79866;80254;84131;128239;143384;245711	CACUL1;CCL2;CDKN2C;NES;TUBA1A;KIF14;SPDYA;ANLN;HSP90AA1;FBXO5;HSPA2;RECQL4;SOX4;CCNA2;KLF11;IQGAP3;BCL2;FBXL7;FOXM1;ABCB1;CENPF;PKD1;CEP63;CETN2;MSH6;DLGAP5;ERCC2;KLF4;E2F1;CIT;PRKAR2B;AURKA;ESPL1;CLSPN;GTSE1;GPNMB;SIN3A;ORC1;BORA;NDC80;CCNB1;BLM;EIF4EBP1;BUB1B;CDK2AP2;NEK2;POLE;MCM10;PHOX2B;MELK;CDKN2D;E2F4;CEP78;RNASEH2B
GO:0009914	hormone transport	http://amigo.geneontology.org/amigo/term/GO:0009914	322	39	22.9365	1.70035	0.000794725	0.026368	152;292;408;1113;1136;1803;1956;2625;2645;2850;2852;3382;3553;4041;4826;5532;5991;6352;6659;7021;7349;7425;7432;8322;8609;8864;8997;9066;9254;9515;9727;26056;27445;55512;55636;58533;64855;65985;375704	FAM129B;STXBP5L;RAB11FIP3;EGFR;RAB11FIP5;SOX4;VGF;ENHO;GPER1;ADRA2C;IL1B;CHRNA3;KLF7;TFAP2B;DPP4;KALRN;GCK;SNX6;CACNA2D2;SLC25A5;LRP5;FZD4;VIP;GATA3;PCLO;CHD7;UCN;SYT7;NNAT;GPR27;PPP3CB;ICA1;ARRB1;RFX3;AACS;PER2;CHGA;SMPD3;CCL5
GO:0051882	mitochondrial depolarization	http://amigo.geneontology.org/amigo/term/GO:0051882	23	7	1.63832	4.27266	0.000812782	0.0268691	596;1634;2537;2805;5027;8326;10962	MLLT11;BCL2;P2RX7;GOT1;DCN;IFI6;FZD9
GO:1904018	positive regulation of vasculature development	http://amigo.geneontology.org/amigo/term/GO:1904018	178	25	12.6792	1.97173	0.000848396	0.0279448	306;388;947;1491;1958;2321;2852;3082;3099;3162;3553;3728;5315;5740;6376;6915;7048;7057;7424;9314;10266;23328;79924;80149;80310	FLT1;RHOB;VEGFC;HK2;ZC3H12A;SASH1;GPER1;THBS1;IL1B;ANXA3;CX3CL1;HGF;RAMP2;EGR1;TBXA2R;PKM;PDGFD;KLF4;JUP;TGFBR2;PTGIS;HMOX1;CTH;CD34;ADM2
GO:0072088	nephron epithelium morphogenesis	http://amigo.geneontology.org/amigo/term/GO:0072088	76	14	5.41359	2.58609	0.000851856	0.0279575	596;2625;2668;2719;3280;5310;6608;8642;9241;9500;55366;65266;79191;342184	DCHS1;BCL2;FMN1;WNK4;MAGED1;PKD1;SMO;GDNF;GATA3;LGR4;NOG;HES1;IRX3;GPC3
GO:0035850	epithelial cell differentiation involved in kidney development	http://amigo.geneontology.org/amigo/term/GO:0035850	44	10	3.13418	3.19063	0.000861477	0.0281715	182;947;2625;2668;2828;4643;5420;6608;9788;28999	KLF15;MTSS1;SMO;PODXL;JAG1;GDNF;MYO1E;GATA3;GPR4;CD34
GO:0046394	carboxylic acid biosynthetic process	http://amigo.geneontology.org/amigo/term/GO:0046394	400	46	28.4926	1.61446	0.000876785	0.0285694	226;440;493;669;1382;1462;1463;1491;1634;2584;2643;2645;2744;2805;3038;3098;3099;3553;3939;4257;4942;5027;5315;5571;5723;5740;6472;7360;8473;8864;9415;10090;11277;11343;26227;29940;29968;55256;55902;79966;80201;80270;84706;85414;284716;339983	GLS;PRKAG1;LDHA;NCAN;HK2;ATP2B4;SCD5;ADI1;MGLL;FADS2;VCAN;DSE;P2RX7;IL1B;OGT;HK1;BPGM;GCK;PKM;GOT1;NAT8L;MGST1;SLC45A3;CRABP2;UST;OAT;SHMT2;ACSS2;TREX1;PSPH;PTGIS;GCH1;DCN;CTH;PHGDH;HKDC1;GALK1;ALDOA;HSD3B7;GPT2;HAS3;PER2;ASNS;RIMKLA;PSAT1;UGP2
GO:0044057	regulation of system process	http://amigo.geneontology.org/amigo/term/GO:0044057	535	58	38.1088	1.52196	0.000885505	0.0287504	152;287;309;444;488;491;492;493;774;1113;1131;1136;1143;1605;1621;1636;1956;2013;2643;2744;2775;2852;3082;3553;3728;3757;3760;4923;4988;5142;5997;6505;6546;6752;6781;6915;7349;7432;8654;8864;8913;8929;9314;9378;9727;11343;23316;26056;30845;50944;54413;55800;56853;60598;65266;80149;121643;254263	GLS;RAB11FIP3;EHD3;FOXN4;RGS2;ATP2B2;PDE4B;EGFR;RAB11FIP5;DAG1;ZC3H12A;ATP2B4;OPRM1;SSTR2;CACNA1G;MGLL;ATP2B3;GPER1;PDE5A;CACNA1B;ADRA2C;IL1B;CHRNA3;KCNJ3;WNK4;NTSR1;HGF;NRXN1;CELF4;CNIH2;KCNK15;TBXA2R;STC1;EMP2;KLF4;JUP;ACE;CUX2;ASPH;ATP2A2;VIP;SHANK1;UCN;GCH1;ANK2;SLC1A1;SCN3B;ANXA6;NLGN3;CHRNB4;CHRM3;KCNH2;DBH;SLC8A1;PER2;GNAO1;CHGA;PHOX2B
GO:1905114	cell surface receptor signaling pathway involved in cell-cell signaling	http://amigo.geneontology.org/amigo/term/GO:1905114	558	60	39.7471	1.50954	0.000890974	0.0288251	865;1136;1141;1143;1956;1958;2562;2625;2719;2735;2736;2775;2901;3728;4041;4343;4923;4988;5027;5310;5532;6591;6608;6659;6788;7090;7128;8313;8322;8324;8326;8434;9096;9162;9241;9314;9378;9679;10297;23189;23316;23399;23542;27185;50944;51421;54413;55366;55607;56853;63923;80326;83999;115908;124925;144165;154810;166336;245973;259266	EGFR;CTDNEP1;FZD7;TNN;RECK;OPRM1;TNFAIP3;SOX4;SNAI2;AMOTL2;P2RX7;TLE3;CHRNA3;ATP6V1C2;NTSR1;NRXN1;CELF4;PKD1;KREMEN1;APC2;GLI2;SMO;EGR1;DISC1;KLF4;JUP;MAPK8IP2;CUX2;LRP5;WNT10A;FZD4;CTHRC1;TBX18;GATA3;AXIN2;PRICKLE2;SHANK1;GABRB3;KANK1;GRIK5;SEZ6;GLI1;CHRNB2;LGR4;NLGN3;NOG;CHRNB4;PPP1R9A;PPP3CB;MOV10;ASPM;DGKI;STK3;PRICKLE1;FAM53B;GNAO1;AMOTL1;FZD9;GPC3;CBFB
GO:0000281	mitotic cytokinesis	http://amigo.geneontology.org/amigo/term/GO:0000281	85	15	6.05467	2.47743	0.000899776	0.0290066	388;1058;1069;1894;4628;9094;9700;10112;11113;24137;51203;54443;55165;151011;285643	RHOB;KIF4B;ANLN;CEP55;CENPA;MYH10;CETN2;UNC119;KIF4A;CIT;ECT2;ESPL1;KIF20A;NUSAP1;SEPT10
GO:0051130	positive regulation of cellular component organization	http://amigo.geneontology.org/amigo/term/GO:0051130	1203	114	85.6914	1.33036	0.0009093	0.0291945	81;118;408;411;596;824;891;1272;1382;1605;1634;1759;1869;1902;2021;2039;2047;2068;2625;2664;2719;2852;2934;3038;3059;3082;3099;3178;3265;3320;3553;3897;3936;4041;4318;4747;4751;4771;4804;4830;5027;5176;5345;5362;5806;5898;5979;5997;6347;6376;6591;6790;7332;7436;7453;7804;8322;8473;8507;8739;8740;8997;9066;9139;9378;9518;9700;9787;9924;10347;10396;10456;10615;10763;10787;10788;10962;11034;11075;11…	TUBB2B;RAB3GAP2;PTX3;CCL2;GDI1;SERPINF2;RGS2;NES;SERPINF1;ZMYND10;HK2;DAG1;LRRN3;ADD1;CREB3L2;ANLN;MLLT11;HSP90AA1;TET1;NEFL;HAX1;DSTN;LMOD1;SNAI2;PLXNA2;STMN2;GPER1;BCL2;NEGR1;P2RX7;FMN1;UNC13D;ARSB;IL1B;OGT;CX3CL1;HGF;ANKRD1;EMILIN1;NRXN1;DMTN;EPHB1;ACTN4;NGFR;SH3PXD2B;LPAR1;KALRN;GSN;TNFRSF12A;CBFA2T2;TRPV2;NME1;DLGAP5;HRAS;ERCC2;VLDLR;E2F1;CRABP2;CUX2;RALA;LRP5;AURKA;FZD4;ESPL1;GATA3;CAMK1D;B…
GO:0098657	import into cell	http://amigo.geneontology.org/amigo/term/GO:0098657	792	80	56.4153	1.41806	0.000912026	0.0291945	19;60;71;81;287;306;408;493;1759;2668;2719;2824;2890;2934;3265;3320;3553;3690;3757;3760;3765;4017;4041;4643;4646;4651;4830;4923;5027;5532;5806;5865;5867;5874;5997;6347;6505;6541;6546;6855;6861;6900;7048;7052;7057;7436;7804;8406;8674;8864;9066;9094;9260;9892;10188;10266;10347;10369;10479;10787;11037;11277;22876;22905;23237;23657;26119;29967;51435;51760;54413;55589;57118;79772;79874;163486;201294;2…	TGM2;PTX3;CCL2;ACTB;SCARA3;RGS2;ACTG1;LOXL2;RAB3B;SYT5;ATP2B4;HSP90AA1;KCNJ9;CACNG2;STEAP2;RAB27B;THBS1;MYO10;P2RX7;UNC13D;IL1B;KCNJ3;ANXA3;SLC7A1;SRPX;NTSR1;PDLIM7;ARC;CNTN2;RAMP2;ACTN4;ITGB3;DENND1B;UNC119;GSN;RAB4A;NME1;STON1-GTF2A1L;LRP12;HRAS;VLDLR;TNK2;TGFBR2;GDNF;STON1;LRP5;MYO6;MYO1E;INPP5F;RABEP2;CAMK1D;TREX1;EPN2;SYT7;ANK2;SLC1A1;GPM6B;DNM1;SNAP91;ABCA7;SYT17;ABCA1;GRIA1;VAMP4;NLGN3;SLC…
GO:0046685	response to arsenic-containing substance	http://amigo.geneontology.org/amigo/term/GO:0046685	30	8	2.13694	3.74367	0.000920484	0.0292814	2872;3162;3178;4747;4982;5176;79752;80149	SERPINF1;ZC3H12A;NEFL;MKNK2;TNFRSF11B;HMOX1;HNRNPA1;ZFAND1
GO:0016053	organic acid biosynthetic process	http://amigo.geneontology.org/amigo/term/GO:0016053	401	46	28.5638	1.61043	0.000924047	0.0292814	226;440;493;669;1382;1462;1463;1491;1634;2584;2643;2645;2744;2805;3038;3098;3099;3553;3939;4257;4942;5027;5315;5571;5723;5740;6472;7360;8473;8864;9415;10090;11277;11343;26227;29940;29968;55256;55902;79966;80201;80270;84706;85414;284716;339983	GLS;PRKAG1;LDHA;NCAN;HK2;ATP2B4;SCD5;ADI1;MGLL;FADS2;VCAN;DSE;P2RX7;IL1B;OGT;HK1;BPGM;GCK;PKM;GOT1;NAT8L;MGST1;SLC45A3;CRABP2;UST;OAT;SHMT2;ACSS2;TREX1;PSPH;PTGIS;GCH1;DCN;CTH;PHGDH;HKDC1;GALK1;ALDOA;HSD3B7;GPT2;HAS3;PER2;ASNS;RIMKLA;PSAT1;UGP2
GO:0051952	regulation of amine transport	http://amigo.geneontology.org/amigo/term/GO:0051952	94	16	6.69575	2.38958	0.000924405	0.0292814	152;1113;1136;1141;2668;4923;5027;5865;5997;6861;7349;7432;8864;9066;11255;51760	RGS2;RAB3B;SYT5;P2RX7;ADRA2C;CHRNA3;NTSR1;GDNF;VIP;HRH3;UCN;SYT7;SYT17;CHRNB2;PER2;CHGA
GO:0045786	negative regulation of cell cycle	http://amigo.geneontology.org/amigo/term/GO:0045786	559	60	39.8184	1.50684	0.000930989	0.0293876	388;580;596;641;701;891;899;1031;1032;1063;1718;1869;1874;1956;2305;2625;2852;2956;3014;3265;4751;4998;5310;5546;5571;5608;6300;6347;6659;6790;7057;7128;7153;8326;8522;8914;8929;9314;9700;10263;10403;10457;10634;10669;11277;23194;26271;26471;27339;51512;55450;63967;79621;79968;80198;80254;83695;83990;87178;440275	CCL2;PRKAG1;H2AFX;CDKN2C;RHOB;EGFR;FBXO5;TNFAIP3;SOX4;GPER1;THBS1;BCL2;TOP2A;FBXL7;FOXM1;GAS7;CENPF;DHCR24;PKD1;CEP63;EIF2AK4;GAS2L1;PRCC;MSH6;CAMK2N1;HRAS;MAPK12;KLF4;E2F1;BARD1;AURKA;ESPL1;PNPT1;GATA3;CLSPN;TREX1;GTSE1;GPNMB;WDR76;BRIP1;MAP2K6;CCNF;TIMELESS;ORC1;PRPF19;NDC80;CCNB1;CGREF1;BLM;BUB1B;CDK2AP2;NEK2;MUS81;NUPR1;PHOX2B;RHNO1;CDKN2D;E2F4;FZD9;RNASEH2B
GO:0030208	dermatan sulfate biosynthetic process	http://amigo.geneontology.org/amigo/term/GO:0030208	12	5	0.854777	5.84948	0.000942796	0.0296573	1462;1463;1634;10090;29940	NCAN;VCAN;DSE;UST;DCN
GO:0010389	regulation of G2/M transition of mitotic cell cycle	http://amigo.geneontology.org/amigo/term/GO:0010389	150	22	10.6847	2.05902	0.000950032	0.0296795	641;891;1063;1069;2956;3306;3320;4751;4998;5577;6790;7846;8929;9401;9928;23194;25942;26271;63967;79621;80254;84131	TUBA1A;KIF14;HSP90AA1;FBXO5;HSPA2;RECQL4;FBXL7;CENPF;CEP63;CETN2;MSH6;PRKAR2B;AURKA;CLSPN;SIN3A;ORC1;CCNB1;BLM;NEK2;PHOX2B;CEP78;RNASEH2B
GO:0010769	regulation of cell morphogenesis involved in differentiation	http://amigo.geneontology.org/amigo/term/GO:0010769	293	36	20.8708	1.7249	0.000957668	0.0297225	81;1136;1141;1382;1942;2039;2664;3475;3897;4747;4804;4897;5362;5979;6405;6900;7804;8997;10090;10501;23189;23237;23316;51330;51393;54413;54910;55607;57643;65249;80031;80725;80823;201294;223117;347733	TUBB2B;ZSWIM5;GDI1;NEFL;PLXNA2;ZSWIM4;UNC13D;CHRNA3;ARC;CNTN2;DMTN;ACTN4;NRCAM;NGFR;SEMA6B;SEMA3F;SEMA6D;KALRN;SEMA4C;TNFRSF12A;TRPV2;CRABP2;CUX2;SRCIN1;UST;KANK1;IFRD1;RET;CHRNB2;NLGN3;PPP1R9A;LRP8;EFNA1;BHLHB9;SEMA3D;L1CAM
GO:0002792	negative regulation of peptide secretion	http://amigo.geneontology.org/amigo/term/GO:0002792	131	20	9.33131	2.14332	0.000957947	0.0297225	947;1113;3418;3553;4345;4988;6376;7128;7349;8997;9515;9727;26056;55366;79651;80149;80725;84830;90865;91543	STXBP5L;RAB11FIP3;RAB11FIP5;ZC3H12A;RHBDF2;OPRM1;TNFAIP3;CD200;IL1B;CX3CL1;KALRN;SRCIN1;UCN;RSAD2;ADTRP;LGR4;IDH2;CD34;IL33;CHGA
GO:0030198	extracellular matrix organization	http://amigo.geneontology.org/amigo/term/GO:0030198	347	41	24.7173	1.65876	0.000967468	0.0299158	960;1305;1404;1462;1463;1605;1634;1803;1842;2068;2824;2934;3038;3655;3690;3693;3936;4015;4017;4239;4318;4643;4982;5045;5345;5806;6692;7057;7412;8434;8728;10049;10266;10653;11117;25890;64856;80274;84830;151887;285590	MFAP4;PTX3;SPINT2;SERPINF2;ITGB5;SCUBE1;NCAN;LOXL2;DAG1;CD44;HAPLN1;CCDC80;RECK;FURIN;ITGA6;ADAM19;THBS1;VCAN;DNAJB6;TNFRSF11B;EMILIN1;RAMP2;ITGB3;SH3PXD2B;DPP4;GSN;LOX;ERCC2;MYO1E;SPINT1;ECM2;GPM6B;DCN;ADTRP;ABI3BP;LCP1;COL13A1;VCAM1;HAS3;MMP9;VWA1
GO:0007169	transmembrane receptor protein tyrosine kinase signaling pathway	http://amigo.geneontology.org/amigo/term/GO:0007169	676	70	48.1524	1.45372	0.00097636	0.0300884	60;71;238;925;1136;1634;1759;1942;1943;1944;1956;1978;2046;2047;2250;2321;2537;2625;2675;2852;3082;3178;3265;3320;3553;3645;3690;4318;4643;4692;4804;5157;5739;5979;7057;7424;7498;8322;8473;8992;8997;9241;9518;9788;10479;10628;10787;11117;22905;23189;25759;26469;29990;53358;55022;55532;58533;64855;79628;79651;79801;80310;84313;84959;133396;143282;155066;161742;245973;375704	FAM129B;SLC30A10;EFNA2;ACTB;ACTG1;FLT1;PTPN18;VEGFC;EGFR;RHBDF2;HSP90AA1;GFRA2;ENHO;FGF5;GPER1;THBS1;EFNA3;IL1B;CHRNA3;ATP6V0E1;ATP6V1C2;OGT;HGF;EPHA8;EMILIN1;XDH;EPHB1;SHC2;NGFR;MTSS1;ITGB3;SPRED1;KALRN;SHCBP1;ALK;SNX6;PDGFD;HRAS;PILRB;ATP6V0E2;MYO1E;FZD4;GATA3;NDN;SHC3;UBASH3B;EPN2;CD8A;PDGFRL;KANK1;DNM1;RET;PID1;DCN;IL31RA;FGFBP3;NOG;PTGIR;SLC9A6;NCKAP1;EFNA1;EIF4EBP1;GDF15;VPS25;HNRNPA1;INSRR…
GO:0050708	regulation of protein secretion	http://amigo.geneontology.org/amigo/term/GO:0050708	436	49	31.0569	1.57775	0.00100474	0.0308584	152;292;408;947;1113;1803;1956;2625;2645;2850;2852;3098;3382;3418;3553;4041;4345;4628;4826;4988;5027;5532;5991;6352;6376;6659;7021;7128;7424;8609;8767;8864;9066;9254;9515;9727;23705;23765;26056;27063;55366;64135;65985;79651;80149;80725;84830;90865;91543	STXBP5L;RAB11FIP3;VEGFC;EGFR;RAB11FIP5;ZC3H12A;RHBDF2;CADM1;OPRM1;TNFAIP3;SOX4;GPER1;P2RX7;CD200;ADRA2C;IL1B;RIPK2;CX3CL1;ANKRD1;MYH10;KLF7;HK1;TFAP2B;DPP4;GCK;CACNA2D2;SRCIN1;SLC25A5;LRP5;GATA3;SYT7;NNAT;RSAD2;ADTRP;LGR4;GPR27;IL17RA;PPP3CB;IDH2;ICA1;CD34;IL33;ARRB1;RFX3;AACS;IFIH1;PER2;CHGA;CCL5
GO:1903827	regulation of cellular protein localization	http://amigo.geneontology.org/amigo/term/GO:1903827	504	55	35.9006	1.53201	0.00102196	0.0310823	60;580;596;1605;1869;1894;1956;2035;2039;2664;2824;2852;2934;3059;3265;3320;3553;3728;3936;4130;4771;4804;5583;5784;6608;6769;7332;8326;8514;8729;8878;9201;9531;9695;10369;10403;10456;10541;23245;23657;25942;26056;26119;51512;51684;55022;56850;79628;79752;80149;84662;91461;151636;340146;440730	PTPN14;ACTB;MAP1A;GDI1;EGFR;KCNAB2;SQSTM1;RAB11FIP5;DAG1;ZC3H12A;HSP90AA1;CACNG2;GLIS2;HAX1;GPER1;BCL2;GRIPAP1;IL1B;EPB41;BAG3;ANP32B;PKDCC;DTX3L;DMTN;NGFR;EDEM1;GSN;SMO;SLC35D3;HRAS;E2F1;JUP;ECT2;BARD1;DCLK1;PRKCH;GBF1;SUFU;GTSE1;ASTN2;GPM6B;SIN3A;PID1;TRIM67;NDC80;LCP1;LDLRAP1;HCLS1;STAC;SLC7A11;FZD9;ZFAND1;SH3TC2;NF2;UBE2L3
GO:0051928	positive regulation of calcium ion transport	http://amigo.geneontology.org/amigo/term/GO:0051928	113	18	8.04915	2.23626	0.0010232	0.0310823	117;287;2259;2852;3306;3627;4923;5027;6347;6352;6373;6376;6769;6781;7349;7466;30845;51393	CCL2;EHD3;HSPA2;GPER1;ADCYAP1R1;P2RX7;NTSR1;CX3CL1;WFS1;TRPV2;STC1;CXCL11;FGF14;UCN;ANK2;CXCL10;STAC;CCL5
GO:0001667	ameboidal-type cell migration	http://amigo.geneontology.org/amigo/term/GO:0001667	381	44	27.1392	1.62127	0.00103083	0.0310823	306;309;388;397;411;1634;1803;1942;2013;2039;2625;2668;2719;2768;3162;3690;3728;4017;4318;5176;5979;6405;6546;6608;6781;6915;7048;7057;7424;8929;9314;10501;23189;23328;51421;54443;54910;80031;80149;84830;84913;154810;161742;223117	SERPINF1;RHOB;LOXL2;VEGFC;ZC3H12A;GNA12;ANLN;SASH1;THBS1;AMOTL2;ARSB;ANXA3;ARHGDIB;DMTN;ITGB3;SEMA6B;SPRED1;DPP4;SEMA3F;SEMA6D;SMO;SEMA4C;ATOH8;TBXA2R;STC1;EMP2;KLF4;JUP;TGFBR2;GDNF;GATA3;KANK1;HMOX1;RET;DCN;ADTRP;ANXA6;EFNA1;SEMA3D;SLC8A1;MMP9;PHOX2B;AMOTL1;GPC3
GO:0032270	positive regulation of cellular protein metabolic process	http://amigo.geneontology.org/amigo/term/GO:0032270	1543	141	109.91	1.28287	0.00103309	0.0310823	152;238;355;408;444;493;596;656;891;960;1136;1272;1605;1612;1636;1894;1902;1942;1944;1956;1958;2013;2046;2047;2321;2625;2785;2852;2934;3059;3082;3265;3280;3306;3320;3553;3645;3654;3690;4217;4287;4318;4804;4988;5027;5045;5310;5345;5528;5571;5577;5608;5979;6187;6191;6300;6347;6352;6376;6591;6659;6788;6790;6900;7048;7057;7128;7332;7349;7424;7436;7466;7498;7804;8099;8313;8322;8324;8473;8654;8767;8792…	SLC30A10;RAB3GAP2;CACUL1;CCL2;PRKAG1;JAKMIP1;SERPINF2;KIF14;FLT1;VEGFC;EGFR;SQSTM1;DAG1;ZC3H12A;SPDYA;CD44;ATP2B4;FZD7;HSP90AA1;TET1;SH3RF2;BMP8B;CDK2AP1;OPRM1;FURIN;CARD14;TNFAIP3;HSPA2;SOX4;HAX1;GDF11;SASH1;SNAI2;IQGAP3;GPER1;THBS1;BCL2;EFNA3;PDE5A;TNFRSF11A;UHRF1;P2RX7;ADRA2C;IL1B;CHRNA3;PPP2R5D;OGT;IRAK1;RIPK2;ANP32B;DAPK1;CX3CL1;HGF;EPHA8;MAGED1;PKD1;CNTN2;EIF2AK4;XDH;GNG3;EPHB1;WFS1;SHC2;RN…
GO:0030336	negative regulation of cell migration	http://amigo.geneontology.org/amigo/term/GO:0030336	252	32	17.9503	1.7827	0.00103518	0.0310823	182;388;397;596;684;1602;1605;1634;3162;3418;3728;4345;4771;5176;6347;6376;6781;6915;7057;8434;9241;9314;9901;11117;23189;54328;63923;79772;80031;84830;90865;161742	CCL2;SERPINF1;RHOB;DAG1;TNN;RECK;THBS1;BCL2;GPR173;CD200;CX3CL1;EMILIN1;ARHGDIB;SRGAP3;SPRED1;SEMA6D;TBXA2R;BST2;STC1;JAG1;KLF4;JUP;DACH1;KANK1;HMOX1;DCN;ADTRP;NOG;IDH2;IL33;MCTP1;NF2
GO:0051705	multi-organism behavior	http://amigo.geneontology.org/amigo/term/GO:0051705	69	13	4.91497	2.64498	0.00103665	0.0310823	1141;1271;1602;2744;5532;7349;8997;9378;9379;23542;26047;50944;54413	GLS;NRXN1;KALRN;CNTFR;DACH1;MAPK8IP2;SHANK1;UCN;CNTNAP2;NRXN2;CHRNB2;NLGN3;PPP3CB
GO:0001764	neuron migration	http://amigo.geneontology.org/amigo/term/GO:0001764	151	22	10.7559	2.04538	0.00103902	0.0310823	429;460;1641;2625;4628;4692;4897;6376;6900;8929;8941;9181;9201;27185;29967;54328;63923;83482;84892;259266;347733;644168	TUBB2B;TNN;GPR173;DRGX;CX3CL1;MYH10;CNTN2;NRCAM;DISC1;LRP12;DCLK1;ASTN1;GATA3;NDN;CDK5R2;SCRT1;POMGNT2;ASPM;ASCL1;PHOX2B;DCX;ARHGEF2
GO:0046928	regulation of neurotransmitter secretion	http://amigo.geneontology.org/amigo/term/GO:0046928	104	17	7.40807	2.2948	0.00103938	0.0310823	41;107;488;1136;1141;1143;2852;2901;6855;9066;9162;9515;9783;23025;55607;79772;140730	STXBP5L;GPER1;CHRNA3;ATP2A2;SYT7;GRIK5;CHRNB2;ASIC1;UNC13A;ADCY1;CHRNB4;PPP1R9A;SYP;DGKI;RIMS4;MCTP1;RIMS3
GO:0035418	protein localization to synapse	http://amigo.geneontology.org/amigo/term/GO:0035418	61	12	4.34512	2.76172	0.00107748	0.0319095	1605;3265;3800;4130;5874;8927;9378;9379;27065;27445;50944;56850	MAP1A;DAG1;RAB27B;GRIPAP1;NRXN1;BSN;HRAS;PCLO;SHANK1;KIF5C;NRXN2;NSG1
GO:0003171	atrioventricular valve development	http://amigo.geneontology.org/amigo/term/GO:0003171	24	7	1.70955	4.09464	0.00107757	0.0319095	1942;4091;6586;6659;7048;8642;23462	SLIT3;SOX4;DCHS1;SMAD6;HEY1;TGFBR2;EFNA1
GO:1903671	negative regulation of sprouting angiogenesis	http://amigo.geneontology.org/amigo/term/GO:1903671	24	7	1.70955	4.09464	0.00107757	0.0319095	1870;4804;6915;7057;9314;22905;161742	THBS1;NGFR;SPRED1;TBXA2R;KLF4;EPN2;E2F2
GO:0009888	tissue development	http://amigo.geneontology.org/amigo/term/GO:0009888	1925	171	137.12	1.24708	0.00109832	0.0324182	118;182;309;388;412;429;488;583;596;631;656;823;839;865;891;947;960;1063;1382;1605;1634;1645;1718;1874;1942;1956;1958;2012;2047;2068;2114;2625;2668;2719;2735;2736;2824;2828;2934;3082;3131;3232;3280;3475;3553;3627;3655;3690;3693;3728;3855;3856;3936;4017;4041;4091;4318;4610;4628;4643;4771;5027;5045;5079;5106;5310;5315;5362;5396;5420;5493;5583;5740;5898;5915;5979;5991;5997;6275;6304;6405;6546;6591;6…	FAM129B;HES4;TGM2;SPINT2;FOXN4;KCNAB1;SCARA3;RGS2;ITGB5;SCUBE1;RHOB;LOXL2;VEGFC;EGFR;MYL6B;DAG1;ADD1;CREB3L2;CD44;CTDNEP1;FZD7;FBXO5;FAM83D;S100A4;BMP8B;FURIN;ITGA6;SOX4;HEG1;GDF11;SNAI2;DCHS1;PLXNA2;HAND1;HLF;IQGAP3;BCL2;LDB2;P2RX7;FMN1;KLF15;SMAD6;SATB1;IL1B;WNK4;HGF;CAPN1;HIVEP3;ANKRD1;RARB;MAGED1;MYH10;MYCL;PKDCC;CENPF;DHCR24;ARC;HMG20B;KLF7;PKD1;CEP63;KRT7;XDH;TFAP2B;EPHB1;MTSS1;ITGB3;SEMA6B…
GO:0000226	microtubule cytoskeleton organization	http://amigo.geneontology.org/amigo/term/GO:0000226	540	58	38.465	1.50787	0.00110615	0.0325437	583;891;899;1058;1069;1400;1605;1641;1874;3832;3996;4130;4287;4747;4751;5310;6790;6900;7280;7846;8674;9181;9700;9928;10039;10112;10263;10297;10376;10381;10403;10615;11004;11075;23015;24137;25876;26112;26271;27185;50861;51175;51203;51364;54462;56776;57662;65999;79866;80254;84552;84617;91978;146909;259266;285643;347733;440270	TUBB2B;TUBB3;MAP1A;TUBA1B;ZMYND10;TUBA1A;KIF14;CCSER2;KIF4B;DAG1;FBXO5;NEFL;CRMP1;STMN2;GOLGA8B;CENPA;PKD1;CEP63;CNTN2;CETN2;FMN2;APC2;GOLGA8A;BBS2;LRRC61;STMN3;DISC1;KIF11;KIF4A;KIF2C;TUBB2A;AURKA;ESPL1;KIF18B;ATXN3;TUBE1;CCNF;VAMP4;BORA;NDC80;CCNB1;SPEF1;CAMSAP3;LLGL1;ASPM;CDK2AP2;NEK2;PARD6G;KIF20A;SPAG5;NUSAP1;CCDC69;DCX;TPGS1;E2F4;PARP3;TUBB6;ARHGEF2
GO:0072028	nephron morphogenesis	http://amigo.geneontology.org/amigo/term/GO:0072028	78	14	5.55605	2.51978	0.00111097	0.0325801	596;2625;2668;2719;3280;5310;6608;8642;9241;9500;55366;65266;79191;342184	DCHS1;BCL2;FMN1;WNK4;MAGED1;PKD1;SMO;GDNF;GATA3;LGR4;NOG;HES1;IRX3;GPC3
GO:0042593	glucose homeostasis	http://amigo.geneontology.org/amigo/term/GO:0042593	233	30	16.5969	1.80756	0.001172	0.0342592	408;1621;2021;2645;2850;2852;2901;3098;3099;3171;3645;4041;4804;4830;4938;5106;5176;5532;6659;7021;7425;7466;9515;25942;26056;28999;56670;65985;80201;375704	STXBP5L;OAS1;SERPINF1;SUCNR1;HK2;RAB11FIP5;SOX4;VGF;ENHO;GPER1;KLF15;HK1;TFAP2B;WFS1;NGFR;GCK;NME1;LRP5;FOXA3;ENDOG;SIN3A;GRIK5;GPR27;PPP3CB;HKDC1;DBH;ARRB1;PCK2;AACS;INSRR
GO:0009790	embryo development	http://amigo.geneontology.org/amigo/term/GO:0009790	980	95	69.8068	1.3609	0.00120031	0.0349744	118;824;891;1382;1605;1942;1956;2021;2068;2114;2321;2530;2625;2668;2719;2735;2736;2768;3232;3233;3280;3690;3693;3856;3899;4041;4071;4091;4318;4628;4643;4751;4771;5079;5310;5362;5396;5426;5898;5915;5979;6405;6426;6608;6659;6670;6692;6788;7048;7153;7424;8313;8324;8434;8642;9096;9241;9314;9421;10049;10586;10653;10742;10763;23462;25942;26227;26469;27339;50861;51684;54799;54892;54910;55084;55636;55723…	FAM129B;HES4;SRSF1;SPINT2;FOXN4;NES;ITGB5;TM4SF1;SP3;FLT1;PTPN18;VEGFC;EGFR;DAG1;ADD1;GNA12;FZD7;TET1;TMIE;RECK;SOX4;HEG1;XYLT1;DCHS1;PLXNA2;HAND1;RAI2;TOP2A;DNAJB6;SMAD6;RARB;MYH10;PKDCC;CELF4;PKD1;MBTD1;ITGB3;HOXD4;SEMA3F;GLI2;STMN3;SMO;SEMA4C;ATOH8;SOBP;NCAPG2;PAX5;HEY1;ASF1B;ERCC2;MAB21L2;KLF4;CRABP2;TGFBR2;GDNF;RALA;LRP5;MYO1E;CTHRC1;TBX18;TET3;GATA3;AXIN2;SPINT1;CHD7;SUFU;ENDOG;SIN3A;RET;GL…
GO:0032535	regulation of cellular component size	http://amigo.geneontology.org/amigo/term/GO:0032535	362	42	25.7858	1.62881	0.00121076	0.0351661	118;1382;1874;2039;2664;2934;3059;3475;3575;3897;4747;4897;5027;5865;5979;6405;6710;6900;7111;7349;10456;10501;10565;10787;10788;11034;11113;11135;23108;23189;25802;50809;51330;51393;54910;55144;55607;80031;128239;223117;342184;644150	HP1BP3;GDI1;ADD1;RAB3B;NEFL;HAX1;DSTN;LMOD1;SPTB;IQGAP3;P2RX7;FMN1;RAP1GAP2;CNTN2;DMTN;NRCAM;SEMA6B;SEMA3F;SEMA6D;GSN;SEMA4C;TNFRSF12A;TRPV2;TMOD1;LRRC8D;CIT;CRABP2;IL7R;UCN;KANK1;IFRD1;RET;NCKAP1;PPP1R9A;SEMA3D;L1CAM;HCLS1;IQGAP2;ARFGEF1;WIPF3;E2F4;CDC42EP1
GO:0048483	autonomic nervous system development	http://amigo.geneontology.org/amigo/term/GO:0048483	46	10	3.27664	3.0519	0.00124293	0.0359855	429;2625;2668;3280;5979;6405;6659;7021;7412;8929	SOX4;TFAP2B;SEMA3F;GDNF;GATA3;RET;ASCL1;VCAM1;HES1;PHOX2B
GO:0033500	carbohydrate homeostasis	http://amigo.geneontology.org/amigo/term/GO:0033500	234	30	16.6681	1.79984	0.0012552	0.0362255	408;1621;2021;2645;2850;2852;2901;3098;3099;3171;3645;4041;4804;4830;4938;5106;5176;5532;6659;7021;7425;7466;9515;25942;26056;28999;56670;65985;80201;375704	STXBP5L;OAS1;SERPINF1;SUCNR1;HK2;RAB11FIP5;SOX4;VGF;ENHO;GPER1;KLF15;HK1;TFAP2B;WFS1;NGFR;GCK;NME1;LRP5;FOXA3;ENDOG;SIN3A;GRIK5;GPR27;PPP3CB;HKDC1;DBH;ARRB1;PCK2;AACS;INSRR
GO:1901879	regulation of protein depolymerization	http://amigo.geneontology.org/amigo/term/GO:1901879	79	14	5.62728	2.48788	0.0012635	0.0363059	118;444;2039;2934;6710;7111;9181;10297;10763;11034;11075;25802;25876;57662	NES;ADD1;DSTN;LMOD1;SPTB;STMN2;DMTN;APC2;GSN;TMOD1;ASPH;SPEF1;CAMSAP3;ARHGEF2
GO:0009968	negative regulation of signal transduction	http://amigo.geneontology.org/amigo/term/GO:0009968	1202	113	85.6201	1.31978	0.00126597	0.0363059	238;292;355;408;493;596;960;1032;1491;1605;1634;1759;1846;1850;1902;1942;1956;1958;2046;2047;2305;2321;2537;2625;2668;2719;2735;2852;3082;3162;3553;3645;3655;4091;4318;4771;4988;5027;5074;5739;5979;5997;6352;6376;6586;6591;6788;7048;7057;7078;7090;7128;7345;7466;7498;8313;8326;8780;8788;8970;9096;9139;9181;9241;9314;9454;9455;9518;9745;10131;10297;10846;11117;11277;22876;22905;23189;23462;23542;2…	FAM129B;CHRDL1;RGS2;FLT1;PTPN18;PDE10A;EGFR;DAG1;ZC3H12A;CD44;SLIT3;ATP2B4;SH3RF2;TNN;HIST1H2BJ;OPRM1;ITGA6;HOMER3;TNFAIP3;TIMP3;DUSP4;GLIS2;HEG1;SNAI2;GPER1;THBS1;BCL2;P2RX7;PAWR;TLE3;SMAD6;IL1B;FOXM1;CX3CL1;HGF;EPHA8;EMILIN1;CELF4;XDH;EPHB1;WFS1;KREMEN1;DLK1;PBK;APC2;SPRED1;LPAR1;CAMK2N1;STMN3;TRAP1;ALK;EGR1;CBFA2T2;SNX6;HEY1;DUSP8;KLF4;TGFBR2;MAPK8IP2;GDNF;SLC25A5;TNFAIP8L1;INPP5F;CTHRC1;TBX18…
GO:0019320	hexose catabolic process	http://amigo.geneontology.org/amigo/term/GO:0019320	54	11	3.8465	2.85975	0.0012746	0.0363242	226;669;2523;2530;2584;2645;3098;3099;4041;5315;10690	HK2;FUT9;HK1;BPGM;GCK;FUT1;PKM;LRP5;FUT8;GALK1;ALDOA
GO:0060997	dendritic spine morphogenesis	http://amigo.geneontology.org/amigo/term/GO:0060997	54	11	3.8465	2.85975	0.0012746	0.0363242	1942;2047;7804;8997;23237;23316;50944;54413;55607;80725;80823	ARC;EPHB1;KALRN;CUX2;SRCIN1;SHANK1;NLGN3;PPP1R9A;LRP8;EFNA1;BHLHB9
GO:0072163	mesonephric epithelium development	http://amigo.geneontology.org/amigo/term/GO:0072163	97	16	6.90945	2.31567	0.00130686	0.0370114	596;2625;2668;2719;3280;4091;5310;5915;5979;6608;8642;9241;9500;10220;55366;342184	GDF11;DCHS1;BCL2;FMN1;SMAD6;RARB;MAGED1;PKD1;SMO;GDNF;GATA3;RET;LGR4;NOG;HES1;GPC3
GO:0072164	mesonephric tubule development	http://amigo.geneontology.org/amigo/term/GO:0072164	97	16	6.90945	2.31567	0.00130686	0.0370114	596;2625;2668;2719;3280;4091;5310;5915;5979;6608;8642;9241;9500;10220;55366;342184	GDF11;DCHS1;BCL2;FMN1;SMAD6;RARB;MAGED1;PKD1;SMO;GDNF;GATA3;RET;LGR4;NOG;HES1;GPC3
GO:0001678	cellular glucose homeostasis	http://amigo.geneontology.org/amigo/term/GO:0001678	144	21	10.2573	2.04732	0.00131994	0.0372659	408;2021;2645;2850;2852;2901;3098;3099;3171;4041;4804;4830;5106;5176;5532;6659;25942;26056;28999;65985;80201	SERPINF1;HK2;RAB11FIP5;SOX4;GPER1;KLF15;HK1;NGFR;GCK;NME1;LRP5;FOXA3;ENDOG;SIN3A;GRIK5;GPR27;PPP3CB;HKDC1;ARRB1;PCK2;AACS
GO:0051224	negative regulation of protein transport	http://amigo.geneontology.org/amigo/term/GO:0051224	174	24	12.3943	1.93638	0.00137423	0.0386783	580;947;1113;2039;2664;3418;3553;4345;4988;6376;7128;9515;9531;9727;26056;51684;55366;79651;80149;80725;84830;90865;91461;91543	STXBP5L;RAB11FIP3;GDI1;RAB11FIP5;ZC3H12A;RHBDF2;OPRM1;TNFAIP3;CD200;IL1B;BAG3;CX3CL1;PKDCC;DMTN;BARD1;SRCIN1;SUFU;RSAD2;ADTRP;LGR4;IDH2;CD34;IL33;CHGA
GO:0048675	axon extension	http://amigo.geneontology.org/amigo/term/GO:0048675	116	18	8.26284	2.17843	0.00139338	0.0390962	2664;3320;3475;3897;4692;4897;5532;6405;6586;9201;10479;10501;51330;51393;54413;54910;80031;223117	GDI1;SLIT3;HSP90AA1;NRCAM;SEMA6B;SEMA3F;SEMA6D;SEMA4C;TNFRSF12A;TRPV2;DCLK1;NDN;IFRD1;NLGN3;SLC9A6;PPP3CB;SEMA3D;L1CAM
GO:2000311	regulation of AMPA receptor activity	http://amigo.geneontology.org/amigo/term/GO:2000311	25	7	1.78078	3.93085	0.00140559	0.039197	10369;23237;23542;50944;54413;149111;254263	CNIH3;CACNG2;ARC;CNIH2;MAPK8IP2;SHANK1;NLGN3
GO:0003180	aortic valve morphogenesis	http://amigo.geneontology.org/amigo/term/GO:0003180	25	7	1.78078	3.93085	0.00140559	0.039197	182;1942;2625;4091;6586;6591;11117	SLIT3;SNAI2;SMAD6;EMILIN1;JAG1;GATA3;EFNA1
GO:0098974	postsynaptic actin cytoskeleton organization	http://amigo.geneontology.org/amigo/term/GO:0098974	8	4	0.569851	7.01938	0.00142081	0.03926	60;4628;9118;55607	ACTB;MYH10;INA;PPP1R9A
GO:1904180	negative regulation of membrane depolarization	http://amigo.geneontology.org/amigo/term/GO:1904180	8	4	0.569851	7.01938	0.00142081	0.03926	596;2537;2805;8326	BCL2;GOT1;IFI6;FZD9
GO:0016093	polyprenol metabolic process	http://amigo.geneontology.org/amigo/term/GO:0016093	8	4	0.569851	7.01938	0.00142081	0.03926	1798;8813;8818;79644	DPM2;DPM1;DPAGT1;SRD5A3
GO:0099565	chemical synaptic transmission, postsynaptic	http://amigo.geneontology.org/amigo/term/GO:0099565	107	17	7.62176	2.23046	0.00143583	0.0392657	1136;1141;1143;2562;2901;4923;4988;5027;9162;9378;23316;23542;50944;54413;55607;56853;124925	OPRM1;P2RX7;CHRNA3;NTSR1;NRXN1;CELF4;MAPK8IP2;CUX2;SHANK1;GABRB3;GRIK5;SEZ6;CHRNB2;NLGN3;CHRNB4;PPP1R9A;DGKI
GO:0090276	regulation of peptide hormone secretion	http://amigo.geneontology.org/amigo/term/GO:0090276	205	27	14.6024	1.84901	0.00144229	0.0392657	152;292;408;1113;1803;1956;2645;2850;2852;3382;3553;4041;4826;5532;5991;6352;6659;7021;7349;8609;8864;8997;9066;9254;9515;55636;65985	STXBP5L;EGFR;SOX4;GPER1;ADRA2C;IL1B;KLF7;TFAP2B;DPP4;KALRN;GCK;CACNA2D2;SLC25A5;LRP5;CHD7;UCN;SYT7;NNAT;GPR27;PPP3CB;ICA1;ARRB1;RFX3;AACS;PER2;CHGA;CCL5
GO:0045019	negative regulation of nitric oxide biosynthetic process	http://amigo.geneontology.org/amigo/term/GO:0045019	13	5	0.926008	5.39952	0.00144261	0.0392657	493;947;2717;5740;80149	ZC3H12A;ATP2B4;GLA;PTGIS;CD34
GO:1904406	negative regulation of nitric oxide metabolic process	http://amigo.geneontology.org/amigo/term/GO:1904406	13	5	0.926008	5.39952	0.00144261	0.0392657	493;947;2717;5740;80149	ZC3H12A;ATP2B4;GLA;PTGIS;CD34
GO:0030205	dermatan sulfate metabolic process	http://amigo.geneontology.org/amigo/term/GO:0030205	13	5	0.926008	5.39952	0.00144261	0.0392657	1462;1463;1634;10090;29940	NCAN;VCAN;DSE;UST;DCN
GO:0036465	synaptic vesicle recycling	http://amigo.geneontology.org/amigo/term/GO:0036465	63	12	4.48758	2.67405	0.00144707	0.0392696	71;1759;2259;5532;5874;6855;6861;8674;9066;51760;54413;56850	ACTG1;SYT5;RAB27B;GRIPAP1;FGF14;SYT7;DNM1;SYT17;VAMP4;NLGN3;PPP3CB;SYP
GO:0061640	cytoskeleton-dependent cytokinesis	http://amigo.geneontology.org/amigo/term/GO:0061640	98	16	6.98068	2.29204	0.00146083	0.039331	388;1058;1069;1894;4628;9094;9700;10112;11113;24137;51203;54443;55165;56776;151011;285643	RHOB;KIF4B;ANLN;CEP55;CENPA;MYH10;CETN2;FMN2;UNC119;KIF4A;CIT;ECT2;ESPL1;KIF20A;NUSAP1;SEPT10
GO:0034605	cellular response to heat	http://amigo.geneontology.org/amigo/term/GO:0034605	98	16	6.98068	2.29204	0.00146083	0.039331	488;947;3162;3306;3312;3313;3320;3627;3654;4287;6769;7057;9531;10049;26353;79752	HSP90AA1;HSPA2;THBS1;HSPA9;DNAJB6;IRAK1;BAG3;HSPA8;ATP2A2;HSPB8;ATXN3;HMOX1;CXCL10;CD34;STAC;ZFAND1
GO:0001656	metanephros development	http://amigo.geneontology.org/amigo/term/GO:0001656	89	15	6.33959	2.36608	0.00146231	0.039331	596;947;1958;2625;2668;2719;3280;5310;5979;6608;7021;10220;55366;79191;342184	GDF11;BCL2;FMN1;PKD1;TFAP2B;SMO;EGR1;GDNF;GATA3;RET;LGR4;CD34;HES1;IRX3;GPC3
GO:0099601	regulation of neurotransmitter receptor activity	http://amigo.geneontology.org/amigo/term/GO:0099601	55	11	3.91773	2.80775	0.00149251	0.0400247	306;823;1612;4988;10369;23237;23542;50944;54413;149111;254263	CNIH3;OPRM1;CACNG2;ANXA3;DAPK1;CAPN1;ARC;CNIH2;MAPK8IP2;SHANK1;NLGN3
GO:0007188	adenylate cyclase-modulating G protein-coupled receptor signaling pathway	http://amigo.geneontology.org/amigo/term/GO:0007188	216	28	15.386	1.81984	0.00151687	0.0405585	19;107;152;493;797;1113;1131;1132;1902;2768;2775;2827;2852;2918;3354;3627;4988;5737;5739;5997;6373;6752;6915;7432;10266;11255;55366;79924	RGS2;GNA12;ATP2B4;OPRM1;SSTR2;GRM8;GPER1;HTR1E;CHRM4;ADRA2C;RAMP2;LPAR1;TBXA2R;CXCL11;VIP;HRH3;CXCL10;CALCB;LGR4;GPR3;ABCA1;ADCY1;PTGIR;CHRM3;PTGFR;GNAO1;CHGA;ADM2
GO:0010035	response to inorganic substance	http://amigo.geneontology.org/amigo/term/GO:0010035	536	57	38.18	1.49293	0.00153076	0.0408098	107;118;231;388;429;493;540;596;641;824;890;891;1894;1917;1956;2021;2039;2354;2521;2643;2664;2775;2805;2934;3082;3162;3178;3856;3939;4017;4217;4318;4747;4982;5027;5074;5176;6546;6861;7057;7128;7412;8913;8914;9066;9314;9361;10131;10369;10628;11277;51760;55532;56670;79752;80149;80310	SLC30A10;LDHA;FUS;GDI1;SERPINF1;SUCNR1;RHOB;LOXL2;EGFR;ZC3H12A;ADD1;SYT5;ATP2B4;NEFL;CACNA1G;TNFAIP3;AKR1B1;CACNG2;CCNA2;THBS1;BCL2;P2RX7;PAWR;HGF;TNFRSF11B;EEF1A2;DMTN;GSN;TRAP1;GOT1;PDGFD;KLF4;ECT2;TREX1;GCH1;SYT7;ENDOG;HMOX1;ATP7B;SYT17;TIMELESS;ADCY1;KRT8;CCNB1;BLM;CAPN2;FOSB;ASCL1;SLC8A1;VCAM1;HNRNPA1;MMP9;GNAO1;LONP1;ZFAND1;TXNIP;MAP3K5
GO:0009132	nucleoside diphosphate metabolic process	http://amigo.geneontology.org/amigo/term/GO:0009132	117	18	8.33407	2.15981	0.00153961	0.0409258	203;226;669;2584;2645;3098;3099;3939;4830;4832;5027;5315;5571;8473;11277;79873;80201;129607	PRKAG1;LDHA;HK2;P2RX7;OGT;HK1;BPGM;NUDT18;GCK;NME1;PKM;TREX1;CMPK2;HKDC1;GALK1;NME3;ALDOA;AK1
GO:0043062	extracellular structure organization	http://amigo.geneontology.org/amigo/term/GO:0043062	400	45	28.4926	1.57936	0.00154988	0.0409673	19;947;960;1305;1404;1462;1463;1605;1634;1803;1842;2068;2824;2934;3038;3655;3690;3693;3936;4015;4017;4239;4318;4643;4982;5045;5345;5806;6692;7057;7412;8434;8728;9619;10049;10266;10347;10653;11117;25890;64856;80274;84830;151887;285590	MFAP4;PTX3;SPINT2;SERPINF2;ITGB5;SCUBE1;NCAN;LOXL2;DAG1;CD44;HAPLN1;CCDC80;RECK;FURIN;ITGA6;ADAM19;THBS1;VCAN;DNAJB6;TNFRSF11B;EMILIN1;RAMP2;ITGB3;SH3PXD2B;DPP4;GSN;LOX;ERCC2;ABCG1;MYO1E;SPINT1;ECM2;GPM6B;ABCA7;DCN;ADTRP;ABCA1;ABI3BP;LCP1;CD34;COL13A1;VCAM1;HAS3;MMP9;VWA1
GO:0030073	insulin secretion	http://amigo.geneontology.org/amigo/term/GO:0030073	206	27	14.6737	1.84003	0.00155019	0.0409673	152;292;408;1113;1803;2645;2850;2852;3382;3553;4041;4826;5532;5991;6352;6659;7021;7425;8609;8864;9066;9254;9515;26056;27445;65985;375704	STXBP5L;RAB11FIP5;SOX4;VGF;ENHO;GPER1;ADRA2C;IL1B;KLF7;TFAP2B;DPP4;GCK;CACNA2D2;SLC25A5;LRP5;PCLO;SYT7;NNAT;GPR27;PPP3CB;ICA1;ARRB1;RFX3;AACS;PER2;CHGA;CCL5
GO:0071636	positive regulation of transforming growth factor beta production	http://amigo.geneontology.org/amigo/term/GO:0071636	19	6	1.3534	4.43329	0.00156107	0.0410164	947;4345;5045;5345;6376;7057	SERPINF2;FURIN;THBS1;CD200;CX3CL1;CD34
GO:0006488	dolichol-linked oligosaccharide biosynthetic process	http://amigo.geneontology.org/amigo/term/GO:0006488	19	6	1.3534	4.43329	0.00156107	0.0410164	1798;4597;29929;79053;79644;79796	ALG9;ALG6;DPAGT1;MVD;SRD5A3;ALG8
GO:0031400	negative regulation of protein modification process	http://amigo.geneontology.org/amigo/term/GO:0031400	560	59	39.8896	1.47908	0.00159007	0.0416581	408;493;891;1031;1032;1605;1846;1850;1942;2039;2305;2852;3082;3553;4041;4091;4771;5027;5079;5528;5577;5997;6659;7078;7128;7345;7349;7453;7498;8473;8864;9241;9314;10362;11117;22843;22876;25942;26271;26277;28999;55022;55450;55872;57493;57718;58533;78986;80149;80725;84313;84959;91272;114794;151636;153769;161742;221692;392617	PHACTR1;CDKN2C;RGS2;DAG1;ZC3H12A;ATP2B4;FBXO5;SH3RF2;TNFAIP3;TIMP3;DUSP4;SOX4;HEG1;GPER1;P2RX7;KLF15;SMAD6;IL1B;FOXM1;PPP2R5D;OGT;HGF;EMILIN1;DTX3L;HMG20B;XDH;DMTN;PBK;SPRED1;TINF2;BOD1;CAMK2N1;SNX6;PAX5;DUSP8;ELFN1;KLF4;ELFN2;SRCIN1;LRP5;PRKAR2B;INPP5F;UBASH3B;UCN;SIN3A;PID1;DUSP26;PPP4R4;NOG;CCNB1;EFNA1;UCHL1;PPM1E;ARRB1;VPS25;WARS;PER2;CDKN2D;NF2
GO:0043154	negative regulation of cysteine-type endopeptidase activity involved in apoptotic process	http://amigo.geneontology.org/amigo/term/GO:0043154	81	14	5.76974	2.42645	0.0016214	0.0423568	408;960;1032;1718;2537;3082;4318;4804;7021;7057;8740;9314;10049;27074	CD44;THBS1;DNAJB6;HGF;DHCR24;TFAP2B;NGFR;KLF4;ARRB1;LAMP3;MMP9;IFI6;CDKN2D;TNFSF14
GO:1904019	epithelial cell apoptotic process	http://amigo.geneontology.org/amigo/term/GO:1904019	99	16	7.05191	2.26889	0.00162978	0.0423587	1869;1870;2625;2852;2934;3162;3856;4217;6347;6788;7048;7057;7128;7466;10266;57124	CCL2;TNFAIP3;GPER1;THBS1;CD248;WFS1;RAMP2;GSN;E2F1;TGFBR2;GATA3;HMOX1;E2F2;KRT8;STK3;MAP3K5
GO:0080135	regulation of cellular response to stress	http://amigo.geneontology.org/amigo/term/GO:0080135	654	67	46.5853	1.43822	0.0016308	0.0423587	355;596;641;947;960;1032;1054;1956;2021;2047;2305;2530;2643;3014;3082;3265;3312;3320;3553;4217;4287;4862;4988;5074;5345;5396;6591;6788;7466;7498;7873;8313;8322;8324;8767;8792;8914;9064;9181;9314;9531;9695;9891;10049;10131;10987;22876;23328;23347;23542;23657;26271;26353;27063;54910;55532;55872;56776;79621;79968;80149;87178;151636;153769;161742;389432;440275	SLC30A10;H2AFX;SERPINF2;EGFR;ZC3H12A;CD44;CEBPG;FZD7;HSP90AA1;FBXO5;SH3RF2;OPRM1;NUAK1;SASH1;SNAI2;NPAS2;BCL2;TNFRSF11A;PAWR;DNAJB6;IL1B;FOXM1;BAG3;RIPK2;HGF;ANKRD1;DTX3L;EIF2AK4;XDH;EPHB1;WFS1;FMN2;HSPA8;PBK;SPRED1;EDEM1;TRAP1;SEMA4C;SAMD5;HRAS;KLF4;MAPK8IP2;MAP3K6;INPP5F;FZD4;HSPB8;PNPT1;AXIN2;GCH1;ATXN3;ENDOG;WDR76;TIMELESS;FUT8;COPS5;MANF;BLM;CD34;FAS;STK3;SLC7A11;PRRX1;SMCHD1;CDKN2D;MAP3K5;R…
GO:0061001	regulation of dendritic spine morphogenesis	http://amigo.geneontology.org/amigo/term/GO:0061001	40	9	2.84926	3.15872	0.00167042	0.0431415	1942;7804;8997;23237;23316;54413;55607;80725;80823	ARC;KALRN;CUX2;SRCIN1;NLGN3;PPP1R9A;LRP8;EFNA1;BHLHB9
GO:0090184	positive regulation of kidney development	http://amigo.geneontology.org/amigo/term/GO:0090184	40	9	2.84926	3.15872	0.00167042	0.0431415	1958;2625;2668;5979;6608;9241;9500;55366;80310	MAGED1;SMO;EGR1;PDGFD;GDNF;GATA3;RET;LGR4;NOG
GO:0060078	regulation of postsynaptic membrane potential	http://amigo.geneontology.org/amigo/term/GO:0060078	137	20	9.7587	2.04945	0.00167784	0.0432104	1136;1141;1143;2259;2562;2890;2901;4923;4988;5027;6546;9162;9378;23316;23542;50944;54413;55607;56853;124925	OPRM1;P2RX7;CHRNA3;NTSR1;NRXN1;CELF4;MAPK8IP2;CUX2;FGF14;SHANK1;GABRB3;GRIK5;SEZ6;CHRNB2;GRIA1;NLGN3;CHRNB4;PPP1R9A;SLC8A1;DGKI
GO:0007626	locomotory behavior	http://amigo.geneontology.org/amigo/term/GO:0007626	197	26	14.0326	1.85283	0.0016976	0.0435958	238;460;774;1136;1141;1143;1621;1803;1958;2668;2775;4045;4923;4988;5532;6900;7111;7345;8322;8997;22876;23544;55084;55636;124925;257194	OPRM1;CACNA1B;NEGR1;CHRNA3;NTSR1;CNTN2;DPP4;KALRN;ALK;EGR1;SOBP;TMOD1;GDNF;ASTN1;INPP5F;FZD4;SEZ6L;CHD7;SEZ6;CHRNB2;CHRNB4;PPP3CB;DBH;UCHL1;LSAMP;GNAO1
GO:1901214	regulation of neuron death	http://amigo.geneontology.org/amigo/term/GO:1901214	292	35	20.7996	1.68273	0.00171959	0.04403	16;408;429;596;824;947;1113;1271;1718;1958;2047;2562;2625;2668;2901;3162;3265;4217;4345;4747;5176;6347;6352;6376;7021;7349;7466;8326;9928;10457;22800;23657;55532;80823;219699	SLC30A10;CCL2;SERPINF1;KIF14;RRAS2;NEFL;BCL2;CD200;CX3CL1;DHCR24;TFAP2B;EPHB1;WFS1;AARS;EGR1;CNTFR;HRAS;GDNF;GATA3;UCN;GABRB3;GPNMB;HMOX1;GRIK5;CD34;BHLHB9;CAPN2;ARRB1;ASCL1;SLC7A11;CHGA;UNC5B;CCL5;FZD9;MAP3K5
GO:0098655	cation transmembrane transport	http://amigo.geneontology.org/amigo/term/GO:0098655	810	80	57.6974	1.38654	0.0017242	0.04403	41;81;287;306;309;488;491;492;493;540;774;782;785;823;1612;1804;2259;2745;2852;3306;3627;3738;3757;3760;3765;4318;4923;4988;5027;5142;5310;5997;6335;6373;6376;6505;6509;6541;6546;6769;7881;8514;8913;8992;9254;9377;9481;9605;10369;10479;11182;23237;23416;23542;26503;30845;50944;51393;53373;53826;54413;55515;55532;55636;55800;57185;57338;60598;65266;80333;81031;84502;84959;131096;149111;155066;2459…	SLC30A10;EHD3;ASIC4;KCNAB1;RGS2;ATP2B2;PDE4B;KCNAB2;CNIH3;ATP2B4;FXYD6;KCNJ9;SLC25A27;OPRM1;CACNA1G;HSPA2;CACNG2;SLC17A5;STEAP2;ATP2B3;GPER1;CACNA1B;P2RX7;KCNJ3;ATP6V0E1;ATP6V1C2;WNK4;ANXA3;SLC7A1;NTSR1;DAPK1;CX3CL1;CAPN1;DPP6;ARC;PKD1;ACTN4;CNIH2;CACNB4;SLC2A10;KCNK15;TRPV2;TPCN1;CACNA2D2;KCNA3;CXCL11;CACNB1;MAPK8IP2;ATP6V0E2;ATP2A2;KCNH8;FGF14;SHANK1;CHD7;UBASH3B;ANK2;SLC1A1;SCN3B;ATP7B;CXCL10;…
GO:1904950	negative regulation of establishment of protein localization	http://amigo.geneontology.org/amigo/term/GO:1904950	177	24	12.608	1.90356	0.00173938	0.0441847	580;947;1113;2039;2664;3418;3553;4345;4988;6376;7128;9515;9531;9727;26056;51684;55366;79651;80149;80725;84830;90865;91461;91543	STXBP5L;RAB11FIP3;GDI1;RAB11FIP5;ZC3H12A;RHBDF2;OPRM1;TNFAIP3;CD200;IL1B;BAG3;CX3CL1;PKDCC;DMTN;BARD1;SRCIN1;SUFU;RSAD2;ADTRP;LGR4;IDH2;CD34;IL33;CHGA
GO:0003170	heart valve development	http://amigo.geneontology.org/amigo/term/GO:0003170	56	11	3.98896	2.75761	0.00173998	0.0441847	182;1942;2625;4091;6586;6591;6659;7048;8642;11117;23462	SLIT3;SOX4;SNAI2;DCHS1;SMAD6;EMILIN1;HEY1;JAG1;TGFBR2;GATA3;EFNA1
GO:1902749	regulation of cell cycle G2/M phase transition	http://amigo.geneontology.org/amigo/term/GO:1902749	167	23	11.8956	1.93348	0.00174516	0.0441928	641;891;1063;1069;2956;3306;3320;4751;4998;5577;6790;7846;8929;9401;9928;23194;25942;26271;51512;63967;79621;80254;84131	TUBA1A;KIF14;HSP90AA1;FBXO5;HSPA2;RECQL4;FBXL7;CENPF;CEP63;CETN2;MSH6;PRKAR2B;AURKA;CLSPN;GTSE1;SIN3A;ORC1;CCNB1;BLM;NEK2;PHOX2B;CEP78;RNASEH2B
GO:0048660	regulation of smooth muscle cell proliferation	http://amigo.geneontology.org/amigo/term/GO:0048660	128	19	9.11762	2.08388	0.00177799	0.0448991	231;1956;2852;3162;3654;4217;4318;5345;5739;6352;6376;7048;7052;7057;7128;7432;9314;26119;80310	TGM2;SERPINF2;EGFR;TNFAIP3;AKR1B1;GPER1;THBS1;IRAK1;CX3CL1;PDGFD;KLF4;TGFBR2;VIP;HMOX1;PTGIR;LDLRAP1;MMP9;CCL5;MAP3K5
GO:0070838	divalent metal ion transport	http://amigo.geneontology.org/amigo/term/GO:0070838	448	49	31.9117	1.53549	0.00178717	0.045006	41;117;287;309;488;491;492;493;596;774;782;785;1141;2259;2645;2775;2852;3306;3627;4923;4988;5027;5142;5310;6347;6352;6373;6376;6546;6769;6781;7349;7466;8614;8913;9254;9454;9455;10266;10369;30845;51393;53373;55532;55636;57185;57338;84502;84959	SLC30A10;CCL2;EHD3;ATP2B2;PDE4B;ATP2B4;OPRM1;CACNA1G;HOMER3;HSPA2;CACNG2;ATP2B3;GPER1;ADCYAP1R1;BCL2;CACNA1B;P2RX7;NTSR1;CX3CL1;PKD1;WFS1;RAMP2;CACNB4;GCK;TRPV2;TPCN1;CACNA2D2;STC1;CXCL11;CACNB1;ATP2A2;FGF14;CHD7;UBASH3B;UCN;ANK2;CXCL10;JPH3;CHRNB2;ANXA6;JPH4;ASIC1;HOMER2;SLC8A1;STAC;GNAO1;STC2;CCL5;NIPAL3
GO:0061615	glycolytic process through fructose-6-phosphate	http://amigo.geneontology.org/amigo/term/GO:0061615	26	7	1.85202	3.77966	0.00180659	0.04512	226;669;2584;2645;3098;3099;5315	HK2;HK1;BPGM;GCK;PKM;GALK1;ALDOA
GO:0061620	glycolytic process through glucose-6-phosphate	http://amigo.geneontology.org/amigo/term/GO:0061620	26	7	1.85202	3.77966	0.00180659	0.04512	226;669;2584;2645;3098;3099;5315	HK2;HK1;BPGM;GCK;PKM;GALK1;ALDOA
GO:0048661	positive regulation of smooth muscle cell proliferation	http://amigo.geneontology.org/amigo/term/GO:0048661	82	14	5.84097	2.39686	0.00182977	0.0455739	231;1956;3162;3654;4217;4318;5345;6352;6376;7048;7052;7057;26119;80310	TGM2;SERPINF2;EGFR;AKR1B1;THBS1;IRAK1;CX3CL1;PDGFD;TGFBR2;HMOX1;LDLRAP1;MMP9;CCL5;MAP3K5
GO:0003015	heart process	http://amigo.geneontology.org/amigo/term/GO:0003015	240	30	17.0955	1.75484	0.00187037	0.0464577	287;444;488;491;492;493;774;1113;1636;2643;2775;3728;3757;3760;5142;5608;5997;6426;6505;6546;6781;7349;8654;8913;11277;30845;55800;60598;80149;121643	SRSF1;EHD3;FOXN4;RGS2;ATP2B2;PDE4B;ZC3H12A;ATP2B4;CACNA1G;ATP2B3;PDE5A;CACNA1B;KCNJ3;KCNK15;STC1;JUP;ACE;ASPH;ATP2A2;TREX1;UCN;GCH1;ANK2;SLC1A1;SCN3B;MAP2K6;KCNH2;SLC8A1;GNAO1;CHGA
GO:0031570	DNA integrity checkpoint	http://amigo.geneontology.org/amigo/term/GO:0031570	158	22	11.2546	1.95476	0.0018871	0.0466707	641;891;1869;1874;2956;3014;4998;6659;6790;7153;8914;11277;27339;51512;63967;79621;79968;80198;80254;83695;83990;440275	H2AFX;SOX4;TOP2A;CEP63;EIF2AK4;MSH6;E2F1;AURKA;CLSPN;TREX1;GTSE1;WDR76;BRIP1;TIMELESS;ORC1;PRPF19;CCNB1;BLM;MUS81;RHNO1;E2F4;RNASEH2B
GO:0007156	homophilic cell adhesion via plasma membrane adhesion molecules	http://amigo.geneontology.org/amigo/term/GO:0007156	168	23	11.9669	1.92197	0.00188921	0.0466707	306;1008;1009;3897;5097;5098;5310;5979;6900;8642;23022;23705;27253;56097;56121;56127;56132;56134;56142;57717;57863;92211;221935	CADM3;CDHR1;CDH11;PCDHGC3;CADM1;PCDHA6;DCHS1;PCDHB15;ANXA3;PKD1;CNTN2;PCDHB16;PALLD;PCDHB3;PCDHGC5;PCDH17;PCDHAC2;RET;SDK1;PCDHB9;L1CAM;PCDH1;CDH10
GO:0034612	response to tumor necrosis factor	http://amigo.geneontology.org/amigo/term/GO:0034612	251	31	17.8791	1.73387	0.00192097	0.0473268	81;2021;2625;2634;2643;2852;3604;3856;3899;4217;4982;6347;6352;6376;7057;7128;7185;7412;8740;8792;8970;8995;9181;27063;51330;55022;79092;80149;83643;246330;100506658	CCL2;ZC3H12A;TRAF1;HIST1H2BJ;CARD14;TNFAIP3;GPER1;THBS1;TNFRSF11A;CX3CL1;ANKRD1;TNFRSF9;TNFRSF11B;GBP2;ACTN4;OCLN;TNFRSF12A;GATA3;GCH1;ENDOG;PID1;CCDC3;KRT8;AFF3;PELI3;VCAM1;TNFSF18;CCL5;MAP3K5;TNFSF14;ARHGEF2
GO:0021700	developmental maturation	http://amigo.geneontology.org/amigo/term/GO:0021700	273	33	19.4462	1.69699	0.00199796	0.0490905	429;596;631;865;891;1605;2046;2068;2625;3280;4747;4897;5979;5991;6376;6790;6855;6900;8434;8642;8941;9378;9928;10220;23025;23544;26047;26271;50944;54738;64131;124925;158866	KIF14;ZDHHC15;DAG1;FBXO5;RECK;NEFL;XYLT1;GDF11;DCHS1;BCL2;CX3CL1;EPHA8;NRXN1;CNTN2;NRCAM;ERCC2;BFSP1;AURKA;GATA3;SEZ6L;SHANK1;CDK5R2;CNTNAP2;RET;SEZ6;UNC13A;CCNB1;FEV;ASCL1;RFX3;HES1;SYP;CBFB
GO:0001823	mesonephros development	http://amigo.geneontology.org/amigo/term/GO:0001823	101	16	7.19437	2.22396	0.00201712	0.0494277	596;2625;2668;2719;3280;4091;5310;5915;5979;6608;8642;9241;9500;10220;55366;342184	GDF11;DCHS1;BCL2;FMN1;SMAD6;RARB;MAGED1;PKD1;SMO;GDNF;GATA3;RET;LGR4;NOG;HES1;GPC3
GO:0072511	divalent inorganic cation transport	http://amigo.geneontology.org/amigo/term/GO:0072511	451	49	32.1254	1.52527	0.00205132	0.0496656	41;117;287;309;488;491;492;493;596;774;782;785;1141;2259;2645;2775;2852;3306;3627;4923;4988;5027;5142;5310;6347;6352;6373;6376;6546;6769;6781;7349;7466;8614;8913;9254;9454;9455;10266;10369;30845;51393;53373;55532;55636;57185;57338;84502;84959	SLC30A10;CCL2;EHD3;ATP2B2;PDE4B;ATP2B4;OPRM1;CACNA1G;HOMER3;HSPA2;CACNG2;ATP2B3;GPER1;ADCYAP1R1;BCL2;CACNA1B;P2RX7;NTSR1;CX3CL1;PKD1;WFS1;RAMP2;CACNB4;GCK;TRPV2;TPCN1;CACNA2D2;STC1;CXCL11;CACNB1;ATP2A2;FGF14;CHD7;UBASH3B;UCN;ANK2;CXCL10;JPH3;CHRNB2;ANXA6;JPH4;ASIC1;HOMER2;SLC8A1;STAC;GNAO1;STC2;CCL5;NIPAL3
GO:0008652	cellular amino acid biosynthetic process	http://amigo.geneontology.org/amigo/term/GO:0008652	83	14	5.91221	2.36798	0.00205989	0.0496656	440;493;1491;2744;2805;4942;5723;6472;26227;29968;55256;84706;284716;339983	GLS;ATP2B4;ADI1;GOT1;NAT8L;OAT;SHMT2;PSPH;CTH;PHGDH;GPT2;ASNS;RIMKLA;PSAT1
GO:0060840	artery development	http://amigo.geneontology.org/amigo/term/GO:0060840	83	14	5.91221	2.36798	0.00205989	0.0496656	182;3280;4015;4091;4628;5396;6659;7021;9241;11174;23462;51684;55636;144165	SOX4;SMAD6;MYH10;TFAP2B;LOX;ADAMTS6;HEY1;JAG1;CHD7;SUFU;NOG;HES1;PRICKLE1;PRRX1
GO:2000177	regulation of neural precursor cell proliferation	http://amigo.geneontology.org/amigo/term/GO:2000177	83	14	5.91221	2.36798	0.00205989	0.0496656	429;2735;2736;4771;6376;6608;6692;7424;8326;10653;10763;27185;79801;259266	SPINT2;NES;VEGFC;CX3CL1;SHCBP1;GLI2;SMO;DISC1;SPINT1;GLI1;ASPM;ASCL1;FZD9;NF2
GO:0007566	embryo implantation	http://amigo.geneontology.org/amigo/term/GO:0007566	49	10	3.49034	2.86505	0.00206302	0.0496656	397;2013;3553;4318;5740;6781;7048;8434;8614;199720	RECK;IL1B;ARHGDIB;STC1;EMP2;TGFBR2;PTGIS;GGN;MMP9;STC2
GO:0060047	heart contraction	http://amigo.geneontology.org/amigo/term/GO:0060047	231	29	16.4545	1.76244	0.00206666	0.0496656	287;444;488;491;492;493;774;1113;1636;2643;2775;3728;3757;3760;5142;5608;5997;6426;6505;6546;6781;7349;8654;8913;30845;55800;60598;80149;121643	SRSF1;EHD3;FOXN4;RGS2;ATP2B2;PDE4B;ZC3H12A;ATP2B4;CACNA1G;ATP2B3;PDE5A;CACNA1B;KCNJ3;KCNK15;STC1;JUP;ACE;ASPH;ATP2A2;UCN;GCH1;ANK2;SLC1A1;SCN3B;MAP2K6;KCNH2;SLC8A1;GNAO1;CHGA
GO:0006936	muscle contraction	http://amigo.geneontology.org/amigo/term/GO:0006936	339	39	24.1474	1.61508	0.00207054	0.0496656	152;226;287;309;444;488;583;800;1113;1131;1136;1141;1143;1241;2668;2775;2852;3693;3728;3757;3760;5142;5608;5997;6426;6546;6752;6769;6781;6915;7111;7349;8654;8913;25802;30845;55800;80149;140465	SRSF1;EHD3;RGS2;ITGB5;CALD1;PDE4B;MYL6B;ZC3H12A;SSTR2;CACNA1G;LMOD1;GPER1;PDE5A;ADRA2C;CHRNA3;KCNJ3;LTB4R;BBS2;TBXA2R;TMOD1;STC1;JUP;GDNF;ASPH;ATP2A2;UCN;ANK2;SCN3B;MAP2K6;CHRNB2;ANXA6;CHRNB4;CHRM3;KCNH2;ALDOA;SLC8A1;STAC;GNAO1;CHGA
