# Supplementary material for: LncRNA RP5-998N21.4 promotes immune defense through upregulation of IFIT2 and IFIT3 in schizophrenia
Source: Schizophrenia (Heidelb). 2022 Mar 1;8(1):11. doi: 10.1038/s41537-021-00195-8 (PMC8888552; doi:10.1038/s41537-021-00195-8)
Supplement: Supplementary file 5 — Supplementary Data 4 [file 41537_2021_195_MOESM5_ESM.xlsx]

## Sheet: Supplementary Data 4
Supplementary data 4 Correlation of RP5-998N21.4 with IFIT2, IFIT2 and ANXA3 in GTEx
Ensembl_ID	Name	R-Whole Blood _r	Whole Blood _p	Whole Blood _fdr	R-Brain - Anterior cingulate cortex (BA24) _r	Brain - Anterior cingulate cortex (BA24) _p	Brain - Anterior cingulate cortex (BA24) _fdr	R-Brain - Hippocampus _r	Brain - Hippocampus _p	Brain - Hippocampus _fdr	R-Brain - Amygdala _r	Brain - Amygdala _p	Brain - Amygdala _fdr	R-Brain - Caudate (basal ganglia) _r	Brain - Caudate (basal ganglia) _p	Brain - Caudate (basal ganglia) _fdr	R-Brain - Cerebellar Hemisphere _r	Brain - Cerebellar Hemisphere _p	Brain - Cerebellar Hemisphere _fdr	R-Brain - Cerebellum _r	Brain - Cerebellum _p	Brain - Cerebellum _fdr	R-Brain - Cortex _r	Brain - Cortex _p	Brain - Cortex _fdr	R-Brain - Frontal Cortex (BA9) _r	Brain - Frontal Cortex (BA9) _p	Brain - Frontal Cortex (BA9) _fdr	R-Brain - Hypothalamus _r	Brain - Hypothalamus _p	Brain - Hypothalamus _fdr	R-Brain - Nucleus accumbens (basal ganglia) _r	Brain - Nucleus accumbens (basal ganglia) _p	Brain - Nucleus accumbens (basal ganglia) _fdr	R-Brain - Putamen (basal ganglia) _r	Brain - Putamen (basal ganglia) _p	Brain - Putamen (basal ganglia) _fdr	R-Brain - Spinal cord (cervical c-1) _r	Brain - Spinal cord (cervical c-1) _p	Brain - Spinal cord (cervical c-1) _fdr	Brain - Substantia nigra _r	R-Brain - Substantia nigra _p	Brain - Substantia nigra _fdr	Adipose - Subcutaneous _r	Adipose - Subcutaneous _p	Adipose - Subcutaneous _fdr	Adipose - Visceral (Omentum) _r	Adipose - Visceral (Omentum) _p	Adipose - Visceral (Omentum) _fdr
ENSG00000119922.7	IFIT2	0.33346	1.16e-11	1.7691e-10	0.239219	0.0284116	0.251268	0.050227	0.630692	1	0.182121	0.125735	0.51546	0.251121	0.00631362	0.0522033	0.16074	0.101411	0.831399	0.077104	0.39274	1	0.032621	0.730431	1	0.155752	0.10748	0.520983	0.05993	0.5619	0.986854	0.1588	0.092962	0.335343	0.001718	0.986672	1	0.663211	2.93987e-10	2.00403e-08	0.070806	0.58133	1	0.149098	0.00518947	0.0574435	-0.016777	0.801512	1
ENSG00000119917.9	IFIT3	0.185085	0.000224773	0.00132226	0.241379	0.0269703	0.244693	0.24789	0.0159983	0.0768527	0.073144	0.541461	1	0.134911	0.146988	0.467393	0.074852	0.447918	1	0.070694	0.43338	1	0.030324	0.748754	1	0.157969	0.102506	0.507227	0.102996	0.317993	0.754642	0.069625	0.463692	0.903009	0.012706	0.901694	1	0.703894	7.54e-12	8.1499e-10	0.186619	0.143063	1	0.10066	0.0599428	0.323829	-0.061822	0.353833	0.968223
ENSG00000138772.8	ANXA3	0.514191	6.62e-28	7.84e-26	0.164303	0.135315	0.599317	0.197621	0.0562303	0.205117	0.208587	0.078689	0.386355	0.323827	0.000368628	0.00646023	-0.021207	0.829974	1	-0.032229	0.721237	1	0.132934	0.158549	0.556877	0.103143	0.288118	0.839224	0.267916	0.00831327	0.0614938	0.250528	0.00744272	0.0515092	-0.05562	0.588433	0.956396	0.038619	0.749153	1	0.210237	0.0981623	0.887795	-0.200965	0.000153743	0.00368236	-0.175486	0.00804998	0.14756
[truncated: 111 more columns]
