# Supplementary material for: LncRNA RP5-998N21.4 promotes immune defense through upregulation of IFIT2 and IFIT3 in schizophrenia
Source: Schizophrenia (Heidelb). 2022 Mar 1;8(1):11. doi: 10.1038/s41537-021-00195-8 (PMC8888552; doi:10.1038/s41537-021-00195-8)
Supplement: Supplementary file 6 — Supplementary Data 5 [file 41537_2021_195_MOESM6_ESM.xlsx]

## Sheet: Supplementary Data 5
Supplementary data 5 142 proteins that were predicted to significantly interact with RP5-998N21.4 by LncADeep
Target	LncRNA	Index	Score	Gene_ID	Gene.name	GO_ID	GO_name
Q99594	RP5	Interacting	0.757576	ENSG00000007866	TEAD3	GO:0001085;;GO:0007565;;GO:0006367;;GO:0006357;;GO:0005654;;GO:0010467;;GO:0035329;;GO:0006355;;GO:0003677;;GO:0045944;;GO:0005667;;GO:0005515;;GO:0003700;;GO:0005634	RNA polymerase II transcription factor binding;;female pregnancy;;transcription initiation from RNA polymerase II promoter;;regulation of transcription from RNA polymerase II promoter;;nucleoplasm;;gene expression;;hippo signaling;;regulation of transcription, DNA-dependent;;DNA binding;;positive regulation of transcription from RNA polymerase II promoter;;transcription factor complex;;protein bi…
Q16526	RP5	Interacting	0.909091	ENSG00000008405	CRY1	GO:0009882;;GO:0009785;;GO:0000989;;GO:0018298;;GO:0003913;;GO:0042752;;GO:0007623;;GO:0019902;;GO:0019901;;GO:0006281;;GO:0003690;;GO:0003677;;GO:0005739;;GO:0006351;;GO:0005515;;GO:0000122;;GO:0005634;;GO:0000166	blue light photoreceptor activity;;blue light signaling pathway;;transcription factor binding transcription factor activity;;protein-chromophore linkage;;DNA photolyase activity;;regulation of circadian rhythm;;circadian rhythm;;phosphatase binding;;protein kinase binding;;DNA repair;;double-stranded DNA binding;;DNA binding;;mitochondrion;;transcription, DNA-templated;;protein binding;;negative …
P23759	RP5	Interacting	0.606061	ENSG00000009709	PAX7	GO:0014813;;GO:0010453;;GO:0060415;;GO:0009653;;GO:0000983;;GO:0021904;;GO:0021527;;GO:0031062;;GO:0006338;;GO:0048663;;GO:0043393;;GO:2000288;;GO:0043403;;GO:0051216;;GO:0048706;;GO:0043565;;GO:0006355;;GO:0003677;;GO:0043066;;GO:0045944;;GO:0003700;;GO:0005634;;GO:0005515;;GO:0010468;;GO:0007519	satellite cell commitment;;regulation of cell fate commitment;;muscle tissue morphogenesis;;anatomical structure morphogenesis;;RNA polymerase II core promoter sequence-specific DNA binding transcription factor activity;;dorsal/ventral neural tube patterning;;spinal cord association neuron differentiation;;positive regulation of histone methylation;;chromatin remodeling;;neuron fate commitment;;r…
P26599	RP5	Interacting	1	ENSG00000011304	PTBP1	GO:0051148;;GO:0036002;;GO:0033119;;GO:0048025;;GO:0008187;;GO:0000380;;GO:0000398;;GO:0000381;;GO:0006397;;GO:0008380;;GO:0005654;;GO:0010467;;GO:0005730;;GO:0003676;;GO:0005515;;GO:0005634;;GO:0003723;;GO:0000166	negative regulation of muscle cell differentiation;;pre-mRNA binding;;negative regulation of RNA splicing;;negative regulation of mRNA splicing, via spliceosome;;poly-pyrimidine tract binding;;alternative mRNA splicing, via spliceosome;;mRNA splicing, via spliceosome;;regulation of alternative mRNA splicing, via spliceosome;;mRNA processing;;RNA splicing;;nucleoplasm;;gene expression;;nucleolus;;…
Q96RI1	RP5	Interacting	0.515152	ENSG00000012504	NR1H4	GO:2001250;;GO:2000213;;GO:1902122;;GO:0071417;;GO:0038185;;GO:0034255;;GO:0006109;;GO:0001080;;GO:0038181;;GO:0032052;;GO:0070858;;GO:0030522;;GO:0043401;;GO:0005719;;GO:0070857;;GO:0004887;;GO:0001190;;GO:0016922;;GO:0008206;;GO:0046965;;GO:0090181;;GO:0003713;;GO:0004879;;GO:0009749;;GO:0042277;;GO:0071229;;GO:0003705;;GO:0000980;;GO:0003707;;GO:0006367;;GO:0005654;;GO:0010467;;GO:0048565;;GO:…	positive regulation of ammonia assimilation cycle;;positive regulation of glutamate metabolic process;;chenodeoxycholic acid binding;;cellular response to organonitrogen compound;;intracellular bile acid receptor signaling pathway;;regulation of urea metabolic process;;regulation of carbohydrate metabolic process;;nitrogen catabolite activation of transcription from RNA polymerase II promoter;;bi…
P61371	RP5	Interacting	0.69697	ENSG00000016082	ISL1	GO:1901258;;GO:0060913;;GO:0060379;;GO:0048880;;GO:0021524;;GO:0071657;;GO:0003203;;GO:0048936;;GO:0032730;;GO:0032725;;GO:0001105;;GO:0060413;;GO:0001102;;GO:0090074;;GO:0043425;;GO:0032735;;GO:0031103;;GO:0003139;;GO:0021520;;GO:0003148;;GO:0021559;;GO:0032760;;GO:0032755;;GO:0032731;;GO:0048762;;GO:0021522;;GO:0048665;;GO:0016922;;GO:0042517;;GO:0003215;;GO:0032729;;GO:0071385;;GO:0031016;;GO:…	positive regulation of macrophage colony-stimulating factor production;;cardiac cell fate determination;;cardiac muscle cell myoblast differentiation;;sensory system development;;visceral motor neuron differentiation;;positive regulation of granulocyte colony-stimulating factor production;;endocardial cushion morphogenesis;;peripheral nervous system neuron axonogenesis;;positive regulation of int…
Q96NG8	RP5	Interacting	0.666667	ENSG00000018869	ZNF582	GO:0006355;;GO:0005622;;GO:0003677;;GO:0046872;;GO:0003676;;GO:0006351;;GO:0005634	regulation of transcription, DNA-dependent;;intracellular;;DNA binding;;metal ion binding;;nucleic acid binding;;transcription, DNA-templated;;nucleus
Q03933	RP5	Interacting	0.69697	ENSG00000025156	HSF2	GO:0001162;;GO:0003713;;GO:0006950;;GO:0043565;;GO:0006355;;GO:0007283;;GO:0006366;;GO:0003677;;GO:0005737;;GO:0045944;;GO:0042803;;GO:0003700;;GO:0005634	RNA polymerase II intronic transcription regulatory region sequence-specific DNA binding;;transcription coactivator activity;;response to stress;;sequence-specific DNA binding;;regulation of transcription, DNA-dependent;;spermatogenesis;;transcription from RNA polymerase II promoter;;DNA binding;;cytoplasm;;positive regulation of transcription from RNA polymerase II promoter;;protein homodimeriza…
Q12948	RP5	Interacting	0.848485	ENSG00000054598	FOXC1	GO:0048341;;GO:0001945;;GO:0014032;;GO:0048010;;GO:0046620;;GO:0005720;;GO:0001657;;GO:0030203;;GO:0048844;;GO:0030199;;GO:0008354;;GO:0001503;;GO:0045930;;GO:0001822;;GO:0060038;;GO:0055010;;GO:0044212;;GO:0031490;;GO:0051090;;GO:0032808;;GO:0050880;;GO:0001541;;GO:0007219;;GO:0008134;;GO:0003705;;GO:0001756;;GO:0001701;;GO:0035050;;GO:0009888;;GO:0009790;;GO:0008301;;GO:0007389;;GO:0043010;;GO:…	paraxial mesoderm formation;;lymph vessel development;;neural crest cell development;;vascular endothelial growth factor receptor signaling pathway;;regulation of organ growth;;nuclear heterochromatin;;ureteric bud development;;glycosaminoglycan metabolic process;;artery morphogenesis;;collagen fibril organization;;germ cell migration;;ossification;;negative regulation of mitotic cell cycle;;kidn…
A9YTQ3	RP5	Interacting	0.818182	ENSG00000063438	AHRR	GO:0033235;;GO:0046983;;GO:0007165;;GO:0006355;;GO:0004871;;GO:0003677;;GO:0005737;;GO:0006351;;GO:0000122;;GO:0005634;;GO:0045892	positive regulation of protein sumoylation;;protein dimerization activity;;signal transduction;;regulation of transcription, DNA-dependent;;signal transducer activity;;DNA binding;;cytoplasm;;transcription, DNA-templated;;negative regulation of transcription from RNA polymerase II promoter;;nucleus;;negative regulation of transcription, DNA-dependent
Q9P0K8	RP5	Interacting	0.606061	ENSG00000065970	FOXJ2	GO:0009888;;GO:0009790;;GO:0008301;;GO:0007389;;GO:0043565;;GO:0006355;;GO:0005730;;GO:0045893;;GO:0006351;;GO:0003700;;GO:0005634	tissue development;;embryo development;;DNA binding, bending;;pattern specification process;;sequence-specific DNA binding;;regulation of transcription, DNA-dependent;;nucleolus;;positive regulation of transcription, DNA-dependent;;transcription, DNA-templated;;sequence-specific DNA binding transcription factor activity;;nucleus
P56524	RP5	Interacting	0.69697	ENSG00000068024	HDAC4	GO:0034983;;GO:0010832;;GO:0030955;;GO:0070932;;GO:0070933;;GO:0042113;;GO:0070555;;GO:0000118;;GO:0045820;;GO:0045668;;GO:0042641;;GO:0033558;;GO:0031672;;GO:0014894;;GO:0010882;;GO:0002076;;GO:0048742;;GO:0016575;;GO:0006338;;GO:0043393;;GO:0030018;;GO:0044212;;GO:0033613;;GO:0030183;;GO:0097372;;GO:0051091;;GO:0046970;;GO:0046969;;GO:0032041;;GO:0070491;;GO:0016568;;GO:0017053;;GO:0014898;;GO:…	peptidyl-lysine deacetylation;;negative regulation of myotube differentiation;;potassium ion binding;;histone H3 deacetylation;;histone H4 deacetylation;;B cell activation;;response to interleukin-1;;histone deacetylase complex;;negative regulation of glycolysis;;negative regulation of osteoblast differentiation;;actomyosin;;protein deacetylase activity;;A band;;response to denervation involved i…
Q99583	RP5	Interacting	1	ENSG00000070444	MNT	GO:0007569;;GO:0003713;;GO:0051726;;GO:0046983;;GO:0003682;;GO:0006366;;GO:0003677;;GO:0042981;;GO:0008285;;GO:0007275;;GO:0003714;;GO:0003700;;GO:0005634;;GO:2001234;;GO:0006355;;GO:0005515	cell aging;;transcription coactivator activity;;regulation of cell cycle;;protein dimerization activity;;chromatin binding;;transcription from RNA polymerase II promoter;;DNA binding;;regulation of apoptotic process;;negative regulation of cell proliferation;;multicellular organismal development;;transcription corepressor activity;;sequence-specific DNA binding transcription factor activity;;nucl…
Q15562	RP5	Interacting	0.818182	ENSG00000074219	TEAD2	GO:0006367;;GO:0005654;;GO:0010467;;GO:0035329;;GO:0006355;;GO:0003677;;GO:0005515;;GO:0003700;;GO:0005634;;GO:0048368;;GO:0003143;;GO:0048339;;GO:0001570;;GO:0060548;;GO:0030903;;GO:0001843;;GO:0003705;;GO:0045944;;GO:0005667	transcription initiation from RNA polymerase II promoter;;nucleoplasm;;gene expression;;hippo signaling;;regulation of transcription, DNA-dependent;;DNA binding;;protein binding;;sequence-specific DNA binding transcription factor activity;;nucleus;;lateral mesoderm development;;embryonic heart tube morphogenesis;;paraxial mesoderm development;;vasculogenesis;;negative regulation of cell death;;no…
P48380	RP5	Interacting	0.666667	ENSG00000080298	RFX3	GO:0072560;;GO:0050796;;GO:0060285;;GO:2000078;;GO:0031018;;GO:0044212;;GO:0000790;;GO:0048469;;GO:0003705;;GO:0060287;;GO:0006355;;GO:0045892;;GO:0003677;;GO:0045893;;GO:0045944;;GO:0006351;;GO:0005667;;GO:0005515;;GO:0003700;;GO:0042384;;GO:0005634;;GO:0007368	type B pancreatic cell maturation;;regulation of insulin secretion;;ciliary cell motility;;positive regulation of type B pancreatic cell development;;endocrine pancreas development;;transcription regulatory region DNA binding;;nuclear chromatin;;cell maturation;;RNA polymerase II distal enhancer sequence-specific DNA binding transcription factor activity;;epithelial cilium movement involved in de…
Q9BWM5	RP5	Interacting	0.606061	ENSG00000083817	ZNF416	GO:0006355;;GO:0005622;;GO:0003677;;GO:0046872;;GO:0003676;;GO:0006351;;GO:0005634	regulation of transcription, DNA-dependent;;intracellular;;DNA binding;;metal ion binding;;nucleic acid binding;;transcription, DNA-templated;;nucleus
P35637	RP5	Interacting	1	ENSG00000089280	FUS	GO:0008219;;GO:0042802;;GO:0000398;;GO:0008380;;GO:0005654;;GO:0010467;;GO:0003677;;GO:0003676;;GO:0005737;;GO:0008270;;GO:0005515;;GO:0005634;;GO:0003723;;GO:0000166	cell death;;identical protein binding;;mRNA splicing, via spliceosome;;RNA splicing;;nucleoplasm;;gene expression;;DNA binding;;nucleic acid binding;;cytoplasm;;zinc ion binding;;protein binding;;nucleus;;RNA binding;;nucleotide binding
P24278	RP5	Interacting	0.515152	ENSG00000089775	ZBTB25	GO:0010467;;GO:0003677;;GO:0046872;;GO:0005737;;GO:0006351;;GO:0005515;;GO:0003700;;GO:0005634	gene expression;;DNA binding;;metal ion binding;;cytoplasm;;transcription, DNA-templated;;protein binding;;sequence-specific DNA binding transcription factor activity;;nucleus
Q9UL18	RP5	Interacting	0.69697	ENSG00000092847	AGO1	GO:0035068;;GO:0000956;;GO:0035278;;GO:0048011;;GO:0007173;;GO:0005844;;GO:0008543;;GO:0007219;;GO:0030529;;GO:0010467;;GO:0048015;;GO:0006355;;GO:0000932;;GO:0005829;;GO:0003676;;GO:0045087;;GO:0038095;;GO:0005737;;GO:0006351;;GO:0005515;;GO:0003723	micro-ribonucleoprotein complex;;nuclear-transcribed mRNA catabolic process;;negative regulation of translation involved in gene silencing by miRNA;;neurotrophin TRK receptor signaling pathway;;epidermal growth factor receptor signaling pathway;;polysome;;fibroblast growth factor receptor signaling pathway;;Notch signaling pathway;;ribonucleoprotein complex;;gene expression;;phosphatidylinositol-…
Q9H5V7	RP5	Interacting	0.727273	ENSG00000095574	IKZF5	GO:0006355;;GO:0003677;;GO:0046872;;GO:0006351;;GO:0005634	regulation of transcription, DNA-dependent;;DNA binding;;metal ion binding;;transcription, DNA-templated;;nucleus
P56693	RP5	Interacting	0.606061	ENSG00000100146	SOX10	GO:0009653;;GO:0003713;;GO:0042802;;GO:0090090;;GO:0048709;;GO:0048589;;GO:0048546;;GO:0048484;;GO:0048469;;GO:0031315;;GO:0014015;;GO:0030318;;GO:0008134;;GO:0007422;;GO:0003705;;GO:0002052;;GO:0001755;;GO:0000980;;GO:0001701;;GO:0006357;;GO:0003682;;GO:0045892;;GO:0043066;;GO:0000978;;GO:0045944;;GO:0005515;;GO:0005634;;GO:0005737;;GO:0003700;;GO:0003677;;GO:0044212;;GO:0030154;;GO:0045893;;GO:…	anatomical structure morphogenesis;;transcription coactivator activity;;identical protein binding;;negative regulation of canonical Wnt signaling pathway;;oligodendrocyte differentiation;;developmental growth;;digestive tract morphogenesis;;enteric nervous system development;;cell maturation;;extrinsic to mitochondrial outer membrane;;positive regulation of gliogenesis;;melanocyte differentiation…
P68400	RP5	Interacting	0.606061	ENSG00000101266	CSNK2A1	GO:0019888;;GO:0071174;;GO:0016580;;GO:0061077;;GO:0030177;;GO:0031519;;GO:0016772;;GO:0051879;;GO:0047485;;GO:0008013;;GO:0016581;;GO:0030307;;GO:0046777;;GO:0045732;;GO:0043154;;GO:0004713;;GO:0006468;;GO:0016055;;GO:0007165;;GO:0000278;;GO:0008284;;GO:0006355;;GO:0004672;;GO:0004674;;GO:0005829;;GO:0007411;;GO:0005524;;GO:0006351;;GO:0005515;;GO:0005886;;GO:0005634	protein phosphatase regulator activity;;mitotic spindle checkpoint;;Sin3 complex;;chaperone-mediated protein folding;;positive regulation of Wnt signaling pathway;;PcG protein complex;;transferase activity, transferring phosphorus-containing groups;;Hsp90 protein binding;;protein N-terminus binding;;beta-catenin binding;;NuRD complex;;positive regulation of cell growth;;protein autophosphorylatio…
Q16635	RP5	Interacting	0.666667	ENSG00000102125	TAZ	GO:0047184;;GO:0042407;;GO:0035965;;GO:0032049;;GO:0032981;;GO:0046474;;GO:0048738;;GO:0042775;;GO:0060048;;GO:0006644;;GO:0006936;;GO:0007519;;GO:0030097;;GO:0016746;;GO:0008152;;GO:0005743;;GO:0007507;;GO:0044281;;GO:0005739;;GO:0005886;;GO:0016021	1-acylglycerophosphocholine O-acyltransferase activity;;cristae formation;;cardiolipin acyl-chain remodeling;;cardiolipin biosynthetic process;;mitochondrial respiratory chain complex I assembly;;glycerophospholipid biosynthetic process;;cardiac muscle tissue development;;mitochondrial ATP synthesis coupled electron transport;;cardiac muscle contraction;;phospholipid metabolic process;;muscle con…
Q8NEM7	RP5	Interacting	0.666667	ENSG00000102710	SUPT20H	GO:0070461;;GO:0000124;;GO:0003712;;GO:0007369;;GO:0006914;;GO:0005515	SAGA-type complex;;SAGA complex;;transcription cofactor activity;;gastrulation;;autophagy;;protein binding
Q06547	RP5	Interacting	0.969697	ENSG00000104064	GABPB1	GO:0044212;;GO:0006357;;GO:0046982;;GO:0045944;;GO:0006351;;GO:0005515;;GO:0003700;;GO:0005634	transcription regulatory region DNA binding;;regulation of transcription from RNA polymerase II promoter;;protein heterodimerization activity;;positive regulation of transcription from RNA polymerase II promoter;;transcription, DNA-templated;;protein binding;;sequence-specific DNA binding transcription factor activity;;nucleus
P03971	RP5	Interacting	0.878788	ENSG00000104899	AMH	GO:0001546;;GO:0007548;;GO:0007530;;GO:0005160;;GO:0008406;;GO:0001880;;GO:0051092;;GO:0001655;;GO:0007267;;GO:0005102;;GO:0007506;;GO:0010628;;GO:0005179;;GO:0042493;;GO:0007568;;GO:0014070;;GO:0005615;;GO:0008083;;GO:0030154;;GO:0005576;;GO:0005737;;GO:0001541;;GO:0005515	preantral ovarian follicle growth;;sex differentiation;;sex determination;;transforming growth factor beta receptor binding;;gonad development;;Mullerian duct regression;;positive regulation of NF-kappaB transcription factor activity;;urogenital system development;;cell-cell signaling;;receptor binding;;gonadal mesoderm development;;positive regulation of gene expression;;hormone activity;;respon…
Q15853	RP5	Interacting	0.666667	ENSG00000105698	USF2	GO:0019086;;GO:0000430;;GO:0043425;;GO:0000432;;GO:0007595;;GO:0055088;;GO:0003705;;GO:0046983;;GO:0043565;;GO:0003690;;GO:0046982;;GO:0000978;;GO:0045944;;GO:0042803;;GO:0006351;;GO:0005515;;GO:0003700;;GO:0005634;;GO:0006357;;GO:0003677;;GO:0045893	late viral transcription;;regulation of transcription from RNA polymerase II promoter by glucose;;bHLH transcription factor binding;;positive regulation of transcription from RNA polymerase II promoter by glucose;;lactation;;lipid homeostasis;;RNA polymerase II distal enhancer sequence-specific DNA binding transcription factor activity;;protein dimerization activity;;sequence-specific DNA binding…
P49640	RP5	Interacting	0.787879	ENSG00000106038	EVX1	GO:0021913;;GO:0009792;;GO:0043565;;GO:0006355;;GO:0003677;;GO:0045944;;GO:0003700;;GO:0005634	regulation of transcription from RNA polymerase II promoter involved in ventral spinal cord interneuron specification;;embryo development ending in birth or egg hatching;;sequence-specific DNA binding;;regulation of transcription, DNA-dependent;;DNA binding;;positive regulation of transcription from RNA polymerase II promoter;;sequence-specific DNA binding transcription factor activity;;nucleus
Q9H3R0	RP5	Interacting	0.575758	ENSG00000107077	KDM4C	GO:0033169;;GO:0032454;;GO:0050681;;GO:0051213;;GO:0000790;;GO:0006357;;GO:0019899;;GO:0008284;;GO:0008270;;GO:0006351;;GO:0005515;;GO:0046417	histone H3-K9 demethylation;;histone demethylase activity (H3-K9 specific);;androgen receptor binding;;dioxygenase activity;;nuclear chromatin;;regulation of transcription from RNA polymerase II promoter;;enzyme binding;;positive regulation of cell proliferation;;zinc ion binding;;transcription, DNA-templated;;protein binding;;chorismate metabolic process
Q9ULJ6	RP5	Interacting	0.666667	ENSG00000108175	ZMIZ1	GO:0007296;;GO:0016607;;GO:0003007;;GO:0001570;;GO:0007569;;GO:0048844;;GO:0048146;;GO:0048589;;GO:0001701;;GO:0005737;;GO:0008270;;GO:0045944;;GO:0006351	vitellogenesis;;nuclear speck;;heart morphogenesis;;vasculogenesis;;cell aging;;artery morphogenesis;;positive regulation of fibroblast proliferation;;developmental growth;;in utero embryonic development;;cytoplasm;;zinc ion binding;;positive regulation of transcription from RNA polymerase II promoter;;transcription, DNA-templated
P35680	RP5	Interacting	0.727273	ENSG00000108753	HNF1B	GO:0060677;;GO:0048806;;GO:0039020;;GO:0035565;;GO:0001714;;GO:0042663;;GO:0072181;;GO:0030111;;GO:0001826;;GO:0060261;;GO:0072095;;GO:0061017;;GO:0048793;;GO:0050673;;GO:0030073;;GO:0031018;;GO:0048754;;GO:0001822;;GO:0044212;;GO:0048557;;GO:0009952;;GO:0009749;;GO:0030902;;GO:0003705;;GO:0043565;;GO:0006355;;GO:0046982;;GO:0003677;;GO:0043066;;GO:0045893;;GO:0045944;;GO:0042803;;GO:0005667;;GO:…	ureteric bud elongation;;genitalia development;;pronephric nephron tubule development;;regulation of pronephros size;;endodermal cell fate specification;;regulation of endodermal cell fate specification;;mesonephric duct formation;;regulation of Wnt signaling pathway;;inner cell mass cell differentiation;;positive regulation of transcription initiation from RNA polymerase II promoter;;regulation …
P41970	RP5	Interacting	0.666667	ENSG00000111145	ELK3	GO:0032422;;GO:0042060;;GO:0007165;;GO:0001525;;GO:0043565;;GO:0006355;;GO:0045892;;GO:0043231;;GO:0005739;;GO:0006351;;GO:0005515;;GO:0003714;;GO:0003700;;GO:0005634;;GO:0003677	purine-rich negative regulatory element binding;;wound healing;;signal transduction;;angiogenesis;;sequence-specific DNA binding;;regulation of transcription, DNA-dependent;;negative regulation of transcription, DNA-dependent;;intracellular membrane-bounded organelle;;mitochondrion;;transcription, DNA-templated;;protein binding;;transcription corepressor activity;;sequence-specific DNA binding tr…
O60519	RP5	Interacting	0.848485	ENSG00000111269	CREBL2	GO:0046326;;GO:0050821;;GO:0046889;;GO:0033138;;GO:0007049;;GO:0007165;;GO:0043565;;GO:0006355;;GO:0045600;;GO:0045893;;GO:0030154;;GO:0006351;;GO:0003700;;GO:0005634;;GO:0005515	positive regulation of glucose import;;protein stabilization;;positive regulation of lipid biosynthetic process;;positive regulation of peptidyl-serine phosphorylation;;cell cycle;;signal transduction;;sequence-specific DNA binding;;regulation of transcription, DNA-dependent;;positive regulation of fat cell differentiation;;positive regulation of transcription, DNA-dependent;;cell differentiation…
Q13242	RP5	Interacting	1	ENSG00000111786	SRSF9	GO:0006369;;GO:0048025;;GO:0031124;;GO:0006406;;GO:0006376;;GO:0000398;;GO:0006397;;GO:0008380;;GO:0005654;;GO:0010467;;GO:0005730;;GO:0006366;;GO:0003676;;GO:0005515;;GO:0005634;;GO:0003723;;GO:0000166	termination of RNA polymerase II transcription;;negative regulation of mRNA splicing, via spliceosome;;mRNA 3-end processing;;mRNA export from nucleus;;mRNA splice site selection;;mRNA splicing, via spliceosome;;mRNA processing;;RNA splicing;;nucleoplasm;;gene expression;;nucleolus;;transcription from RNA polymerase II promoter;;nucleic acid binding;;protein binding;;nucleus;;RNA binding;;nucleot…
P20226	RP5	Interacting	0.969697	ENSG00000112592	TBP	GO:0005719;;GO:0005669;;GO:0001103;;GO:0019048;;GO:0001940;;GO:0001939;;GO:0008219;;GO:0006368;;GO:0044212;;GO:0070491;;GO:0005672;;GO:0008134;;GO:0006367;;GO:0006383;;GO:0005654;;GO:0010467;;GO:0016032;;GO:0006352;;GO:0007283;;GO:0006366;;GO:0003677;;GO:0045893;;GO:0005737;;GO:0005515;;GO:0045120;;GO:0005634	nuclear euchromatin;;transcription factor TFIID complex;;RNA polymerase II repressing transcription factor binding;;modulation by virus of host morphology or physiology;;male pronucleus;;female pronucleus;;cell death;;transcription elongation from RNA polymerase II promoter;;transcription regulatory region DNA binding;;repressing transcription factor binding;;transcription factor TFIIA complex;;t…
P06276	RP5	Interacting	0.909091	ENSG00000114200	BCHE	GO:0050783;;GO:0005788;;GO:0019695;;GO:0003990;;GO:0004104;;GO:0007271;;GO:0044267;;GO:0005641;;GO:0042802;;GO:0008152;;GO:0019899;;GO:0001540;;GO:0016787;;GO:0003824;;GO:0005783;;GO:0005615;;GO:0005576;;GO:0042493;;GO:0008285;;GO:0016020;;GO:0014016;;GO:0043279;;GO:0050805;;GO:0033265;;GO:0051593;;GO:0007612;;GO:0051384;;GO:0007584	cocaine metabolic process;;endoplasmic reticulum lumen;;choline metabolic process;;acetylcholinesterase activity;;cholinesterase activity;;synaptic transmission, cholinergic;;cellular protein metabolic process;;nuclear envelope lumen;;identical protein binding;;metabolic process;;enzyme binding;;beta-amyloid binding;;hydrolase activity;;catalytic activity;;endoplasmic reticulum;;extracellular spa…
Q13416	RP5	Interacting	0.878788	ENSG00000115942	ORC2	GO:0000082;;GO:0003688;;GO:0000939;;GO:0005664;;GO:0000808;;GO:0006270;;GO:0006260;;GO:0005654;;GO:0000278;;GO:0000792;;GO:0005515;;GO:0000122;;GO:0005634;;GO:0000785	G1/S transition of mitotic cell cycle;;DNA replication origin binding;;condensed chromosome inner kinetochore;;nuclear origin of replication recognition complex;;origin recognition complex;;DNA replication initiation;;DNA replication;;nucleoplasm;;mitotic cell cycle;;heterochromatin;;protein binding;;negative regulation of transcription from RNA polymerase II promoter;;nucleus;;chromatin
P16220	RP5	Interacting	0.666667	ENSG00000118260	CREB1	GO:0010944;;GO:0034146;;GO:0038124;;GO:0038123;;GO:0035666;;GO:0034134;;GO:0005719;;GO:0048011;;GO:0001102;;GO:0019048;;GO:0034162;;GO:0034142;;GO:0051403;;GO:0035497;;GO:0034166;;GO:0034138;;GO:0002756;;GO:0002755;;GO:0007202;;GO:0001190;;GO:0010033;;GO:0007173;;GO:0060509;;GO:0060430;;GO:0050821;;GO:0046889;;GO:0046887;;GO:0040018;;GO:0033363;;GO:0008361;;GO:0007595;;GO:0003712;;GO:0008543;;GO:…	negative regulation of transcription by competitive promoter binding;;toll-like receptor 5 signaling pathway;;toll-like receptor TLR6:TLR2 signaling pathway;;toll-like receptor TLR1:TLR2 signaling pathway;;TRIF-dependent toll-like receptor signaling pathway;;toll-like receptor 2 signaling pathway;;nuclear euchromatin;;neurotrophin TRK receptor signaling pathway;;RNA polymerase II activating trans…
Q13148	RP5	Interacting	1	ENSG00000120948	TARDBP	GO:0070935;;GO:0043922;;GO:0003730;;GO:0008219;;GO:0042802;;GO:0006397;;GO:0008380;;GO:0003690;;GO:0006366;;GO:0003676;;GO:0005515;;GO:0003700;;GO:0005634;;GO:0003723;;GO:0000166	3-UTR-mediated mRNA stabilization;;negative regulation by host of viral transcription;;mRNA 3-UTR binding;;cell death;;identical protein binding;;mRNA processing;;RNA splicing;;double-stranded DNA binding;;transcription from RNA polymerase II promoter;;nucleic acid binding;;protein binding;;sequence-specific DNA binding transcription factor activity;;nucleus;;RNA binding;;nucleotide binding
Q8TBC5	RP5	Interacting	0.666667	ENSG00000121413	ZSCAN18	GO:0006357;;GO:0000981;;GO:0006355;;GO:0005622;;GO:0006366;;GO:0003677;;GO:0046872;;GO:0003676;;GO:0005634;;GO:0006351;;GO:0003700	regulation of transcription from RNA polymerase II promoter;;sequence-specific DNA binding RNA polymerase II transcription factor activity;;regulation of transcription, DNA-dependent;;intracellular;;transcription from RNA polymerase II promoter;;DNA binding;;metal ion binding;;nucleic acid binding;;nucleus;;transcription, DNA-templated;;sequence-specific DNA binding transcription factor activity
P04040	RP5	Interacting	0.969697	ENSG00000121691	CAT	GO:0042697;;GO:0016684;;GO:0004096;;GO:0006195;;GO:0055086;;GO:0020027;;GO:0000302;;GO:0033197;;GO:0005758;;GO:0005782;;GO:0006641;;GO:0014068;;GO:0004046;;GO:0009060;;GO:0051092;;GO:0051262;;GO:0005764;;GO:0051289;;GO:0009650;;GO:0005102;;GO:0071363;;GO:0032088;;GO:0005777;;GO:0006144;;GO:0016209;;GO:0050661;;GO:0005778;;GO:0055093;;GO:0019899;;GO:0001666;;GO:0008203;;GO:0051781;;GO:0005794;;GO:…	menopause;;oxidoreductase activity, acting on peroxide as acceptor;;catalase activity;;purine nucleotide catabolic process;;nucleobase-containing small molecule metabolic process;;hemoglobin metabolic process;;response to reactive oxygen species;;response to vitamin E;;mitochondrial intermembrane space;;peroxisomal matrix;;triglyceride metabolic process;;positive regulation of phosphatidylinosito…
Q92664	RP5	Interacting	0.545455	ENSG00000122034	GTF3A	GO:0009303;;GO:0006383;;GO:0005654;;GO:0010467;;GO:0006355;;GO:0003677;;GO:0046872;;GO:0005634;;GO:0003723	rRNA transcription;;transcription from RNA polymerase III promoter;;nucleoplasm;;gene expression;;regulation of transcription, DNA-dependent;;DNA binding;;metal ion binding;;nucleus;;RNA binding
P18846	RP5	Interacting	0.666667	ENSG00000123268	ATF1	GO:0034146;;GO:0038124;;GO:0038123;;GO:0035666;;GO:0034134;;GO:0048011;;GO:0034162;;GO:0034142;;GO:0051403;;GO:0034166;;GO:0034138;;GO:0002756;;GO:0002755;;GO:0002224;;GO:0005654;;GO:0043565;;GO:0006355;;GO:0003677;;GO:0045087;;GO:0006351;;GO:0005667;;GO:0005515;;GO:0003700;;GO:0005634;;GO:0010976;;GO:0043623;;GO:0014070;;GO:0032403;;GO:0032025;;GO:0003705;;GO:0045740;;GO:0046982;;GO:0045944	toll-like receptor 5 signaling pathway;;toll-like receptor TLR6:TLR2 signaling pathway;;toll-like receptor TLR1:TLR2 signaling pathway;;TRIF-dependent toll-like receptor signaling pathway;;toll-like receptor 2 signaling pathway;;neurotrophin TRK receptor signaling pathway;;toll-like receptor 9 signaling pathway;;toll-like receptor 4 signaling pathway;;stress-activated MAPK cascade;;toll-like rece…
Q9UKV8	RP5	Interacting	0.939394	ENSG00000123908	AGO2	GO:0070551;;GO:0035279;;GO:0035068;;GO:0000340;;GO:0035198;;GO:0006413;;GO:0035278;;GO:0045947;;GO:0048011;;GO:0035197;;GO:0016442;;GO:0031054;;GO:0004521;;GO:0007173;;GO:0005844;;GO:0008543;;GO:0006379;;GO:0007219;;GO:0005845;;GO:0003743;;GO:0030529;;GO:0003729;;GO:0009791;;GO:1900153;;GO:0060213;;GO:0031047;;GO:0010467;;GO:0048015;;GO:0006355;;GO:0006412;;GO:0000932;;GO:0005829;;GO:0046872;;GO:…	endoribonuclease activity, cleaving siRNA-paired mRNA;;mRNA cleavage involved in gene silencing by miRNA;;micro-ribonucleoprotein complex;;RNA 7-methylguanosine cap binding;;miRNA binding;;translational initiation;;negative regulation of translation involved in gene silencing by miRNA;;negative regulation of translational initiation;;neurotrophin TRK receptor signaling pathway;;siRNA binding;;RIS…
Q06945	RP5	Interacting	0.606061	ENSG00000124766	SOX4	GO:2000761;;GO:0035910;;GO:0060563;;GO:0003183;;GO:0046826;;GO:0042769;;GO:0021782;;GO:0001105;;GO:0003357;;GO:0048485;;GO:0060993;;GO:0002328;;GO:0001071;;GO:0060174;;GO:0003211;;GO:0001046;;GO:0030217;;GO:0003289;;GO:0031397;;GO:0030177;;GO:0060412;;GO:0031647;;GO:0014009;;GO:0050821;;GO:0021522;;GO:0031018;;GO:0003215;;GO:0001841;;GO:0071333;;GO:0060548;;GO:0045727;;GO:0090263;;GO:0032024;;GO:…	positive regulation of N-terminal peptidyl-lysine acetylation;;ascending aorta morphogenesis;;neuroepithelial cell differentiation;;mitral valve morphogenesis;;negative regulation of protein export from nucleus;;DNA damage response, detection of DNA damage;;glial cell development;;RNA polymerase II transcription coactivator activity;;noradrenergic neuron differentiation;;sympathetic nervous syste…
P48436	RP5	Interacting	0.515152	ENSG00000125398	SOX9	GO:0072289;;GO:0072197;;GO:0072190;;GO:0070168;;GO:0061138;;GO:0060784;;GO:0060517;;GO:0060221;;GO:0035622;;GO:0010564;;GO:0003415;;GO:0003188;;GO:0002683;;GO:2000741;;GO:0046533;;GO:0060018;;GO:0090184;;GO:0003203;;GO:0071504;;GO:0003170;;GO:0034236;;GO:0060729;;GO:0035326;;GO:0090190;;GO:0019100;;GO:0001837;;GO:0030850;;GO:0003413;;GO:0043425;;GO:0060009;;GO:2000020;;GO:0014032;;GO:0060174;;GO:…	metanephric nephron tubule formation;;ureter morphogenesis;;ureter urothelium development;;negative regulation of biomineral tissue development;;morphogenesis of a branching epithelium;;regulation of cell proliferation involved in tissue homeostasis;;epithelial cell proliferation involved in prostatic bud elongation;;retinal rod cell differentiation;;intrahepatic bile duct development;;regulation…
P00742	RP5	Interacting	0.727273	ENSG00000126218	F10	GO:0031233;;GO:0007598;;GO:0007597;;GO:0005796;;GO:0017187;;GO:0005788;;GO:0043687;;GO:0044267;;GO:0051897;;GO:0030335;;GO:0007596;;GO:0005543;;GO:0003824;;GO:0004252;;GO:0005509;;GO:0005576;;GO:0006508;;GO:0005515;;GO:0005886;;GO:0043231;;GO:0016020	intrinsic to external side of plasma membrane;;blood coagulation, extrinsic pathway;;blood coagulation, intrinsic pathway;;Golgi lumen;;peptidyl-glutamic acid carboxylation;;endoplasmic reticulum lumen;;post-translational protein modification;;cellular protein metabolic process;;positive regulation of protein kinase B signaling;;positive regulation of cell migration;;blood coagulation;;phospholip…
Q9Y2K1	RP5	Interacting	0.757576	ENSG00000126804	ZBTB1	GO:2000176;;GO:0002711;;GO:0042789;;GO:0045582;;GO:0032825;;GO:0048538;;GO:0033077;;GO:0016604;;GO:0030183;;GO:0005654;;GO:0046982;;GO:0051260;;GO:0003677;;GO:0046872;;GO:0045087;;GO:0042803;;GO:0005515;;GO:0000122;;GO:0005634	positive regulation of pro-T cell differentiation;;positive regulation of T cell mediated immunity;;mRNA transcription from RNA polymerase II promoter;;positive regulation of T cell differentiation;;positive regulation of natural killer cell differentiation;;thymus development;;T cell differentiation in thymus;;nuclear body;;B cell differentiation;;nucleoplasm;;protein heterodimerization activity…
O94953	RP5	Interacting	0.636364	ENSG00000127663	KDM4B	GO:0051213;;GO:0016568;;GO:0006355;;GO:0008270;;GO:0006351;;GO:0005515;;GO:0005634	dioxygenase activity;;chromatin modification;;regulation of transcription, DNA-dependent;;zinc ion binding;;transcription, DNA-templated;;protein binding;;nucleus
O15409	RP5	Interacting	0.545455	ENSG00000128573	FOXP2	GO:0060501;;GO:0021758;;GO:0042297;;GO:0021757;;GO:0048286;;GO:0021549;;GO:0007519;;GO:0002053;;GO:0040007;;GO:0048745;;GO:0021987;;GO:0009791;;GO:0009790;;GO:0008301;;GO:0007389;;GO:0003682;;GO:0043010;;GO:0043565;;GO:0060013;;GO:0046982;;GO:0045892;;GO:0003677;;GO:0046872;;GO:0005737;;GO:0042803;;GO:0006351;;GO:0003700;;GO:0000122;;GO:0005634;;GO:0006355;;GO:0005515;;GO:0030324;;GO:0050679	positive regulation of epithelial cell proliferation involved in lung morphogenesis;;putamen development;;vocal learning;;caudate nucleus development;;lung alveolus development;;cerebellum development;;skeletal muscle tissue development;;positive regulation of mesenchymal cell proliferation;;growth;;smooth muscle tissue development;;cerebral cortex development;;post-embryonic development;;embryo …
Q96PQ6	RP5	Interacting	0.545455	ENSG00000130803	ZNF317	GO:0006355;;GO:0005622;;GO:0003677;;GO:0046872;;GO:0003676;;GO:0006351;;GO:0005634	regulation of transcription, DNA-dependent;;intracellular;;DNA binding;;metal ion binding;;nucleic acid binding;;transcription, DNA-templated;;nucleus
Q9NQX6	RP5	Interacting	0.515152	ENSG00000130844	ZNF331	GO:0006355;;GO:0005622;;GO:0003677;;GO:0046872;;GO:0003676;;GO:0008270;;GO:0006351;;GO:0005634	regulation of transcription, DNA-dependent;;intracellular;;DNA binding;;metal ion binding;;nucleic acid binding;;zinc ion binding;;transcription, DNA-templated;;nucleus
P52740	RP5	Interacting	0.515152	ENSG00000131849	ZNF132	GO:0006355;;GO:0005622;;GO:0003677;;GO:0046872;;GO:0003676;;GO:0006351;;GO:0003700;;GO:0005634	regulation of transcription, DNA-dependent;;intracellular;;DNA binding;;metal ion binding;;nucleic acid binding;;transcription, DNA-templated;;sequence-specific DNA binding transcription factor activity;;nucleus
P27694	RP5	Interacting	0.939394	ENSG00000132383	RPA1	GO:0000730;;GO:0006297;;GO:0032201;;GO:0000722;;GO:0000718;;GO:0006271;;GO:0005662;;GO:0006283;;GO:0000082;;GO:0048873;;GO:0006261;;GO:0001673;;GO:0000724;;GO:0030097;;GO:0007126;;GO:0006302;;GO:0000723;;GO:0015629;;GO:0051276;;GO:0001701;;GO:0006260;;GO:0005654;;GO:0003682;;GO:0006310;;GO:0006281;;GO:0003697;;GO:0000278;;GO:0008284;;GO:0006289;;GO:0016605;;GO:0000800;;GO:0003677;;GO:0046872;;GO:…	DNA recombinase assembly;;nucleotide-excision repair, DNA gap filling;;telomere maintenance via semi-conservative replication;;telomere maintenance via recombination;;nucleotide-excision repair, DNA damage removal;;DNA strand elongation involved in DNA replication;;DNA replication factor A complex;;transcription-coupled nucleotide-excision repair;;G1/S transition of mitotic cell cycle;;homeostasi…
O14770	RP5	Interacting	0.909091	ENSG00000134138	MEIS2	GO:0045638;;GO:0003712;;GO:0008134;;GO:0043565;;GO:0006355;;GO:0001654;;GO:0006366;;GO:0003677;;GO:0045944;;GO:0005515;;GO:0003714;;GO:0003700;;GO:0000122;;GO:0005634;;GO:0070848;;GO:0031016;;GO:0009612	negative regulation of myeloid cell differentiation;;transcription cofactor activity;;transcription factor binding;;sequence-specific DNA binding;;regulation of transcription, DNA-dependent;;eye development;;transcription from RNA polymerase II promoter;;DNA binding;;positive regulation of transcription from RNA polymerase II promoter;;protein binding;;transcription corepressor activity;;sequence…
O43504	RP5	Interacting	0.515152	ENSG00000134248	LAMTOR5	GO:0061462;;GO:0071986;;GO:0019079;;GO:0071230;;GO:0032008;;GO:0008361;;GO:0005764;;GO:0032947;;GO:0043154;;GO:0009615;;GO:0005085;;GO:0043066;;GO:0005829;;GO:0005737;;GO:0005515	protein localization to lysosome;;Ragulator complex;;viral genome replication;;cellular response to amino acid stimulus;;positive regulation of TOR signaling;;regulation of cell size;;lysosome;;protein complex scaffold;;negative regulation of cysteine-type endopeptidase activity involved in apoptotic process;;response to virus;;guanyl-nucleotide exchange factor activity;;negative regulation of ap…
P41225	RP5	Interacting	0.909091	ENSG00000134595	SOX3	GO:0007423;;GO:0001106;;GO:0007530;;GO:0060009;;GO:0048515;;GO:0060324;;GO:0009887;;GO:0021983;;GO:0000979;;GO:0045665;;GO:0007417;;GO:0021854;;GO:0003677;;GO:0005634;;GO:0000122;;GO:0030900	sensory organ development;;RNA polymerase II transcription corepressor activity;;sex determination;;Sertoli cell development;;spermatid differentiation;;face development;;organ morphogenesis;;pituitary gland development;;RNA polymerase II core promoter sequence-specific DNA binding;;negative regulation of neuron differentiation;;central nervous system development;;hypothalamus development;;DNA bi…
P20823	RP5	Interacting	0.757576	ENSG00000135100	HNF1A	GO:0048341;;GO:0035623;;GO:0046323;;GO:0015721;;GO:0030111;;GO:0043691;;GO:0060261;;GO:0006783;;GO:0050796;;GO:0006699;;GO:0045120;;GO:0015908;;GO:0030073;;GO:0006338;;GO:0031018;;GO:0001824;;GO:0030326;;GO:0044212;;GO:0060395;;GO:0045453;;GO:0009749;;GO:0006633;;GO:0048608;;GO:0008104;;GO:0001077;;GO:0008134;;GO:0001889;;GO:0043234;;GO:0006357;;GO:0046983;;GO:0043565;;GO:0008203;;GO:0042593;;GO:…	paraxial mesoderm formation;;renal glucose absorption;;glucose import;;bile acid and bile salt transport;;regulation of Wnt signaling pathway;;reverse cholesterol transport;;positive regulation of transcription initiation from RNA polymerase II promoter;;heme biosynthetic process;;regulation of insulin secretion;;bile acid biosynthetic process;;pronucleus;;fatty acid transport;;insulin secretion;…
O60506	RP5	Interacting	1	ENSG00000135316	SYNCRIP	GO:0097452;;GO:0070937;;GO:0070934;;GO:0071013;;GO:0019048;;GO:0071204;;GO:0008143;;GO:0017148;;GO:0071346;;GO:0006396;;GO:0030529;;GO:0000398;;GO:0008380;;GO:0005654;;GO:0005783;;GO:0003676;;GO:0005737;;GO:0005515;;GO:0005634;;GO:0003723;;GO:0000166	GAIT complex;;CRD-mediated mRNA stability complex;;CRD-mediated mRNA stabilization;;catalytic step 2 spliceosome;;modulation by virus of host morphology or physiology;;histone pre-mRNA 3end processing complex;;poly(A) RNA binding;;negative regulation of translation;;cellular response to interferon-gamma;;RNA processing;;ribonucleoprotein complex;;mRNA splicing, via spliceosome;;RNA splicing;;nucl…
Q9UBP5	RP5	Interacting	0.818182	ENSG00000135547	HEY2	GO:2000723;;GO:0003186;;GO:0060633;;GO:2001212;;GO:2000820;;GO:0045607;;GO:0036304;;GO:0035939;;GO:0003195;;GO:0003171;;GO:0003150;;GO:0035910;;GO:0061156;;GO:0060842;;GO:0010621;;GO:0003199;;GO:0014031;;GO:0016580;;GO:0060413;;GO:0060948;;GO:0001102;;GO:0090102;;GO:0003208;;GO:0003184;;GO:0000983;;GO:0097084;;GO:0045746;;GO:0010460;;GO:0065004;;GO:0000988;;GO:0035912;;GO:0003222;;GO:0003214;;GO:…	negative regulation of cardiac vascular smooth muscle cell differentiation;;tricuspid valve morphogenesis;;negative regulation of transcription initiation from RNA polymerase II promoter;;regulation of vasculogenesis;;negative regulation of transcription from RNA polymerase II promoter involved in smooth muscle cell differentiation;;regulation of auditory receptor cell differentiation;;umbilical …
P43699	RP5	Interacting	0.727273	ENSG00000136352	NKX2-1	GO:0042696;;GO:0031128;;GO:0021892;;GO:0021759;;GO:0060486;;GO:0048646;;GO:0010719;;GO:0007492;;GO:0006644;;GO:0060430;;GO:0030878;;GO:0030324;;GO:0033327;;GO:0021877;;GO:0060441;;GO:0030900;;GO:0044212;;GO:0021983;;GO:0021798;;GO:0021766;;GO:0021795;;GO:0009725;;GO:0030512;;GO:0030336;;GO:0060510;;GO:0007626;;GO:0048709;;GO:0003705;;GO:0010628;;GO:0005654;;GO:0043565;;GO:0006355;;GO:0007420;;GO:…	menarche;;developmental induction;;cerebral cortex GABAergic interneuron differentiation;;globus pallidus development;;Clara cell differentiation;;anatomical structure formation involved in morphogenesis;;negative regulation of epithelial to mesenchymal transition;;endoderm development;;phospholipid metabolic process;;lung saccule development;;thyroid gland development;;lung development;;Leydig c…
O60663	RP5	Interacting	0.636364	ENSG00000136944	LMX1B	GO:0071542;;GO:0030901;;GO:0035108;;GO:0021954;;GO:0021587;;GO:0002930;;GO:0030199;;GO:0008219;;GO:0009953;;GO:0035265;;GO:0001701;;GO:0030182;;GO:0043565;;GO:0006355;;GO:0003677;;GO:0001764;;GO:0007275;;GO:0008270;;GO:0045944;;GO:0008283;;GO:0006351;;GO:0005515;;GO:0003700;;GO:0005634;;GO:0006357;;GO:0043010;;GO:0010468	dopaminergic neuron differentiation;;midbrain development;;limb morphogenesis;;central nervous system neuron development;;cerebellum morphogenesis;;trabecular meshwork development;;collagen fibril organization;;cell death;;dorsal/ventral pattern formation;;organ growth;;in utero embryonic development;;neuron differentiation;;sequence-specific DNA binding;;regulation of transcription, DNA-dependen…
P46937	RP5	Interacting	0.545455	ENSG00000137693	YAP1	GO:0010837;;GO:0072091;;GO:0070064;;GO:0048368;;GO:0003143;;GO:0001076;;GO:0046622;;GO:0030857;;GO:0048339;;GO:0001570;;GO:0071480;;GO:0044212;;GO:0003713;;GO:0030216;;GO:0060242;;GO:0090263;;GO:0030903;;GO:0035019;;GO:0006367;;GO:0005654;;GO:0003682;;GO:0010467;;GO:0035329;;GO:0008284;;GO:0006974;;GO:0043066;;GO:0005829;;GO:0005737;;GO:0045944;;GO:0008283;;GO:0005667;;GO:0005515;;GO:0003714;;GO:…	regulation of keratinocyte proliferation;;regulation of stem cell proliferation;;proline-rich region binding;;lateral mesoderm development;;embryonic heart tube morphogenesis;;RNA polymerase II transcription factor binding transcription factor activity;;positive regulation of organ growth;;negative regulation of epithelial cell differentiation;;paraxial mesoderm development;;vasculogenesis;;cellu…
Q14765	RP5	Interacting	0.818182	ENSG00000138378	STAT4	GO:0007259;;GO:0019221;;GO:0006468;;GO:0007165;;GO:0043565;;GO:0006355;;GO:0004871;;GO:0005509;;GO:0005737;;GO:0045944;;GO:0008283;;GO:0006351;;GO:0005515;;GO:0003700;;GO:0005634;;GO:0003677;;GO:0071310	JAK-STAT cascade;;cytokine-mediated signaling pathway;;protein phosphorylation;;signal transduction;;sequence-specific DNA binding;;regulation of transcription, DNA-dependent;;signal transducer activity;;calcium ion binding;;cytoplasm;;positive regulation of transcription from RNA polymerase II promoter;;cell proliferation;;transcription, DNA-templated;;protein binding;;sequence-specific DNA bind…
Q96CB8	RP5	Interacting	1	ENSG00000138785	INTS12	GO:0032039;;GO:0016180;;GO:0008270;;GO:0005515	integrator complex;;snRNA processing;;zinc ion binding;;protein binding
P41212	RP5	Interacting	0.787879	ENSG00000139083	ETV6	GO:0043565;;GO:0006355;;GO:0019904;;GO:0030154;;GO:0006351;;GO:0005515;;GO:0003700;;GO:0005634;;GO:0003677	sequence-specific DNA binding;;regulation of transcription, DNA-dependent;;protein domain specific binding;;cell differentiation;;transcription, DNA-templated;;protein binding;;sequence-specific DNA binding transcription factor activity;;nucleus;;DNA binding
P50553	RP5	Interacting	0.69697	ENSG00000139352	ASCL1	GO:0071259;;GO:0061104;;GO:0061103;;GO:0061102;;GO:0061100;;GO:0060165;;GO:0060163;;GO:0007400;;GO:0003359;;GO:0021879;;GO:0060166;;GO:0021892;;GO:0070849;;GO:0000989;;GO:0021750;;GO:0048485;;GO:0043425;;GO:0070888;;GO:0021527;;GO:0050769;;GO:0010226;;GO:0022008;;GO:0021530;;GO:0021954;;GO:0048665;;GO:0032526;;GO:0051593;;GO:0043525;;GO:0060487;;GO:0045747;;GO:0007219;;GO:0007405;;GO:2000179;;GO:…	cellular response to magnetism;;adrenal chromaffin cell differentiation;;carotid body glomus cell differentiation;;stomach neuroendocrine cell differentiation;;lung neuroendocrine cell differentiation;;regulation of timing of subpallium neuron differentiation;;subpallium neuron fate commitment;;neuroblast fate determination;;noradrenergic neuron fate commitment;;forebrain neuron differentiation;;…
Q99081	RP5	Interacting	0.575758	ENSG00000140262	TCF12	GO:0070888;;GO:0044212;;GO:0007517;;GO:0006357;;GO:0046983;;GO:0006955;;GO:0046982;;GO:0045893;;GO:0045666;;GO:0006351;;GO:0005667;;GO:0005515;;GO:0003700;;GO:0005634;;GO:0003677;;GO:0010628	E-box binding;;transcription regulatory region DNA binding;;muscle organ development;;regulation of transcription from RNA polymerase II promoter;;protein dimerization activity;;immune response;;protein heterodimerization activity;;positive regulation of transcription, DNA-dependent;;positive regulation of neuron differentiation;;transcription, DNA-templated;;transcription factor complex;;protein…
P52657	RP5	Interacting	0.969697	ENSG00000140307	GTF2A2	GO:0051123;;GO:0001103;;GO:0019048;;GO:0006368;;GO:0051091;;GO:0003713;;GO:0005672;;GO:0008134;;GO:0006367;;GO:0005654;;GO:0010467;;GO:0016032;;GO:0017025;;GO:0046982;;GO:0006366;;GO:0045944;;GO:0042803;;GO:0005515	RNA polymerase II transcriptional preinitiation complex assembly;;RNA polymerase II repressing transcription factor binding;;modulation by virus of host morphology or physiology;;transcription elongation from RNA polymerase II promoter;;positive regulation of sequence-specific DNA binding transcription factor activity;;transcription coactivator activity;;transcription factor TFIIA complex;;transc…
Q9GZQ8	RP5	Interacting	0.878788	ENSG00000140941	MAP1LC3B	GO:0031090;;GO:0005776;;GO:0000045;;GO:0005930;;GO:0031410;;GO:0012505;;GO:0005874;;GO:0005622;;GO:0006914;;GO:0000421;;GO:0005737;;GO:0005515	organelle membrane;;autophagic vacuole;;autophagic vacuole assembly;;axoneme;;cytoplasmic vesicle;;endomembrane system;;microtubule;;intracellular;;autophagy;;autophagic vacuole membrane;;cytoplasm;;protein binding
Q15532	RP5	Interacting	0.939394	ENSG00000141380	SS18	GO:0030374;;GO:0048013;;GO:0000226;;GO:0000902;;GO:0005881;;GO:0042493;;GO:0045944;;GO:0006351;;GO:0005515;;GO:0005634;;GO:0007010;;GO:0007243	ligand-dependent nuclear receptor transcription coactivator activity;;ephrin receptor signaling pathway;;microtubule cytoskeleton organization;;cell morphogenesis;;cytoplasmic microtubule;;response to drug;;positive regulation of transcription from RNA polymerase II promoter;;transcription, DNA-templated;;protein binding;;nucleus;;cytoskeleton organization;;
Q9HC52	RP5	Interacting	0.515152	ENSG00000141570	CBX8	GO:0035102;;GO:0031519;;GO:0016574;;GO:0000151;;GO:0000790;;GO:0000792;;GO:0035064;;GO:0003727;;GO:0004842;;GO:0006351;;GO:0005515;;GO:0000122;;GO:0005634	PRC1 complex;;PcG protein complex;;histone ubiquitination;;ubiquitin ligase complex;;nuclear chromatin;;heterochromatin;;methylated histone residue binding;;single-stranded RNA binding;;ubiquitin-protein ligase activity;;transcription, DNA-templated;;protein binding;;negative regulation of transcription from RNA polymerase II promoter;;nucleus
Q9NTG7	RP5	Interacting	0.575758	ENSG00000142082	SIRT3	GO:0034983;;GO:0006476;;GO:0009060;;GO:0032041;;GO:0070403;;GO:0051287;;GO:0016811;;GO:0005759;;GO:0016020;;GO:0005739;;GO:0008270;;GO:0005515;;GO:0005737	peptidyl-lysine deacetylation;;protein deacetylation;;aerobic respiration;;NAD-dependent histone deacetylase activity (H3-K14 specific);;NAD+ binding;;NAD binding;;hydrolase activity, acting on carbon-nitrogen (but not peptide) bonds, in linear amides;;mitochondrial matrix;;membrane;;mitochondrion;;zinc ion binding;;protein binding;;cytoplasm
Q86X55	RP5	Interacting	0.727273	ENSG00000142453	CARM1	GO:0060350;;GO:0035642;;GO:0034971;;GO:0034970;;GO:0033146;;GO:0016274;;GO:0009405;;GO:0019048;;GO:0030520;;GO:0035242;;GO:0042054;;GO:0003420;;GO:0030374;;GO:0016571;;GO:0070577;;GO:0008013;;GO:0044212;;GO:0008276;;GO:0003713;;GO:0032091;;GO:0006479;;GO:0051591;;GO:0008152;;GO:0008168;;GO:0005654;;GO:0008284;;GO:0006355;;GO:0045600;;GO:0044281;;GO:0044255;;GO:0005829;;GO:0005737;;GO:0042803;;GO:…	endochondral bone morphogenesis;;histone methyltransferase activity (H3-R17 specific);;histone H3-R17 methylation;;histone H3-R2 methylation;;regulation of intracellular estrogen receptor signaling pathway;;protein-arginine N-methyltransferase activity;;pathogenesis;;modulation by virus of host morphology or physiology;;intracellular estrogen receptor signaling pathway;;protein-arginine omega-N a…
Q15125	RP5	Interacting	0.606061	ENSG00000147155	EBP	GO:0004769;;GO:0016125;;GO:0006855;;GO:0047750;;GO:0016126;;GO:0000247;;GO:0006695;;GO:0015238;;GO:0030097;;GO:0004888;;GO:0008203;;GO:0001501;;GO:0044281;;GO:0005783;;GO:0005789;;GO:0005887;;GO:0016021;;GO:0043231	steroid delta-isomerase activity;;sterol metabolic process;;drug transmembrane transport;;cholestenol delta-isomerase activity;;sterol biosynthetic process;;C-8 sterol isomerase activity;;cholesterol biosynthetic process;;drug transmembrane transporter activity;;hemopoiesis;;transmembrane signaling receptor activity;;cholesterol metabolic process;;skeletal system development;;small molecule metab…
Q9GZV8	RP5	Interacting	0.757576	ENSG00000147596	PRDM14	GO:0048873;;GO:0001708;;GO:0007281;;GO:0010468;;GO:0000902;;GO:0008168;;GO:0006355;;GO:0009566;;GO:0003677;;GO:0046872;;GO:0006351;;GO:0005515;;GO:0005634	homeostasis of number of cells within a tissue;;cell fate specification;;germ cell development;;regulation of gene expression;;cell morphogenesis;;methyltransferase activity;;regulation of transcription, DNA-dependent;;fertilization;;DNA binding;;metal ion binding;;transcription, DNA-templated;;protein binding;;nucleus
Q13426	RP5	Interacting	0.757576	ENSG00000152422	XRCC4	GO:0051351;;GO:0032807;;GO:0005958;;GO:0070419;;GO:0075713;;GO:0002328;;GO:0071285;;GO:0050769;;GO:0033152;;GO:0045190;;GO:0051103;;GO:0033077;;GO:0010332;;GO:0006302;;GO:0048146;;GO:0010165;;GO:0006303;;GO:0043524;;GO:0008022;;GO:0001701;;GO:0007417;;GO:0005654;;GO:0016032;;GO:0006310;;GO:0006281;;GO:0003677;;GO:0005829;;GO:0005515;;GO:0005634;;GO:0033151;;GO:0006266;;GO:0010212	positive regulation of ligase activity;;DNA ligase IV complex;;DNA-dependent protein kinase-DNA ligase 4 complex;;nonhomologous end joining complex;;establishment of integrated proviral latency;;pro-B cell differentiation;;cellular response to lithium ion;;positive regulation of neurogenesis;;immunoglobulin V(D)J recombination;;isotype switching;;DNA ligation involved in DNA repair;;T cell differ…
Q68DI1	RP5	Interacting	0.515152	ENSG00000152443	ZNF776	GO:0006355;;GO:0005622;;GO:0003677;;GO:0046872;;GO:0003676;;GO:0006351;;GO:0005634	regulation of transcription, DNA-dependent;;intracellular;;DNA binding;;metal ion binding;;nucleic acid binding;;transcription, DNA-templated;;nucleus
P53567	RP5	Interacting	0.909091	ENSG00000153879	CEBPG	GO:0045078;;GO:0045739;;GO:0042267;;GO:0030183;;GO:0051091;;GO:0043353;;GO:0043388;;GO:0008134;;GO:0001889;;GO:0006357;;GO:0016071;;GO:0043565;;GO:0006355;;GO:0006955;;GO:0003690;;GO:0046982;;GO:0043433;;GO:0003677;;GO:0006351;;GO:0005515;;GO:0003700;;GO:0005634	positive regulation of interferon-gamma biosynthetic process;;positive regulation of DNA repair;;natural killer cell mediated cytotoxicity;;B cell differentiation;;positive regulation of sequence-specific DNA binding transcription factor activity;;enucleate erythrocyte differentiation;;positive regulation of DNA binding;;transcription factor binding;;liver development;;regulation of transcription…
Q7Z589	RP5	Interacting	0.727273	ENSG00000158636	C11orf30	GO:0016568;;GO:0006281;;GO:0006355;;GO:0006351;;GO:0005634	chromatin modification;;DNA repair;;regulation of transcription, DNA-dependent;;transcription, DNA-templated;;nucleus
Q96A47	RP5	Interacting	0.545455	ENSG00000159556	ISL2	GO:0021524;;GO:0048935;;GO:0021520;;GO:0048666;;GO:0031290;;GO:0045665;;GO:0043565;;GO:0006355;;GO:0003677;;GO:0008270;;GO:0003700;;GO:0005634;;GO:0005622;;GO:0048663	visceral motor neuron differentiation;;peripheral nervous system neuron development;;spinal cord motor neuron cell fate specification;;neuron development;;retinal ganglion cell axon guidance;;negative regulation of neuron differentiation;;sequence-specific DNA binding;;regulation of transcription, DNA-dependent;;DNA binding;;zinc ion binding;;sequence-specific DNA binding transcription factor act…
Q13363	RP5	Interacting	0.69697	ENSG00000159692	CTBP1	GO:0034401;;GO:0090241;;GO:0019048;;GO:0001106;;GO:0019079;;GO:0050872;;GO:0035067;;GO:0016616;;GO:0048037;;GO:0007030;;GO:0006098;;GO:0004616;;GO:0031065;;GO:0070491;;GO:0017053;;GO:0008022;;GO:0051287;;GO:0051726;;GO:0008134;;GO:0006468;;GO:0008152;;GO:0045892;;GO:0019904;;GO:0055114;;GO:0005829;;GO:0008285;;GO:0042803;;GO:0005667;;GO:0005515;;GO:0003700;;GO:0000122;;GO:0005634	regulation of transcription by chromatin organization;;negative regulation of histone H4 acetylation;;modulation by virus of host morphology or physiology;;RNA polymerase II transcription corepressor activity;;viral genome replication;;white fat cell differentiation;;negative regulation of histone acetylation;;oxidoreductase activity, acting on the CH-OH group of donors, NAD or NADP as acceptor;;…
Q9Y3Y2	RP5	Interacting	0.727273	ENSG00000160679	CHTOP	GO:0051096;;GO:0000346;;GO:0032781;;GO:0016607;;GO:0006406;;GO:0006355;;GO:0043231;;GO:0006351;;GO:0005515;;GO:0005634;;GO:0003723	positive regulation of helicase activity;;transcription export complex;;positive regulation of ATPase activity;;nuclear speck;;mRNA export from nucleus;;regulation of transcription, DNA-dependent;;intracellular membrane-bounded organelle;;transcription, DNA-templated;;protein binding;;nucleus;;RNA binding
P02545	RP5	Interacting	0.757576	ENSG00000160789	LMNA	GO:0035105;;GO:0030951;;GO:0007084;;GO:0007077;;GO:0005652;;GO:0006987;;GO:0006921;;GO:0090343;;GO:0016607;;GO:0030968;;GO:0005638;;GO:0044267;;GO:0071456;;GO:0005635;;GO:0030334;;GO:0034504;;GO:0007517;;GO:0055015;;GO:0005654;;GO:0000278;;GO:0005882;;GO:0048471;;GO:0042981;;GO:0005829;;GO:0005198;;GO:0006915;;GO:0005737;;GO:0005515;;GO:0005634;;GO:2001237;;GO:0090201;;GO:0006997;;GO:0006998	sterol regulatory element binding protein import into nucleus;;establishment or maintenance of microtubule cytoskeleton polarity;;mitotic nuclear envelope reassembly;;mitotic nuclear envelope disassembly;;nuclear lamina;;activation of signaling protein activity involved in unfolded protein response;;cellular component disassembly involved in execution phase of apoptosis;;positive regulation of ce…
P78545	RP5	Interacting	0.545455	ENSG00000163435	ELF3	GO:0060056;;GO:0001824;;GO:0003713;;GO:0008544;;GO:0030198;;GO:0043565;;GO:0006355;;GO:0005794;;GO:0045892;;GO:0030855;;GO:0006366;;GO:0006954;;GO:0045893;;GO:0007275;;GO:0005737;;GO:0045944;;GO:0005515;;GO:0003700;;GO:0005634;;GO:0009653;;GO:0009790;;GO:0003677	mammary gland involution;;blastocyst development;;transcription coactivator activity;;epidermis development;;extracellular matrix organization;;sequence-specific DNA binding;;regulation of transcription, DNA-dependent;;Golgi apparatus;;negative regulation of transcription, DNA-dependent;;epithelial cell differentiation;;transcription from RNA polymerase II promoter;;inflammatory response;;positiv…
Q8N488	RP5	Interacting	0.909091	ENSG00000163602	RYBP	GO:0035518;;GO:0031519;;GO:0005654;;GO:0003677;;GO:0007275;;GO:0006915;;GO:0005737;;GO:0008270;;GO:0006351;;GO:0005515;;GO:0003714;;GO:0000122;;GO:0005634	histone H2A monoubiquitination;;PcG protein complex;;nucleoplasm;;DNA binding;;multicellular organismal development;;apoptotic process;;cytoplasm;;zinc ion binding;;transcription, DNA-templated;;protein binding;;transcription corepressor activity;;negative regulation of transcription from RNA polymerase II promoter;;nucleus
Q9UIH9	RP5	Interacting	0.606061	ENSG00000163884	KLF15	GO:2000757;;GO:0072112;;GO:0010001;;GO:0015758;;GO:0044212;;GO:0001077;;GO:0005730;;GO:0046872;;GO:0045944;;GO:0005515;;GO:0005634;;GO:0003700;;GO:0003677;;GO:0045893;;GO:1901653	negative regulation of peptidyl-lysine acetylation;;glomerular visceral epithelial cell differentiation;;glial cell differentiation;;glucose transport;;transcription regulatory region DNA binding;;RNA polymerase II core promoter proximal region sequence-specific DNA binding transcription factor activity involved in positive regulation of transcription;;nucleolus;;metal ion binding;;positive regul…
P0C0S5	RP5	Interacting	0.545455	ENSG00000164032	H2AFZ	GO:0006334;;GO:0000786;;GO:0046982;;GO:0003677;;GO:0005515;;GO:0005634	nucleosome assembly;;nucleosome;;protein heterodimerization activity;;DNA binding;;protein binding;;nucleus
Q9NQV7	RP5	Interacting	0.545455	ENSG00000164256	PRDM9	GO:0010845;;GO:0006311;;GO:0005654;;GO:0006355;;GO:0018024;;GO:0005694;;GO:0005622;;GO:0046872;;GO:0003676;;GO:0006351;;GO:0005515;;GO:0005634;;GO:0043565;;GO:0045944;;GO:0007283;;GO:0034968;;GO:0060903;;GO:0016571;;GO:0042800;;GO:0051568;;GO:0010844	positive regulation of reciprocal meiotic recombination;;meiotic gene conversion;;nucleoplasm;;regulation of transcription, DNA-dependent;;histone-lysine N-methyltransferase activity;;chromosome;;intracellular;;metal ion binding;;nucleic acid binding;;transcription, DNA-templated;;protein binding;;nucleus;;sequence-specific DNA binding;;positive regulation of transcription from RNA polymerase II …
Q8N884	RP5	Interacting	0.606061	ENSG00000164430	MB21D1	GO:0032481;;GO:0051607;;GO:0071360;;GO:0061501;;GO:0009190;;GO:0002230;;GO:0002218;;GO:0003677;;GO:0005525;;GO:0005829;;GO:0046872;;GO:0045087;;GO:0005524	positive regulation of type I interferon production;;defense response to virus;;cellular response to exogenous dsRNA;;cyclic-GMP-AMP synthase activity;;cyclic nucleotide biosynthetic process;;positive regulation of defense response to virus by host;;activation of innate immune response;;DNA binding;;GTP binding;;cytosol;;metal ion binding;;innate immune response;;ATP binding
O15178	RP5	Interacting	0.787879	ENSG00000164458	T	GO:0061371;;GO:0014028;;GO:0007509;;GO:0001839;;GO:0001102;;GO:0003257;;GO:0090009;;GO:0036342;;GO:0001191;;GO:0008595;;GO:0003007;;GO:0060349;;GO:0001570;;GO:0007498;;GO:0007341;;GO:0001085;;GO:0060395;;GO:0030509;;GO:0023019;;GO:0000790;;GO:0055007;;GO:0001843;;GO:0003705;;GO:0000980;;GO:0048706;;GO:0001756;;GO:0000981;;GO:0000785;;GO:0060070;;GO:0007165;;GO:0008284;;GO:0006355;;GO:0000978;;GO:…	determination of heart left/right asymmetry;;notochord formation;;mesoderm migration involved in gastrulation;;neural plate morphogenesis;;RNA polymerase II activating transcription factor binding;;positive regulation of transcription from RNA polymerase II promoter involved in myocardial precursor cell differentiation;;primitive streak formation;;post-anal tail morphogenesis;;RNA polymerase II t…
Q9Y5J3	RP5	Interacting	0.909091	ENSG00000164683	HEY1	GO:2001212;;GO:2000820;;GO:0036304;;GO:0035939;;GO:0060842;;GO:0003199;;GO:0003203;;GO:0003190;;GO:0003208;;GO:0003184;;GO:0000983;;GO:0045746;;GO:0000988;;GO:0035912;;GO:0003222;;GO:0003198;;GO:0060412;;GO:0060317;;GO:0060347;;GO:0002076;;GO:0001570;;GO:0060716;;GO:0061314;;GO:0060411;;GO:0045669;;GO:0009948;;GO:2000678;;GO:0007219;;GO:0008134;;GO:0046983;;GO:0005654;;GO:0001525;;GO:0006355;;GO:…	regulation of vasculogenesis;;negative regulation of transcription from RNA polymerase II promoter involved in smooth muscle cell differentiation;;umbilical cord morphogenesis;;microsatellite binding;;arterial endothelial cell differentiation;;endocardial cushion to mesenchymal transition involved in heart valve formation;;endocardial cushion morphogenesis;;atrioventricular valve formation;;cardi…
Q99626	RP5	Interacting	0.606061	ENSG00000165556	CDX2	GO:0045597;;GO:0060711;;GO:0045197;;GO:0001829;;GO:0001568;;GO:0009887;;GO:0017053;;GO:0009952;;GO:0000794;;GO:0035019;;GO:0000976;;GO:0008333;;GO:0043565;;GO:0006355;;GO:0006366;;GO:0003677;;GO:0007275;;GO:0003714;;GO:0003700;;GO:0000122;;GO:0005634;;GO:0005515;;GO:0006357;;GO:0030154;;GO:0043234;;GO:0001824;;GO:0007389;;GO:0001890;;GO:0003690;;GO:0045893;;GO:0008284	positive regulation of cell differentiation;;labyrinthine layer development;;establishment or maintenance of epithelial cell apical/basal polarity;;trophectodermal cell differentiation;;blood vessel development;;organ morphogenesis;;transcriptional repressor complex;;anterior/posterior pattern specification;;condensed nuclear chromosome;;somatic stem cell maintenance;;transcription regulatory reg…
Q9UI36	RP5	Interacting	0.69697	ENSG00000165659	DACH1	GO:0001075;;GO:0060244;;GO:0010944;;GO:0007585;;GO:0046545;;GO:0048147;;GO:0030336;;GO:0001078;;GO:0001967;;GO:0005730;;GO:0003677;;GO:0005737;;GO:0008283;;GO:0005667;;GO:0005515;;GO:0005634;;GO:0000166;;GO:0003700;;GO:0000122;;GO:0006355;;GO:0051123	RNA polymerase II core promoter sequence-specific DNA binding transcription factor activity involved in preinitiation complex assembly;;negative regulation of cell proliferation involved in contact inhibition;;negative regulation of transcription by competitive promoter binding;;respiratory gaseous exchange;;development of primary female sexual characteristics;;negative regulation of fibroblast p…
P33993	RP5	Interacting	1	ENSG00000166508	MCM7	GO:0006271;;GO:0000082;;GO:0006268;;GO:0071364;;GO:0042325;;GO:0042555;;GO:0006270;;GO:0003678;;GO:0000785;;GO:0006260;;GO:0005654;;GO:0042493;;GO:0003697;;GO:0000278;;GO:0004003;;GO:0006974;;GO:0003677;;GO:0005829;;GO:0005524;;GO:0008283;;GO:0005515;;GO:0005634;;GO:0015995;;GO:0015979;;GO:0016851;;GO:0017111;;GO:0016887;;GO:0000166;;GO:0071310	DNA strand elongation involved in DNA replication;;G1/S transition of mitotic cell cycle;;DNA unwinding involved in DNA replication;;cellular response to epidermal growth factor stimulus;;regulation of phosphorylation;;MCM complex;;DNA replication initiation;;DNA helicase activity;;chromatin;;DNA replication;;nucleoplasm;;response to drug;;single-stranded DNA binding;;mitotic cell cycle;;ATP-depe…
Q02086	RP5	Interacting	0.939394	ENSG00000167182	SP2	GO:0048144;;GO:0072358;;GO:0048568;;GO:0042826;;GO:0001701;;GO:0006357;;GO:0006955;;GO:0035264;;GO:0003677;;GO:0046872;;GO:0006351;;GO:0005634	fibroblast proliferation;;cardiovascular system development;;embryonic organ development;;histone deacetylase binding;;in utero embryonic development;;regulation of transcription from RNA polymerase II promoter;;immune response;;multicellular organism growth;;DNA binding;;metal ion binding;;transcription, DNA-templated;;nucleus
Q86YP4	RP5	Interacting	0.878788	ENSG00000167491	GATAD2A	GO:0021506;;GO:0012501;;GO:0010172;;GO:0001842;;GO:0016607;;GO:0030674;;GO:0016581;;GO:0001568;;GO:0006306;;GO:0001701;;GO:0043565;;GO:0006355;;GO:0045892;;GO:0008270;;GO:0006351;;GO:0005515;;GO:0003700;;GO:0005634	anterior neuropore closure;;programmed cell death;;embryonic body morphogenesis;;neural fold formation;;nuclear speck;;protein binding, bridging;;NuRD complex;;blood vessel development;;DNA methylation;;in utero embryonic development;;sequence-specific DNA binding;;regulation of transcription, DNA-dependent;;negative regulation of transcription, DNA-dependent;;zinc ion binding;;transcription, DNA…
Q96EK4	RP5	Interacting	0.69697	ENSG00000168286	THAP11	GO:0005825;;GO:0006355;;GO:0003677;;GO:0003676;;GO:0005737;;GO:0008270;;GO:0006351;;GO:0005515;;GO:0005634	half bridge of spindle pole body;;regulation of transcription, DNA-dependent;;DNA binding;;nucleic acid binding;;cytoplasm;;zinc ion binding;;transcription, DNA-templated;;protein binding;;nucleus
P17039	RP5	Interacting	0.606061	ENSG00000168661	ZNF30	GO:0006355;;GO:0005622;;GO:0003677;;GO:0046872;;GO:0003676;;GO:0006351;;GO:0005634	regulation of transcription, DNA-dependent;;intracellular;;DNA binding;;metal ion binding;;nucleic acid binding;;transcription, DNA-templated;;nucleus
P51843	RP5	Interacting	0.545455	ENSG00000169297	NR0B1	GO:0050682;;GO:0042788;;GO:0035258;;GO:0032448;;GO:0030522;;GO:0043401;;GO:0008406;;GO:0033144;;GO:0033327;;GO:0030238;;GO:0060008;;GO:0021983;;GO:0030325;;GO:0004879;;GO:0008104;;GO:0008134;;GO:0003707;;GO:0006367;;GO:0006694;;GO:0006950;;GO:0008584;;GO:0021854;;GO:0005654;;GO:0010467;;GO:0045596;;GO:0043565;;GO:0006355;;GO:0043433;;GO:0045892;;GO:0019904;;GO:0007283;;GO:0003677;;GO:0016020;;GO:…	AF-2 domain binding;;polysomal ribosome;;steroid hormone receptor binding;;DNA hairpin binding;;intracellular receptor signaling pathway;;steroid hormone mediated signaling pathway;;gonad development;;negative regulation of intracellular steroid hormone receptor signaling pathway;;Leydig cell differentiation;;male sex determination;;Sertoli cell differentiation;;pituitary gland development;;adren…
Q3SY52	RP5	Interacting	0.69697	ENSG00000171649	ZIK1	GO:0006355;;GO:0005622;;GO:0003677;;GO:0046872;;GO:0003676;;GO:0006351;;GO:0005634	regulation of transcription, DNA-dependent;;intracellular;;DNA binding;;metal ion binding;;nucleic acid binding;;transcription, DNA-templated;;nucleus
Q16637	RP5	Interacting	0.575758	ENSG00000172062	SMN1	GO:0097504;;GO:0034660;;GO:0000387;;GO:0000245;;GO:0008219;;GO:0030018;;GO:0042802;;GO:0007399;;GO:0005681;;GO:0006397;;GO:0005654;;GO:0016070;;GO:0010467;;GO:0005829;;GO:0005737;;GO:0005515;;GO:0005634;;GO:0003723	Gemini of coiled bodies;;ncRNA metabolic process;;spliceosomal snRNP assembly;;spliceosomal complex assembly;;cell death;;Z disc;;identical protein binding;;nervous system development;;spliceosomal complex;;mRNA processing;;nucleoplasm;;RNA metabolic process;;gene expression;;cytosol;;cytoplasm;;protein binding;;nucleus;;RNA binding
Q9BQA5	RP5	Interacting	0.575758	ENSG00000172273	HINFP	GO:0000083;;GO:0015030;;GO:0045184;;GO:0010629;;GO:0000082;;GO:0042393;;GO:0045445;;GO:0000077;;GO:0044212;;GO:0003713;;GO:0010468;;GO:0001701;;GO:0010628;;GO:0005654;;GO:0003682;;GO:0006281;;GO:0019899;;GO:0006355;;GO:0045892;;GO:0003677;;GO:0046872;;GO:0045893;;GO:0006351;;GO:0005515;;GO:0003700;;GO:0005634	regulation of transcription involved in G1/S transition of mitotic cell cycle;;Cajal body;;establishment of protein localization;;negative regulation of gene expression;;G1/S transition of mitotic cell cycle;;histone binding;;myoblast differentiation;;DNA damage checkpoint;;transcription regulatory region DNA binding;;transcription coactivator activity;;regulation of gene expression;;in utero emb…
Q92804	RP5	Interacting	0.69697	ENSG00000172660	TAF15	GO:0003677;;GO:0045893;;GO:0003676;;GO:0005737;;GO:0008270;;GO:0005515;;GO:0005634;;GO:0003723;;GO:0000166	DNA binding;;positive regulation of transcription, DNA-dependent;;nucleic acid binding;;cytoplasm;;zinc ion binding;;protein binding;;nucleus;;RNA binding;;nucleotide binding
Q6ZSS3	RP5	Interacting	0.515152	ENSG00000172888	ZNF621	GO:0006355;;GO:0005622;;GO:0003677;;GO:0046872;;GO:0003676;;GO:0006351;;GO:0005634	regulation of transcription, DNA-dependent;;intracellular;;DNA binding;;metal ion binding;;nucleic acid binding;;transcription, DNA-templated;;nucleus
Q8NBF1	RP5	Interacting	0.515152	ENSG00000174332	GLIS1	GO:0006366;;GO:0003677;;GO:0046872;;GO:0045944;;GO:0000122;;GO:0005634;;GO:0006357;;GO:0045893	transcription from RNA polymerase II promoter;;DNA binding;;metal ion binding;;positive regulation of transcription from RNA polymerase II promoter;;negative regulation of transcription from RNA polymerase II promoter;;nucleus;;regulation of transcription from RNA polymerase II promoter;;positive regulation of transcription, DNA-dependent
P56545	RP5	Interacting	0.757576	ENSG00000175029	CTBP2	GO:0019079;;GO:0050872;;GO:0016616;;GO:0048037;;GO:0017053;;GO:0051287;;GO:0045202;;GO:0008152;;GO:0045892;;GO:0030054;;GO:0055114;;GO:0008285;;GO:0006351;;GO:0005515;;GO:0003714;;GO:0005634	viral genome replication;;white fat cell differentiation;;oxidoreductase activity, acting on the CH-OH group of donors, NAD or NADP as acceptor;;cofactor binding;;transcriptional repressor complex;;NAD binding;;synapse;;metabolic process;;negative regulation of transcription, DNA-dependent;;cell junction;;oxidation-reduction process;;negative regulation of cell proliferation;;transcription, DNA-t…
Q8N7E2	RP5	Interacting	0.909091	ENSG00000175809	ZNF645	GO:0046872;;GO:0016567;;GO:0016874;;GO:0005737;;GO:0008270;;GO:0005515	metal ion binding;;protein ubiquitination;;ligase activity;;cytoplasm;;zinc ion binding;;protein binding
P43268	RP5	Interacting	0.727273	ENSG00000175832	ETV4	GO:0033600;;GO:0048863;;GO:0060762;;GO:0008045;;GO:0043565;;GO:0006355;;GO:0060444;;GO:0005730;;GO:0003677;;GO:0045893;;GO:0006351;;GO:0003700;;GO:0005634;;GO:0010628;;GO:0005622	negative regulation of mammary gland epithelial cell proliferation;;stem cell differentiation;;regulation of branching involved in mammary gland duct morphogenesis;;motor neuron axon guidance;;sequence-specific DNA binding;;regulation of transcription, DNA-dependent;;branching involved in mammary gland duct morphogenesis;;nucleolus;;DNA binding;;positive regulation of transcription, DNA-dependent…
Q494X3	RP5	Interacting	0.515152	ENSG00000176222	ZNF404	GO:0006355;;GO:0005622;;GO:0003677;;GO:0046872;;GO:0003676;;GO:0006351;;GO:0005634	regulation of transcription, DNA-dependent;;intracellular;;DNA binding;;metal ion binding;;nucleic acid binding;;transcription, DNA-templated;;nucleus
O75398	RP5	Interacting	0.909091	ENSG00000177030	DEAF1	GO:0033599;;GO:0009653;;GO:0007281;;GO:0001843;;GO:0048706;;GO:0006357;;GO:0006366;;GO:0003677;;GO:0046872;;GO:0005576;;GO:0005737;;GO:0005667;;GO:0005515;;GO:0005634	regulation of mammary gland epithelial cell proliferation;;anatomical structure morphogenesis;;germ cell development;;neural tube closure;;embryonic skeletal system development;;regulation of transcription from RNA polymerase II promoter;;transcription from RNA polymerase II promoter;;DNA binding;;metal ion binding;;extracellular region;;cytoplasm;;transcription factor complex;;protein binding;;n…
Q9UK11	RP5	Interacting	0.515152	ENSG00000178386	ZNF223	GO:0006355;;GO:0005622;;GO:0003677;;GO:0046872;;GO:0003676;;GO:0006351;;GO:0008150;;GO:0005634	regulation of transcription, DNA-dependent;;intracellular;;DNA binding;;metal ion binding;;nucleic acid binding;;transcription, DNA-templated;;biological_process;;nucleus
Q96NJ6	RP5	Interacting	0.545455	ENSG00000180787	ZFP3	GO:0006355;;GO:0003677;;GO:0046872;;GO:0006351;;GO:0008150;;GO:0005575;;GO:0003674;;GO:0005634	regulation of transcription, DNA-dependent;;DNA binding;;metal ion binding;;transcription, DNA-templated;;biological_process;;cellular_component;;molecular_function;;nucleus
Q8N141	RP5	Interacting	0.69697	ENSG00000181007	ZFP82	GO:0006355;;GO:0005622;;GO:0003677;;GO:0046872;;GO:0003676;;GO:0006351;;GO:0005634	regulation of transcription, DNA-dependent;;intracellular;;DNA binding;;metal ion binding;;nucleic acid binding;;transcription, DNA-templated;;nucleus
Q6U7Q0	RP5	Interacting	0.575758	ENSG00000181315	ZNF322	GO:0006355;;GO:0003677;;GO:0046872;;GO:0005737;;GO:0006351;;GO:0005634	regulation of transcription, DNA-dependent;;DNA binding;;metal ion binding;;cytoplasm;;transcription, DNA-templated;;nucleus
Q9HC78	RP5	Interacting	0.818182	ENSG00000181722	ZBTB20	GO:0001078;;GO:0003677;;GO:0046872;;GO:0005515;;GO:0005634;;GO:0000122	RNA polymerase II core promoter proximal region sequence-specific DNA binding transcription factor activity involved in negative regulation of transcription;;DNA binding;;metal ion binding;;protein binding;;nucleus;;negative regulation of transcription from RNA polymerase II promoter
Q01826	RP5	Interacting	0.909091	ENSG00000182568	SATB1	GO:0006921;;GO:0019048;;GO:0006325;;GO:0060004;;GO:0050798;;GO:0043374;;GO:0043367;;GO:0016571;;GO:0005720;;GO:0006338;;GO:0016363;;GO:0008544;;GO:0005654;;GO:0003682;;GO:0043565;;GO:0006355;;GO:0016605;;GO:0003690;;GO:0003677;;GO:0006915;;GO:0006351;;GO:0005515;;GO:0003700;;GO:0000122;;GO:0005634;;GO:0000785;;GO:0042110	cellular component disassembly involved in execution phase of apoptosis;;modulation by virus of host morphology or physiology;;chromatin organization;;reflex;;activated T cell proliferation;;CD8-positive, alpha-beta T cell differentiation;;CD4-positive, alpha-beta T cell differentiation;;histone methylation;;nuclear heterochromatin;;chromatin remodeling;;nuclear matrix;;epidermis development;;nuc…
Q01844	RP5	Interacting	0.969697	ENSG00000182944	EWSR1	GO:0042802;;GO:0005516;;GO:0006355;;GO:0003676;;GO:0005737;;GO:0008270;;GO:0006351;;GO:0005515;;GO:0005886;;GO:0005634;;GO:0003723;;GO:0000166	identical protein binding;;calmodulin binding;;regulation of transcription, DNA-dependent;;nucleic acid binding;;cytoplasm;;zinc ion binding;;transcription, DNA-templated;;protein binding;;plasma membrane;;nucleus;;RNA binding;;nucleotide binding
O43435	RP5	Interacting	0.606061	ENSG00000184058	TBX1	GO:2000027;;GO:0097152;;GO:0072513;;GO:0071600;;GO:0060415;;GO:0021644;;GO:0060982;;GO:0001945;;GO:0060023;;GO:2001054;;GO:0048752;;GO:2001037;;GO:0048384;;GO:0043587;;GO:0042693;;GO:0048703;;GO:0071300;;GO:0090103;;GO:0003148;;GO:0060325;;GO:0044344;;GO:0048644;;GO:0003007;;GO:0030878;;GO:0035909;;GO:0060017;;GO:0048844;;GO:0007498;;GO:0001568;;GO:0042474;;GO:0042473;;GO:0048538;;GO:0002053;;GO:…	regulation of organ morphogenesis;;mesenchymal cell apoptotic process;;positive regulation of secondary heart field cardioblast proliferation;;otic vesicle morphogenesis;;muscle tissue morphogenesis;;vagus nerve morphogenesis;;coronary artery morphogenesis;;lymph vessel development;;soft palate development;;negative regulation of mesenchymal cell apoptotic process;;semicircular canal morphogenesi…
Q00613	RP5	Interacting	0.757576	ENSG00000185122	HSF1	GO:0001162;;GO:0090231;;GO:0060136;;GO:0045120;;GO:0034605;;GO:0040018;;GO:0009408;;GO:0032720;;GO:0001892;;GO:0043234;;GO:0006468;;GO:0003682;;GO:0032496;;GO:0043565;;GO:0006355;;GO:0007143;;GO:0007283;;GO:0003677;;GO:0008285;;GO:0005737;;GO:0045944;;GO:0006351;;GO:0005515;;GO:0003700;;GO:0005634;;GO:0001701;;GO:0006952	RNA polymerase II intronic transcription regulatory region sequence-specific DNA binding;;regulation of spindle checkpoint;;embryonic process involved in female pregnancy;;pronucleus;;cellular response to heat;;positive regulation of multicellular organism growth;;response to heat;;negative regulation of tumor necrosis factor production;;embryonic placenta development;;protein complex;;protein ph…
P28347	RP5	Interacting	0.909091	ENSG00000187079	TEAD1	GO:0006367;;GO:0005654;;GO:0010467;;GO:0035329;;GO:0006355;;GO:0003677;;GO:0005515;;GO:0003700;;GO:0005634	transcription initiation from RNA polymerase II promoter;;nucleoplasm;;gene expression;;hippo signaling;;regulation of transcription, DNA-dependent;;DNA binding;;protein binding;;sequence-specific DNA binding transcription factor activity;;nucleus
Q9UJU5	RP5	Interacting	0.636364	ENSG00000187140	FOXD3	GO:0001227;;GO:0050935;;GO:0048937;;GO:0048846;;GO:0048485;;GO:0001829;;GO:0001822;;GO:0000977;;GO:0051216;;GO:0051090;;GO:0000790;;GO:0001892;;GO:0001658;;GO:0048484;;GO:0030318;;GO:0008134;;GO:0007422;;GO:0003705;;GO:0001755;;GO:0001701;;GO:0008301;;GO:0007389;;GO:0043565;;GO:0006355;;GO:0003690;;GO:0045944;;GO:0005667;;GO:0005515;;GO:0003700;;GO:0000122;;GO:0044212;;GO:0003677	RNA polymerase II transcription regulatory region sequence-specific DNA binding transcription factor activity involved in negative regulation of transcription;;iridophore differentiation;;lateral line nerve glial cell development;;axon extension involved in axon guidance;;sympathetic nervous system development;;trophectodermal cell differentiation;;kidney development;;RNA polymerase II regulatory…
Q9HBM6	RP5	Interacting	0.727273	ENSG00000187325	TAF9B	GO:1902166;;GO:0033276;;GO:0005669;;GO:0012501;;GO:0050821;;GO:0030307;;GO:0006352;;GO:0014070;;GO:0046982;;GO:0043066;;GO:0005515;;GO:0003714;;GO:0000122	negative regulation of intrinsic apoptotic signaling pathway in response to DNA damage by p53 class mediator;;transcription factor TFTC complex;;transcription factor TFIID complex;;programmed cell death;;protein stabilization;;positive regulation of cell growth;;DNA-dependent transcription, initiation;;response to organic cyclic compound;;protein heterodimerization activity;;negative regulation o…
Q6W0C5	RP5	Interacting	0.727273	ENSG00000187569	DPPA3	GO:1901536;;GO:0044726;;GO:2000653;;GO:0001939;;GO:0016568;;GO:0040016;;GO:0035064;;GO:0005737;;GO:0005634;;GO:0005515;;GO:0001940	negative regulation of DNA demethylation;;protection of DNA demethylation of female pronucleus;;regulation of genetic imprinting;;female pronucleus;;chromatin modification;;embryonic cleavage;;methylated histone residue binding;;cytoplasm;;nucleus;;protein binding;;male pronucleus
Q9UJL9	RP5	Interacting	0.515152	ENSG00000187801	ZFP69B	GO:0006355;;GO:0005622;;GO:0003677;;GO:0046872;;GO:0003676;;GO:0006351;;GO:0003700;;GO:0005634	regulation of transcription, DNA-dependent;;intracellular;;DNA binding;;metal ion binding;;nucleic acid binding;;transcription, DNA-templated;;sequence-specific DNA binding transcription factor activity;;nucleus
Q68DY1	RP5	Interacting	0.575758	ENSG00000188171	ZNF626	GO:0006355;;GO:0005622;;GO:0003677;;GO:0046872;;GO:0003676;;GO:0006351;;GO:0005634	regulation of transcription, DNA-dependent;;intracellular;;DNA binding;;metal ion binding;;nucleic acid binding;;transcription, DNA-templated;;nucleus
Q8N8C0	RP5	Interacting	0.878788	ENSG00000196381	ZNF781	GO:0006355;;GO:0003677;;GO:0046872;;GO:0006351;;GO:0005634	regulation of transcription, DNA-dependent;;DNA binding;;metal ion binding;;transcription, DNA-templated;;nucleus
P52738	RP5	Interacting	0.515152	ENSG00000196387	ZNF140	GO:0006355;;GO:0005622;;GO:0003677;;GO:0046872;;GO:0003676;;GO:0006351;;GO:0003700;;GO:0005634	regulation of transcription, DNA-dependent;;intracellular;;DNA binding;;metal ion binding;;nucleic acid binding;;transcription, DNA-templated;;sequence-specific DNA binding transcription factor activity;;nucleus
P52737	RP5	Interacting	0.515152	ENSG00000196646	ZNF136	GO:0006355;;GO:0005622;;GO:0006366;;GO:0003677;;GO:0046872;;GO:0003676;;GO:0005515;;GO:0003714;;GO:0000122;;GO:0005634	regulation of transcription, DNA-dependent;;intracellular;;transcription from RNA polymerase II promoter;;DNA binding;;metal ion binding;;nucleic acid binding;;protein binding;;transcription corepressor activity;;negative regulation of transcription from RNA polymerase II promoter;;nucleus
Q9Y2Q1	RP5	Interacting	0.575758	ENSG00000197134	ZNF257	GO:0006355;;GO:0005622;;GO:0003677;;GO:0046872;;GO:0003676;;GO:0008270;;GO:0006351;;GO:0005634	regulation of transcription, DNA-dependent;;intracellular;;DNA binding;;metal ion binding;;nucleic acid binding;;zinc ion binding;;transcription, DNA-templated;;nucleus
Q15561	RP5	Interacting	0.727273	ENSG00000197905	TEAD4	GO:0006367;;GO:0007517;;GO:0006357;;GO:0005654;;GO:0010467;;GO:0035329;;GO:0006355;;GO:0001501;;GO:0003677;;GO:0005515;;GO:0003700;;GO:0005634	transcription initiation from RNA polymerase II promoter;;muscle organ development;;regulation of transcription from RNA polymerase II promoter;;nucleoplasm;;gene expression;;hippo signaling;;regulation of transcription, DNA-dependent;;skeletal system development;;DNA binding;;protein binding;;sequence-specific DNA binding transcription factor activity;;nucleus
P58317	RP5	Interacting	0.545455	ENSG00000197961	ZNF121	GO:0006355;;GO:0003677;;GO:0046872;;GO:0003676;;GO:0006351;;GO:0005634	regulation of transcription, DNA-dependent;;DNA binding;;metal ion binding;;nucleic acid binding;;transcription, DNA-templated;;nucleus
P51523	RP5	Interacting	0.515152	ENSG00000198040	ZNF84	GO:0006355;;GO:0005622;;GO:0003677;;GO:0046872;;GO:0003676;;GO:0008270;;GO:0006351;;GO:0005634	regulation of transcription, DNA-dependent;;intracellular;;DNA binding;;metal ion binding;;nucleic acid binding;;zinc ion binding;;transcription, DNA-templated;;nucleus
Q14686	RP5	Interacting	0.969697	ENSG00000198646	NCOA6	GO:0042921;;GO:0030520;;GO:0030099;;GO:0030374;;GO:0035097;;GO:0060716;;GO:0046966;;GO:0046965;;GO:0003713;;GO:0009725;;GO:0006367;;GO:0006260;;GO:0005654;;GO:0003682;;GO:0030331;;GO:0006310;;GO:0006281;;GO:0019899;;GO:0006352;;GO:0043231;;GO:0007420;;GO:0006974;;GO:0007507;;GO:0044281;;GO:0044255;;GO:0045893;;GO:0045944;;GO:0005667;;GO:0005515;;GO:0005634	glucocorticoid receptor signaling pathway;;intracellular estrogen receptor signaling pathway;;myeloid cell differentiation;;ligand-dependent nuclear receptor transcription coactivator activity;;histone methyltransferase complex;;labyrinthine layer blood vessel development;;thyroid hormone receptor binding;;retinoid X receptor binding;;transcription coactivator activity;;response to hormone;;trans…
Q96KQ7	RP5	Interacting	0.515152	ENSG00000204371	EHMT2	GO:0016279;;GO:0010424;;GO:0034968;;GO:0046976;;GO:0018027;;GO:0046974;;GO:0016571;;GO:0006275;;GO:0006306;;GO:0007286;;GO:0002039;;GO:0035265;;GO:0018024;;GO:0009566;;GO:0007130;;GO:0005694;;GO:0008270;;GO:0005515;;GO:0000122;;GO:0005634;;GO:0070734;;GO:0051567;;GO:0007281;;GO:0006357	protein-lysine N-methyltransferase activity;;DNA methylation on cytosine within a CG sequence;;histone lysine methylation;;histone methyltransferase activity (H3-K27 specific);;peptidyl-lysine dimethylation;;histone methyltransferase activity (H3-K9 specific);;histone methylation;;regulation of DNA replication;;DNA methylation;;spermatid development;;p53 binding;;organ growth;;histone-lysine N-me…
Q14406	RP5	Interacting	0.515152	ENSG00000204414	CSHL1	GO:0005179;;GO:0046872;;GO:0005576;;GO:0008150;;GO:0005575	hormone activity;;metal ion binding;;extracellular region;;biological_process;;cellular_component
Q12901	RP5	Interacting	0.69697	ENSG00000204920	ZNF155	GO:0006355;;GO:0005622;;GO:0003677;;GO:0046872;;GO:0003676;;GO:0006351;;GO:0003700;;GO:0005634	regulation of transcription, DNA-dependent;;intracellular;;DNA binding;;metal ion binding;;nucleic acid binding;;transcription, DNA-templated;;sequence-specific DNA binding transcription factor activity;;nucleus
Q16637	RP5	Interacting	0.575758	ENSG00000205571	SMN2	GO:0097504;;GO:0034660;;GO:0000387;;GO:0000245;;GO:0008219;;GO:0030018;;GO:0042802;;GO:0007399;;GO:0005681;;GO:0006397;;GO:0005654;;GO:0016070;;GO:0010467;;GO:0005829;;GO:0005737;;GO:0005515;;GO:0005634;;GO:0003723	Gemini of coiled bodies;;ncRNA metabolic process;;spliceosomal snRNP assembly;;spliceosomal complex assembly;;cell death;;Z disc;;identical protein binding;;nervous system development;;spliceosomal complex;;mRNA processing;;nucleoplasm;;RNA metabolic process;;gene expression;;cytosol;;cytoplasm;;protein binding;;nucleus;;RNA binding
Q99623	RP5	Interacting	0.757576	ENSG00000215021	PHB2	GO:0060744;;GO:0033600;;GO:0060762;;GO:0016363;;GO:0043234;;GO:0033147;;GO:0030331;;GO:0060749;;GO:0005743;;GO:0045892;;GO:0005739;;GO:0006351;;GO:0005515;;GO:0005634	mammary gland branching involved in thelarche;;negative regulation of mammary gland epithelial cell proliferation;;regulation of branching involved in mammary gland duct morphogenesis;;nuclear matrix;;protein complex;;negative regulation of intracellular estrogen receptor signaling pathway;;estrogen receptor binding;;mammary gland alveolus development;;mitochondrial inner membrane;;negative regul…
Q96PK6	RP5	Interacting	0.515152	ENSG00000239306	RBM14	GO:0042921;;GO:0030520;;GO:0030374;;GO:0016575;;GO:0030674;;GO:0009725;;GO:0030529;;GO:0006260;;GO:0006310;;GO:0006281;;GO:0003676;;GO:0016592;;GO:0001104;;GO:0045944;;GO:0005667;;GO:0005515;;GO:0005634;;GO:0003723;;GO:0000166	glucocorticoid receptor signaling pathway;;intracellular estrogen receptor signaling pathway;;ligand-dependent nuclear receptor transcription coactivator activity;;histone deacetylation;;protein binding, bridging;;response to hormone;;ribonucleoprotein complex;;DNA replication;;DNA recombination;;DNA repair;;nucleic acid binding;;mediator complex;;RNA polymerase II transcription cofactor activity…
P21506	RP5	Interacting	0.636364	ENSG00000256223	ZNF10	GO:0006355;;GO:0005622;;GO:0003677;;GO:0046872;;GO:0003676;;GO:0006351;;GO:0005515;;GO:0005634	regulation of transcription, DNA-dependent;;intracellular;;DNA binding;;metal ion binding;;nucleic acid binding;;transcription, DNA-templated;;protein binding;;nucleus
Q96H40	RP5	Interacting	0.606061	ENSG00000256229	ZNF486	GO:0006355;;GO:0005622;;GO:0003677;;GO:0046872;;GO:0003676;;GO:0006351;;GO:0005634	regulation of transcription, DNA-dependent;;intracellular;;DNA binding;;metal ion binding;;nucleic acid binding;;transcription, DNA-templated;;nucleus
