# Supplementary material for: LncRNA RP5-998N21.4 promotes immune defense through upregulation of IFIT2 and IFIT3 in schizophrenia
Source: Schizophrenia (Heidelb). 2022 Mar 1;8(1):11. doi: 10.1038/s41537-021-00195-8 (PMC8888552; doi:10.1038/s41537-021-00195-8)
Supplement: Supplementary file 7 — Supplementary Data 6 [file 41537_2021_195_MOESM7_ESM.xlsx]

## Sheet: Supplementary Data 6
Supplementary data 6 646 proteins that bound significantly to RP5-998N21.4 by mass spectrometry analysis
Prot_hit_num	Prot_acc	Prot_desc	Prot_score	Prot_mass	Prot_matches	Prot_matches_sig	Prot_sequences	Prot_sequences_sig	Prot_cover	Prot_pi	EmPAI
530	sp|Q9UPN3|MACF1_HUMAN	Microtubule-actin cross-linking factor 1, isoforms 1/2/3/5 OS=Homo sapiens OX=9606 GN=MACF1 PE=1 SV=4	31	843033	1	1	1	1	0.1	5.28	0
468	sp|Q9NU22|MDN1_HUMAN	Midasin OS=Homo sapiens OX=9606 GN=MDN1 PE=1 SV=2	40	638008	1	1	1	1	0.2	5.46	0
560	sp|O95714|HERC2_HUMAN	E3 ubiquitin-protein ligase HERC2 OS=Homo sapiens OX=9606 GN=HERC2 PE=1 SV=2	28	533510	1	1	1	1	0.2	5.88	0.01
556	sp|Q9Y6V0|PCLO_HUMAN	Protein piccolo OS=Homo sapiens OX=9606 GN=PCLO PE=1 SV=5	28	562179	1	1	1	1	0.3	6.07	0.01
451	sp|P78527|PRKDC_HUMAN	DNA-dependent protein kinase catalytic subunit OS=Homo sapiens OX=9606 GN=PRKDC PE=1 SV=3	42	473749	1	1	1	1	0.3	6.75	0.01
606	sp|Q9C0G6|DYH6_HUMAN	Dynein heavy chain 6, axonemal OS=Homo sapiens OX=9606 GN=DNAH6 PE=2 SV=3	24	479671	1	1	1	1	0.4	5.72	0.01
512	sp|Q6P2Q9|PRP8_HUMAN	Pre-mRNA-processing-splicing factor 8 OS=Homo sapiens OX=9606 GN=PRPF8 PE=1 SV=2	33	274738	1	1	1	1	0.4	8.95	0.01
567	sp|P46013|KI67_HUMAN	Proliferation marker protein Ki-67 OS=Homo sapiens OX=9606 GN=MKI67 PE=1 SV=2	28	360698	1	1	1	1	0.4	9.49	0.01
532	sp|P11532|DMD_HUMAN	Dystrophin OS=Homo sapiens OX=9606 GN=DMD PE=1 SV=3	31	428537	1	1	1	1	0.5	5.64	0.01
549	sp|Q13075|BIRC1_HUMAN	Baculoviral IAP repeat-containing protein 1 OS=Homo sapiens OX=9606 GN=NAIP PE=1 SV=3	29	161874	1	1	1	1	0.5	5.68	0.02
571	sp|O75643|U520_HUMAN	U5 small nuclear ribonucleoprotein 200 kDa helicase OS=Homo sapiens OX=9606 GN=SNRNP200 PE=1 SV=2	27	246006	1	1	1	1	0.5	5.73	0.01
299	sp|P98160|PGBM_HUMAN	Basement membrane-specific heparan sulfate proteoglycan core protein OS=Homo sapiens OX=9606 GN=HSPG2 PE=1 SV=4	75	479253	1	1	1	1	0.5	6.06	0.01
480	sp|A5YKK6|CNOT1_HUMAN	CCR4-NOT transcription complex subunit 1 OS=Homo sapiens OX=9606 GN=CNOT1 PE=1 SV=2	39	269106	1	1	1	1	0.5	6.65	0.01
541	sp|Q5SNV9|CA167_HUMAN	Uncharacterized protein C1orf167 OS=Homo sapiens OX=9606 GN=C1orf167 PE=2 SV=2	30	164602	1	1	1	1	0.5	10.71	0.02
321	sp|P13611|CSPG2_HUMAN	Versican core protein OS=Homo sapiens OX=9606 GN=VCAN PE=1 SV=3	67	374585	1	1	1	1	0.6	4.43	0.01
638	sp|Q5GLZ8|HERC4_HUMAN	Probable E3 ubiquitin-protein ligase HERC4 OS=Homo sapiens OX=9606 GN=HERC4 PE=1 SV=1	20	119913	1	1	1	1	0.6	5.8	0.02
596	sp|P27708|PYR1_HUMAN	CAD protein OS=Homo sapiens OX=9606 GN=CAD PE=1 SV=3	25	245167	1	1	1	1	0.6	6.02	0.01
479	sp|Q8NI27|THOC2_HUMAN	THO complex subunit 2 OS=Homo sapiens OX=9606 GN=THOC2 PE=1 SV=2	39	184541	1	1	1	1	0.6	8.67	0.02
424	sp|Q9UQ35|SRRM2_HUMAN	Serine/arginine repetitive matrix protein 2 OS=Homo sapiens OX=9606 GN=SRRM2 PE=1 SV=2	46	300179	1	1	1	1	0.6	12.05	0.01
449	sp|Q13428|TCOF_HUMAN	Treacle protein OS=Homo sapiens OX=9606 GN=TCOF1 PE=1 SV=3	43	152243	1	1	1	1	0.7	9.06	0.02
631	sp|Q7Z6E9|RBBP6_HUMAN	E3 ubiquitin-protein ligase RBBP6 OS=Homo sapiens OX=9606 GN=RBBP6 PE=1 SV=1	22	202354	1	1	1	1	0.7	9.65	0.01
456	sp|Q13813|SPTN1_HUMAN	Spectrin alpha chain, non-erythrocytic 1 OS=Homo sapiens OX=9606 GN=SPTAN1 PE=1 SV=3	42	285163	1	1	1	1	0.8	5.22	0.01
506	sp|Q9UKV3|ACINU_HUMAN	Apoptotic chromatin condensation inducer in the nucleus OS=Homo sapiens OX=9606 GN=ACIN1 PE=1 SV=2	35	152170	1	1	1	1	0.8	6.08	0.02
639	sp|Q15283|RASA2_HUMAN	Ras GTPase-activating protein 2 OS=Homo sapiens OX=9606 GN=RASA2 PE=1 SV=3	20	97921	1	1	1	1	0.8	6.84	0.03
500	sp|P11388|TOP2A_HUMAN	DNA topoisomerase 2-alpha OS=Homo sapiens OX=9606 GN=TOP2A PE=1 SV=3	37	175017	1	1	1	1	0.8	8.82	0.02
611	sp|Q9NZ56|FMN2_HUMAN	Formin-2 OS=Homo sapiens OX=9606 GN=FMN2 PE=1 SV=4	24	181191	1	1	1	1	0.9	5.32	0.02
175	sp|O75369|FLNB_HUMAN	Filamin-B OS=Homo sapiens OX=9606 GN=FLNB PE=1 SV=2	135	280157	2	2	1	1	0.9	5.47	0.02
362	sp|P02452|CO1A1_HUMAN	Collagen alpha-1(I) chain OS=Homo sapiens OX=9606 GN=COL1A1 PE=1 SV=5	56	139883	1	1	1	1	0.9	5.6	0.02
593	sp|Q96SB8|SMC6_HUMAN	Structural maintenance of chromosomes protein 6 OS=Homo sapiens OX=9606 GN=SMC6 PE=1 SV=2	25	127216	1	1	1	1	0.9	6.57	0.02
447	sp|O75400|PR40A_HUMAN	Pre-mRNA-processing factor 40 homolog A OS=Homo sapiens OX=9606 GN=PRPF40A PE=1 SV=2	43	109022	1	1	1	1	0.9	7.18	0.03
462	sp|P08572|CO4A2_HUMAN	Collagen alpha-2(IV) chain OS=Homo sapiens OX=9606 GN=COL4A2 PE=1 SV=4	41	168646	1	1	1	1	0.9	8.89	0.02
526	sp|O00203|AP3B1_HUMAN	AP-3 complex subunit beta-1 OS=Homo sapiens OX=9606 GN=AP3B1 PE=1 SV=3	31	121815	1	1	1	1	1	5.76	0.02
551	sp|Q9BXJ9|NAA15_HUMAN	N-alpha-acetyltransferase 15, NatA auxiliary subunit OS=Homo sapiens OX=9606 GN=NAA15 PE=1 SV=1	29	102462	1	1	1	1	1	7.23	0.03
610	sp|Q9ULM0|PKHH1_HUMAN	Pleckstrin homology domain-containing family H member 1 OS=Homo sapiens OX=9606 GN=PLEKHH1 PE=2 SV=2	24	152733	1	1	1	1	1	8.17	0.02
618	sp|O95886|DLGP3_HUMAN	Disks large-associated protein 3 OS=Homo sapiens OX=9606 GN=DLGAP3 PE=1 SV=3	24	106944	1	1	1	1	1	8.99	0.03
573	sp|Q9BUQ8|DDX23_HUMAN	Probable ATP-dependent RNA helicase DDX23 OS=Homo sapiens OX=9606 GN=DDX23 PE=1 SV=3	27	95866	1	1	1	1	1	9.58	0.03
536	sp|Q96DT7|ZBT10_HUMAN	Zinc finger and BTB domain-containing protein 10 OS=Homo sapiens OX=9606 GN=ZBTB10 PE=1 SV=2	30	95975	1	1	1	1	1.1	5.05	0.03
520	sp|Q9Y5B6|PAXB1_HUMAN	PAX3- and PAX7-binding protein 1 OS=Homo sapiens OX=9606 GN=PAXBP1 PE=1 SV=2	32	105195	1	1	1	1	1.1	5.52	0.03
561	sp|P08048|ZFY_HUMAN	Zinc finger Y-chromosomal protein OS=Homo sapiens OX=9606 GN=ZFY PE=1 SV=3	28	92328	1	1	1	1	1.1	5.65	0.03
438	sp|P56192|SYMC_HUMAN	Methionine--tRNA ligase, cytoplasmic OS=Homo sapiens OX=9606 GN=MARS1 PE=1 SV=2	45	102249	1	1	1	1	1.1	5.82	0.03
269	sp|P12107|COBA1_HUMAN	Collagen alpha-1(XI) chain OS=Homo sapiens OX=9606 GN=COL11A1 PE=1 SV=4	85	181581	1	1	1	1	1.2	5.06	0.02
557	sp|P57737|CORO7_HUMAN	Coronin-7 OS=Homo sapiens OX=9606 GN=CORO7 PE=1 SV=2	28	101626	1	1	1	1	1.2	5.51	0.03
562	sp|Q9BVN2|RUSC1_HUMAN	RUN and SH3 domain-containing protein 1 OS=Homo sapiens OX=9606 GN=RUSC1 PE=1 SV=3	28	97354	1	1	1	1	1.2	5.9	0.03
452	sp|P04150|GCR_HUMAN	Glucocorticoid receptor OS=Homo sapiens OX=9606 GN=NR3C1 PE=1 SV=1	42	86745	1	1	1	1	1.2	6	0.03
594	sp|Q5VW36|FOCAD_HUMAN	Focadhesin OS=Homo sapiens OX=9606 GN=FOCAD PE=1 SV=1	25	202111	1	1	1	1	1.2	6.17	0.01
626	sp|Q8N436|CPXM2_HUMAN	Inactive carboxypeptidase-like protein X2 OS=Homo sapiens OX=9606 GN=CPXM2 PE=2 SV=3	22	86443	1	1	1	1	1.2	6.4	0.03
644	sp|Q96KG7|MEG10_HUMAN	Multiple epidermal growth factor-like domains protein 10 OS=Homo sapiens OX=9606 GN=MEGF10 PE=1 SV=1	16	130560	1	1	1	1	1.2	6.5	0.02
457	sp|Q7Z2W4|ZCCHV_HUMAN	Zinc finger CCCH-type antiviral protein 1 OS=Homo sapiens OX=9606 GN=ZC3HAV1 PE=1 SV=3	41	103135	1	1	1	1	1.2	8.72	0.03
371	sp|Q9NQC3|RTN4_HUMAN	Reticulon-4 OS=Homo sapiens OX=9606 GN=RTN4 PE=1 SV=2	54	130250	1	1	1	1	1.3	4.43	0.02
587	sp|Q6NXR0|IIGP5_HUMAN	Interferon-inducible GTPase 5 OS=Homo sapiens OX=9606 GN=IRGC PE=2 SV=1	26	50599	1	1	1	1	1.3	5.22	0.06
614	sp|P33993|MCM7_HUMAN	DNA replication licensing factor MCM7 OS=Homo sapiens OX=9606 GN=MCM7 PE=1 SV=4	24	81884	1	1	1	1	1.3	6.08	0.04
619	sp|Q86UK5|LBN_HUMAN	Limbin OS=Homo sapiens OX=9606 GN=EVC2 PE=1 SV=1	24	148825	1	1	1	1	1.3	6.53	0.02
590	sp|P25098|ARBK1_HUMAN	Beta-adrenergic receptor kinase 1 OS=Homo sapiens OX=9606 GN=GRK2 PE=1 SV=2	25	80321	1	1	1	1	1.3	6.89	0.04
373	sp|Q9Y4F1|FARP1_HUMAN	FERM, ARHGEF and pleckstrin domain-containing protein 1 OS=Homo sapiens OX=9606 GN=FARP1 PE=1 SV=1	54	119300	1	1	1	1	1.3	8.33	0.02
477	sp|O95625|ZBT11_HUMAN	Zinc finger and BTB domain-containing protein 11 OS=Homo sapiens OX=9606 GN=ZBTB11 PE=1 SV=2	39	121418	1	1	1	1	1.3	8.93	0.02
563	sp|Q9P2B7|CFA97_HUMAN	Cilia- and flagella-associated protein 97 OS=Homo sapiens OX=9606 GN=CFAP97 PE=1 SV=2	28	59781	1	1	1	1	1.3	9.12	0.05
577	sp|P11387|TOP1_HUMAN	DNA topoisomerase 1 OS=Homo sapiens OX=9606 GN=TOP1 PE=1 SV=2	27	91125	1	1	1	1	1.3	9.33	0.03
486	sp|Q8IYB3|SRRM1_HUMAN	Serine/arginine repetitive matrix protein 1 OS=Homo sapiens OX=9606 GN=SRRM1 PE=1 SV=2	38	102331	1	1	1	1	1.3	11.84	0.03
369	sp|P07996|TSP1_HUMAN	Thrombospondin-1 OS=Homo sapiens OX=9606 GN=THBS1 PE=1 SV=2	54	133291	1	1	1	1	1.4	4.71	0.02
436	sp|P35527|K1C9_HUMAN	Keratin, type I cytoskeletal 9 OS=Homo sapiens OX=9606 GN=KRT9 PE=1 SV=3	45	62255	1	1	1	1	1.4	5.14	0.05
603	sp|P49736|MCM2_HUMAN	DNA replication licensing factor MCM2 OS=Homo sapiens OX=9606 GN=MCM2 PE=1 SV=4	24	102516	1	1	1	1	1.4	5.34	0.03
342	sp|Q14315|FLNC_HUMAN	Filamin-C OS=Homo sapiens OX=9606 GN=FLNC PE=1 SV=3	61	293407	1	1	1	1	1.4	5.65	0.01
375	sp|P57678|GEMI4_HUMAN	Gem-associated protein 4 OS=Homo sapiens OX=9606 GN=GEMIN4 PE=1 SV=2	53	121728	1	1	1	1	1.4	5.7	0.02
552	sp|Q8WXE1|ATRIP_HUMAN	ATR-interacting protein OS=Homo sapiens OX=9606 GN=ATRIP PE=1 SV=1	29	87095	1	1	1	1	1.4	5.9	0.03
582	sp|Q9H089|LSG1_HUMAN	Large subunit GTPase 1 homolog OS=Homo sapiens OX=9606 GN=LSG1 PE=1 SV=2	26	75863	1	1	1	1	1.4	5.96	0.04
580	sp|O60427|FADS1_HUMAN	Acyl-CoA (8-3)-desaturase OS=Homo sapiens OX=9606 GN=FADS1 PE=1 SV=3	27	52216	1	1	1	1	1.4	8.98	0.06
558	sp|Q9H7N4|SFR19_HUMAN	Splicing factor, arginine/serine-rich 19 OS=Homo sapiens OX=9606 GN=SCAF1 PE=1 SV=3	28	139814	1	1	1	1	1.4	9.31	0.02
351	sp|Q13415|ORC1_HUMAN	Origin recognition complex subunit 1 OS=Homo sapiens OX=9606 GN=ORC1 PE=1 SV=2	58	98372	1	1	1	1	1.4	9.33	0.03
607	sp|Q9NRI5|DISC1_HUMAN	Disrupted in schizophrenia 1 protein OS=Homo sapiens OX=9606 GN=DISC1 PE=1 SV=3	24	94806	1	1	1	1	1.5	5.96	0.03
335	sp|Q8IXK0|PHC2_HUMAN	Polyhomeotic-like protein 2 OS=Homo sapiens OX=9606 GN=PHC2 PE=1 SV=1	63	91341	1	1	1	1	1.5	8.93	0.03
505	sp|Q9BRD0|BUD13_HUMAN	BUD13 homolog OS=Homo sapiens OX=9606 GN=BUD13 PE=1 SV=1	35	70535	1	1	1	1	1.5	9.86	0.04
634	sp|Q07343|PDE4B_HUMAN	cAMP-specific 3~,5~-cyclic phosphodiesterase 4B OS=Homo sapiens OX=9606 GN=PDE4B PE=1 SV=1	21	83918	1	1	1	1	1.6	5.09	0.03
304	sp|Q14112|NID2_HUMAN	Nidogen-2 OS=Homo sapiens OX=9606 GN=NID2 PE=1 SV=3	74	153952	2	2	1	1	1.6	5.09	0.04
576	sp|Q03252|LMNB2_HUMAN	Lamin-B2 OS=Homo sapiens OX=9606 GN=LMNB2 PE=1 SV=4	27	70020	1	1	1	1	1.6	5.5	0.04
615	sp|P17480|UBF1_HUMAN	Nucleolar transcription factor 1 OS=Homo sapiens OX=9606 GN=UBTF PE=1 SV=1	24	89692	1	1	1	1	1.6	5.63	0.03
589	sp|Q86W24|NAL14_HUMAN	NACHT, LRR and PYD domains-containing protein 14 OS=Homo sapiens OX=9606 GN=NLRP14 PE=1 SV=1	25	127617	1	1	1	1	1.6	6.18	0.02
393	sp|Q08945|SSRP1_HUMAN	FACT complex subunit SSRP1 OS=Homo sapiens OX=9606 GN=SSRP1 PE=1 SV=1	51	81367	1	1	1	1	1.6	6.45	0.04
261	sp|P13497|BMP1_HUMAN	Bone morphogenetic protein 1 OS=Homo sapiens OX=9606 GN=BMP1 PE=1 SV=2	87	113516	1	1	1	1	1.6	6.48	0.03
641	sp|Q7Z7L9|ZSCA2_HUMAN	Zinc finger and SCAN domain-containing protein 2 OS=Homo sapiens OX=9606 GN=ZSCAN2 PE=2 SV=2	19	71271	1	1	1	1	1.6	7.04	0.04
386	sp|P42166|LAP2A_HUMAN	Lamina-associated polypeptide 2, isoform alpha OS=Homo sapiens OX=9606 GN=TMPO PE=1 SV=2	52	76016	1	1	1	1	1.6	7.56	0.04
523	sp|Q9H4L4|SENP3_HUMAN	Sentrin-specific protease 3 OS=Homo sapiens OX=9606 GN=SENP3 PE=1 SV=2	31	65596	1	1	1	1	1.6	8.82	0.04
584	sp|Q86UP0|CAD24_HUMAN	Cadherin-24 OS=Homo sapiens OX=9606 GN=CDH24 PE=1 SV=1	26	88154	1	1	1	1	1.7	4.65	0.03
510	sp|O14545|TRAD1_HUMAN	TRAF-type zinc finger domain-containing protein 1 OS=Homo sapiens OX=9606 GN=TRAFD1 PE=1 SV=1	34	66226	1	1	1	1	1.7	5.19	0.04
508	sp|Q96P63|SPB12_HUMAN	Serpin B12 OS=Homo sapiens OX=9606 GN=SERPINB12 PE=1 SV=1	35	46646	1	1	1	1	1.7	5.36	0.06
525	sp|Q8TCG1|CIP2A_HUMAN	Protein CIP2A OS=Homo sapiens OX=9606 GN=CIP2A PE=1 SV=2	31	103318	2	2	1	1	1.7	5.85	0.03
450	sp|Q96GC9|VMP1_HUMAN	Vacuole membrane protein 1 OS=Homo sapiens OX=9606 GN=VMP1 PE=1 SV=1	43	46607	1	1	1	1	1.7	6.47	0.06
624	sp|Q8IX04|UEVLD_HUMAN	Ubiquitin-conjugating enzyme E2 variant 3 OS=Homo sapiens OX=9606 GN=UEVLD PE=1 SV=2	23	52516	1	1	1	1	1.7	6.61	0.06
600	sp|Q9NTN9|SEM4G_HUMAN	Semaphorin-4G OS=Homo sapiens OX=9606 GN=SEMA4G PE=1 SV=1	25	92751	1	1	1	1	1.7	8.1	0.03
568	sp|O00767|ACOD_HUMAN	Acyl-CoA desaturase OS=Homo sapiens OX=9606 GN=SCD PE=1 SV=2	28	41667	1	1	1	1	1.7	9.07	0.07
559	sp|O95793|STAU1_HUMAN	Double-stranded RNA-binding protein Staufen homolog 1 OS=Homo sapiens OX=9606 GN=STAU1 PE=1 SV=2	28	63428	1	1	1	1	1.7	9.46	0.05
481	sp|P13796|PLSL_HUMAN	Plastin-2 OS=Homo sapiens OX=9606 GN=LCP1 PE=1 SV=6	39	70814	1	1	1	1	1.8	5.29	0.04
206	sp|P27816|MAP4_HUMAN	Microtubule-associated protein 4 OS=Homo sapiens OX=9606 GN=MAP4 PE=1 SV=3	114	121443	2	2	1	1	1.8	5.32	0.05
529	sp|Q9H4L5|OSBL3_HUMAN	Oxysterol-binding protein-related protein 3 OS=Homo sapiens OX=9606 GN=OSBPL3 PE=1 SV=1	31	102130	1	1	1	1	1.8	6.42	0.03
469	sp|Q96RQ3|MCCA_HUMAN	Methylcrotonoyl-CoA carboxylase subunit alpha, mitochondrial OS=Homo sapiens OX=9606 GN=MCCC1 PE=1 SV=3	40	80935	1	1	1	1	1.8	7.66	0.04
617	sp|Q8N3X6|LCORL_HUMAN	Ligand-dependent nuclear receptor corepressor-like protein OS=Homo sapiens OX=9606 GN=LCORL PE=1 SV=4	24	67777	1	1	1	1	1.8	8.2	0.04
527	sp|Q99741|CDC6_HUMAN	Cell division control protein 6 homolog OS=Homo sapiens OX=9606 GN=CDC6 PE=1 SV=1	31	63650	1	1	1	1	1.8	9.64	0.05
496	sp|Q96ME7|ZN512_HUMAN	Zinc finger protein 512 OS=Homo sapiens OX=9606 GN=ZNF512 PE=1 SV=2	37	65724	1	1	1	1	1.8	9.8	0.04
534	sp|Q9NW68|BSDC1_HUMAN	BSD domain-containing protein 1 OS=Homo sapiens OX=9606 GN=BSDC1 PE=1 SV=1	30	47419	1	1	1	1	1.9	4.43	0.06
627	sp|Q13263|TIF1B_HUMAN	Transcription intermediary factor 1-beta OS=Homo sapiens OX=9606 GN=TRIM28 PE=1 SV=5	22	90261	1	1	1	1	1.9	5.52	0.03
498	sp|P13639|EF2_HUMAN	Elongation factor 2 OS=Homo sapiens OX=9606 GN=EEF2 PE=1 SV=4	37	96246	1	1	1	1	1.9	6.41	0.03
612	sp|Q1X8D7|LRC36_HUMAN	Leucine-rich repeat-containing protein 36 OS=Homo sapiens OX=9606 GN=LRRC36 PE=2 SV=2	24	84284	1	1	1	1	1.9	6.68	0.03
616	sp|P10243|MYBA_HUMAN	Myb-related protein A OS=Homo sapiens OX=9606 GN=MYBL1 PE=1 SV=2	24	86461	1	1	1	1	1.9	6.69	0.03
613	sp|P24752|THIL_HUMAN	Acetyl-CoA acetyltransferase, mitochondrial OS=Homo sapiens OX=9606 GN=ACAT1 PE=1 SV=1	24	45456	1	1	1	1	1.9	8.98	0.06
458	sp|Q9H5U6|ZCHC4_HUMAN	rRNA N6-adenosine-methyltransferase ZCCHC4 OS=Homo sapiens OX=9606 GN=ZCCHC4 PE=1 SV=3	41	60625	1	1	1	1	1.9	9.06	0.05
586	sp|Q5T2N8|ATD3C_HUMAN	ATPase family AAA domain-containing protein 3C OS=Homo sapiens OX=9606 GN=ATAD3C PE=2 SV=2	26	46635	1	1	1	1	1.9	9.37	0.06
531	sp|Q8WXI9|P66B_HUMAN	Transcriptional repressor p66-beta OS=Homo sapiens OX=9606 GN=GATAD2B PE=1 SV=1	31	65562	1	1	1	1	1.9	9.73	0.04
229	sp|P18206|VINC_HUMAN	Vinculin OS=Homo sapiens OX=9606 GN=VCL PE=1 SV=4	101	124292	2	2	1	1	2	5.5	0.05
623	sp|P08473|NEP_HUMAN	Neprilysin OS=Homo sapiens OX=9606 GN=MME PE=1 SV=2	23	86144	1	1	1	1	2	5.54	0.03
564	sp|Q9UMS4|PRP19_HUMAN	Pre-mRNA-processing factor 19 OS=Homo sapiens OX=9606 GN=PRPF19 PE=1 SV=1	28	55603	1	1	1	1	2	6.14	0.05
637	sp|P17844|DDX5_HUMAN	Probable ATP-dependent RNA helicase DDX5 OS=Homo sapiens OX=9606 GN=DDX5 PE=1 SV=1	20	69618	1	1	1	1	2	9.06	0.04
628	sp|Q7Z5H4|VN1R5_HUMAN	Vomeronasal type-1 receptor 5 OS=Homo sapiens OX=9606 GN=VN1R5 PE=2 SV=2	22	41265	1	1	1	1	2	9.35	0.07
340	sp|P55287|CAD11_HUMAN	Cadherin-11 OS=Homo sapiens OX=9606 GN=CDH11 PE=1 SV=2	61	88367	2	2	1	1	2.1	4.75	0.03
243	sp|Q9Y4L1|HYOU1_HUMAN	Hypoxia up-regulated protein 1 OS=Homo sapiens OX=9606 GN=HYOU1 PE=1 SV=1	94	111494	2	2	1	1	2.1	5.16	0.05
646	sp|Q6ZU15|SEP14_HUMAN	Septin-14 OS=Homo sapiens OX=9606 GN=SEPTIN14 PE=1 SV=2	14	50449	1	1	1	1	2.1	5.87	0.06
266	sp|Q9UQR1|ZN148_HUMAN	Zinc finger protein 148 OS=Homo sapiens OX=9606 GN=ZNF148 PE=1 SV=2	87	89548	1	1	1	1	2.1	6.03	0.03
547	sp|Q9Y6E2|BZW2_HUMAN	Basic leucine zipper and W2 domain-containing protein 2 OS=Homo sapiens OX=9606 GN=BZW2 PE=1 SV=1	29	48360	1	1	1	1	2.1	6.26	0.06
472	sp|P49711|CTCF_HUMAN	Transcriptional repressor CTCF OS=Homo sapiens OX=9606 GN=CTCF PE=1 SV=1	40	84272	1	1	1	1	2.1	6.51	0.03
459	sp|Q9UHB9|SRP68_HUMAN	Signal recognition particle subunit SRP68 OS=Homo sapiens OX=9606 GN=SRP68 PE=1 SV=2	41	71199	1	1	1	1	2.1	8.75	0.04
475	sp|Q8TDN4|CABL1_HUMAN	CDK5 and ABL1 enzyme substrate 1 OS=Homo sapiens OX=9606 GN=CABLES1 PE=1 SV=2	39	68241	1	1	1	1	2.1	9.32	0.04
604	sp|B2RXH4|BTBDI_HUMAN	BTB/POZ domain-containing protein 18 OS=Homo sapiens OX=9606 GN=BTBD18 PE=2 SV=1	24	78909	1	1	1	1	2.2	4.94	0.04
553	sp|P43686|PRS6B_HUMAN	26S proteasome regulatory subunit 6B OS=Homo sapiens OX=9606 GN=PSMC4 PE=1 SV=2	29	47451	1	1	1	1	2.2	5.09	0.06
570	sp|Q9BT22|ALG1_HUMAN	Chitobiosyldiphosphodolichol beta-mannosyltransferase OS=Homo sapiens OX=9606 GN=ALG1 PE=1 SV=2	27	53282	1	1	1	1	2.2	6.81	0.05
597	sp|Q9C037|TRIM4_HUMAN	E3 ubiquitin-protein ligase TRIM4 OS=Homo sapiens OX=9606 GN=TRIM4 PE=1 SV=2	25	58280	1	1	1	1	2.2	8.4	0.05
622	sp|Q9NTW7|ZF64B_HUMAN	Zinc finger protein 64 OS=Homo sapiens OX=9606 GN=ZFP64 PE=1 SV=3	23	74565	1	1	1	1	2.2	8.8	0.04
509	sp|O14874|BCKD_HUMAN	[3-methyl-2-oxobutanoate dehydrogenase [lipoamide]] kinase, mitochondrial OS=Homo sapiens OX=9606 GN=BCKDK PE=1 SV=2	34	46616	1	1	1	1	2.2	8.97	0.06
333	sp|Q9UHK0|NUFP1_HUMAN	Nuclear fragile X mental retardation-interacting protein 1 OS=Homo sapiens OX=9606 GN=NUFIP1 PE=1 SV=2	64	56663	1	1	1	1	2.2	9.21	0.05
599	sp|Q96PK6|RBM14_HUMAN	RNA-binding protein 14 OS=Homo sapiens OX=9606 GN=RBM14 PE=1 SV=2	25	69620	1	1	1	1	2.2	9.68	0.04
431	sp|Q5VTL8|PR38B_HUMAN	Pre-mRNA-splicing factor 38B OS=Homo sapiens OX=9606 GN=PRPF38B PE=1 SV=1	45	64657	1	1	1	1	2.2	10.54	0.05
416	sp|Q9UI12|VATH_HUMAN	V-type proton ATPase subunit H OS=Homo sapiens OX=9606 GN=ATP6V1H PE=1 SV=1	47	56417	1	1	1	1	2.3	6.07	0.05
640	sp|P24278|ZBT25_HUMAN	Zinc finger and BTB domain-containing protein 25 OS=Homo sapiens OX=9606 GN=ZBTB25 PE=1 SV=2	19	49757	1	1	1	1	2.3	6.09	0.06
189	sp|Q06210|GFPT1_HUMAN	Glutamine--fructose-6-phosphate aminotransferase [isomerizing] 1 OS=Homo sapiens OX=9606 GN=GFPT1 PE=1 SV=3	130	79555	1	1	1	1	2.3	6.66	0.04
225	sp|Q9Y2E5|MA2B2_HUMAN	Epididymis-specific alpha-mannosidase OS=Homo sapiens OX=9606 GN=MAN2B2 PE=1 SV=4	104	114193	1	1	1	1	2.3	6.74	0.03
490	sp|Q8N684|CPSF7_HUMAN	Cleavage and polyadenylation specificity factor subunit 7 OS=Homo sapiens OX=9606 GN=CPSF7 PE=1 SV=1	38	52189	1	1	1	1	2.3	7.82	0.06
425	sp|P61619|S61A1_HUMAN	Protein transport protein Sec61 subunit alpha isoform 1 OS=Homo sapiens OX=9606 GN=SEC61A1 PE=1 SV=2	46	52687	1	1	1	1	2.3	8.3	0.06
388	sp|P28288|ABCD3_HUMAN	ATP-binding cassette sub-family D member 3 OS=Homo sapiens OX=9606 GN=ABCD3 PE=1 SV=1	52	75941	2	2	1	1	2.3	9.41	0.08
417	sp|Q9NUL3|STAU2_HUMAN	Double-stranded RNA-binding protein Staufen homolog 2 OS=Homo sapiens OX=9606 GN=STAU2 PE=1 SV=2	47	62797	1	1	1	1	2.3	9.62	0.05
497	sp|Q6IQ21|ZN770_HUMAN	Zinc finger protein 770 OS=Homo sapiens OX=9606 GN=ZNF770 PE=1 SV=1	37	82008	1	1	1	1	2.3	9.64	0.04
543	sp|Q02818|NUCB1_HUMAN	Nucleobindin-1 OS=Homo sapiens OX=9606 GN=NUCB1 PE=1 SV=4	29	53846	1	1	1	1	2.4	5.15	0.05
503	sp|Q9Y5X1|SNX9_HUMAN	Sorting nexin-9 OS=Homo sapiens OX=9606 GN=SNX9 PE=1 SV=1	36	66949	1	1	1	1	2.4	5.4	0.04
539	sp|Q13309|SKP2_HUMAN	S-phase kinase-associated protein 2 OS=Homo sapiens OX=9606 GN=SKP2 PE=1 SV=2	30	48529	1	1	1	1	2.4	6.67	0.06
446	sp|Q01813|PFKAP_HUMAN	ATP-dependent 6-phosphofructokinase, platelet type OS=Homo sapiens OX=9606 GN=PFKP PE=1 SV=2	43	86454	1	1	1	1	2.4	7.5	0.03
513	sp|P00746|CFAD_HUMAN	Complement factor D OS=Homo sapiens OX=9606 GN=CFD PE=1 SV=5	33	27529	2	2	1	1	2.4	7.64	0.11
583	sp|Q15650|TRIP4_HUMAN	Activating signal cointegrator 1 OS=Homo sapiens OX=9606 GN=TRIP4 PE=1 SV=4	26	66960	1	1	1	1	2.4	8.05	0.04
434	sp|Q49A26|GLYR1_HUMAN	Putative oxidoreductase GLYR1 OS=Homo sapiens OX=9606 GN=GLYR1 PE=1 SV=4	45	61079	1	1	1	1	2.4	9.27	0.05
287	sp|Q4G0J3|LARP7_HUMAN	La-related protein 7 OS=Homo sapiens OX=9606 GN=LARP7 PE=1 SV=1	80	67143	2	2	1	1	2.4	9.57	0.04
354	sp|O94985|CSTN1_HUMAN	Calsyntenin-1 OS=Homo sapiens OX=9606 GN=CLSTN1 PE=1 SV=1	58	110978	1	1	1	1	2.5	4.81	0.03
390	sp|Q92643|GPI8_HUMAN	GPI-anchor transamidase OS=Homo sapiens OX=9606 GN=PIGK PE=1 SV=2	51	45508	1	1	1	1	2.5	5.76	0.06
403	sp|O43290|SNUT1_HUMAN	U4/U6.U5 tri-snRNP-associated protein 1 OS=Homo sapiens OX=9606 GN=SART1 PE=1 SV=1	49	90371	1	1	1	1	2.5	5.89	0.03
493	sp|P23526|SAHH_HUMAN	Adenosylhomocysteinase OS=Homo sapiens OX=9606 GN=AHCY PE=1 SV=4	37	48255	1	1	1	1	2.5	5.92	0.06
538	sp|O76094|SRP72_HUMAN	Signal recognition particle subunit SRP72 OS=Homo sapiens OX=9606 GN=SRP72 PE=1 SV=3	30	75130	1	1	1	1	2.5	9.31	0.04
588	sp|O60832|DKC1_HUMAN	H/ACA ribonucleoprotein complex subunit DKC1 OS=Homo sapiens OX=9606 GN=DKC1 PE=1 SV=3	26	58094	1	1	1	1	2.5	9.46	0.05
499	sp|P83369|LSM11_HUMAN	U7 snRNA-associated Sm-like protein LSm11 OS=Homo sapiens OX=9606 GN=LSM11 PE=1 SV=2	37	39647	1	1	1	1	2.5	10.99	0.07
522	sp|P30101|PDIA3_HUMAN	Protein disulfide-isomerase A3 OS=Homo sapiens OX=9606 GN=PDIA3 PE=1 SV=4	31	57146	1	1	1	1	2.6	5.98	0.05
621	sp|P37268|FDFT_HUMAN	Squalene synthase OS=Homo sapiens OX=9606 GN=FDFT1 PE=1 SV=1	23	48597	1	1	1	1	2.6	6.1	0.06
427	sp|P00352|AL1A1_HUMAN	Retinal dehydrogenase 1 OS=Homo sapiens OX=9606 GN=ALDH1A1 PE=1 SV=2	46	55454	1	1	1	1	2.6	6.3	0.05
546	sp|Q9UKT7|FBXL3_HUMAN	F-box/LRR-repeat protein 3 OS=Homo sapiens OX=9606 GN=FBXL3 PE=1 SV=1	29	49474	1	1	1	1	2.6	6.41	0.06
645	sp|O00634|NET3_HUMAN	Netrin-3 OS=Homo sapiens OX=9606 GN=NTN3 PE=1 SV=1	15	63650	1	1	1	1	2.6	9.2	0.05
504	sp|Q9NY93|DDX56_HUMAN	Probable ATP-dependent RNA helicase DDX56 OS=Homo sapiens OX=9606 GN=DDX56 PE=1 SV=1	36	62007	1	1	1	1	2.6	9.34	0.05
361	sp|Q14393|GAS6_HUMAN	Growth arrest-specific protein 6 OS=Homo sapiens OX=9606 GN=GAS6 PE=1 SV=3	56	76873	1	1	1	1	2.7	5.46	0.04
548	sp|Q9UNM6|PSD13_HUMAN	26S proteasome non-ATPase regulatory subunit 13 OS=Homo sapiens OX=9606 GN=PSMD13 PE=1 SV=2	29	43203	1	1	1	1	2.7	5.53	0.07
420	sp|P60228|EIF3E_HUMAN	Eukaryotic translation initiation factor 3 subunit E OS=Homo sapiens OX=9606 GN=EIF3E PE=1 SV=1	47	52587	1	1	1	1	2.7	5.71	0.06
234	sp|P12110|CO6A2_HUMAN	Collagen alpha-2(VI) chain OS=Homo sapiens OX=9606 GN=COL6A2 PE=1 SV=4	98	109709	1	1	1	1	2.7	5.85	0.03
476	sp|Q6SJ96|TBPL2_HUMAN	TATA box-binding protein-like protein 2 OS=Homo sapiens OX=9606 GN=TBPL2 PE=2 SV=1	39	41840	1	1	1	1	2.7	6.05	0.07
406	sp|Q7L3T8|SYPM_HUMAN	Probable proline--tRNA ligase, mitochondrial OS=Homo sapiens OX=9606 GN=PARS2 PE=1 SV=1	49	54255	2	2	1	1	2.7	8.45	0.11
395	sp|P19022|CADH2_HUMAN	Cadherin-2 OS=Homo sapiens OX=9606 GN=CDH2 PE=1 SV=4	51	100203	1	1	1	1	2.8	4.64	0.03
366	sp|P31350|RIR2_HUMAN	Ribonucleoside-diphosphate reductase subunit M2 OS=Homo sapiens OX=9606 GN=RRM2 PE=1 SV=1	56	45134	1	1	1	1	2.8	5.28	0.06
460	sp|Q6NZI2|CAVN1_HUMAN	Caveolae-associated protein 1 OS=Homo sapiens OX=9606 GN=CAVIN1 PE=1 SV=1	41	43450	1	1	1	1	2.8	5.51	0.07
487	sp|Q92546|RGP1_HUMAN	RAB6A-GEF complex partner protein 2 OS=Homo sapiens OX=9606 GN=RGP1 PE=1 SV=1	38	42942	1	1	1	1	2.8	5.65	0.07
492	sp|P51570|GALK1_HUMAN	Galactokinase OS=Homo sapiens OX=9606 GN=GALK1 PE=1 SV=1	37	42702	1	1	1	1	2.8	6.04	0.07
464	sp|P53582|MAP11_HUMAN	Methionine aminopeptidase 1 OS=Homo sapiens OX=9606 GN=METAP1 PE=1 SV=2	40	44100	1	1	1	1	2.8	6.75	0.07
133	sp|Q15063|POSTN_HUMAN	Periostin OS=Homo sapiens OX=9606 GN=POSTN PE=1 SV=2	170	93883	2	2	1	1	2.8	7.27	0.06
643	sp|Q17RR3|LIPR3_HUMAN	Pancreatic lipase-related protein 3 OS=Homo sapiens OX=9606 GN=PNLIPRP3 PE=2 SV=2	17	52961	1	1	1	1	2.8	8.56	0.06
382	sp|P56182|RRP1_HUMAN	Ribosomal RNA processing protein 1 homolog A OS=Homo sapiens OX=9606 GN=RRP1 PE=1 SV=1	53	53035	1	1	1	1	2.8	9.39	0.05
441	sp|Q13573|SNW1_HUMAN	SNW domain-containing protein 1 OS=Homo sapiens OX=9606 GN=SNW1 PE=1 SV=1	44	61514	1	1	1	1	2.8	9.53	0.05
482	sp|A6NED2|RCCD1_HUMAN	RCC1 domain-containing protein 1 OS=Homo sapiens OX=9606 GN=RCCD1 PE=1 SV=1	38	40453	1	1	1	1	2.9	5.18	0.07
502	sp|P10644|KAP0_HUMAN	cAMP-dependent protein kinase type I-alpha regulatory subunit OS=Homo sapiens OX=9606 GN=PRKAR1A PE=1 SV=1	36	43183	1	1	1	1	2.9	5.27	0.07
514	sp|P61158|ARP3_HUMAN	Actin-related protein 3 OS=Homo sapiens OX=9606 GN=ACTR3 PE=1 SV=3	33	47797	1	1	1	1	2.9	5.61	0.06
262	sp|Q8NHP8|PLBL2_HUMAN	Putative phospholipase B-like 2 OS=Homo sapiens OX=9606 GN=PLBD2 PE=1 SV=2	87	65886	1	1	1	1	2.9	6.34	0.04
448	sp|Q9H553|ALG2_HUMAN	Alpha-1,3/1,6-mannosyltransferase ALG2 OS=Homo sapiens OX=9606 GN=ALG2 PE=1 SV=1	43	47746	1	1	1	1	2.9	6.61	0.06
555	sp|Q14142|TRI14_HUMAN	Tripartite motif-containing protein 14 OS=Homo sapiens OX=9606 GN=TRIM14 PE=1 SV=2	29	50597	1	1	1	1	2.9	8.13	0.06
407	sp|Q9UK58|CCNL1_HUMAN	Cyclin-L1 OS=Homo sapiens OX=9606 GN=CCNL1 PE=1 SV=1	49	59996	1	1	1	1	2.9	10.71	0.05
602	sp|Q86WB0|NIPA_HUMAN	Nuclear-interacting partner of ALK OS=Homo sapiens OX=9606 GN=ZC3HC1 PE=1 SV=1	24	56366	1	1	1	1	3	5.44	0.05
396	sp|P48637|GSHB_HUMAN	Glutathione synthetase OS=Homo sapiens OX=9606 GN=GSS PE=1 SV=1	50	52523	1	1	1	1	3	5.67	0.06
598	sp|Q8WVM8|SCFD1_HUMAN	Sec1 family domain-containing protein 1 OS=Homo sapiens OX=9606 GN=SCFD1 PE=1 SV=4	25	72676	1	1	1	1	3	5.89	0.04
605	sp|Q9BV35|SCMC3_HUMAN	Calcium-binding mitochondrial carrier protein SCaMC-3 OS=Homo sapiens OX=9606 GN=SLC25A23 PE=1 SV=2	24	52573	1	1	1	1	3	6.85	0.06
400	sp|Q9NZN8|CNOT2_HUMAN	CCR4-NOT transcription complex subunit 2 OS=Homo sapiens OX=9606 GN=CNOT2 PE=1 SV=1	50	59871	1	1	1	1	3	7.23	0.05
303	sp|P05166|PCCB_HUMAN	Propionyl-CoA carboxylase beta chain, mitochondrial OS=Homo sapiens OX=9606 GN=PCCB PE=1 SV=3	74	58806	1	1	1	1	3	7.56	0.05
264	sp|Q52LJ0|FA98B_HUMAN	Protein FAM98B OS=Homo sapiens OX=9606 GN=FAM98B PE=1 SV=2	87	45918	1	1	1	1	3	8.88	0.06
545	sp|P05141|ADT2_HUMAN	ADP/ATP translocase 2 OS=Homo sapiens OX=9606 GN=SLC25A5 PE=1 SV=7	29	33059	1	1	1	1	3	9.71	0.09
318	sp|Q9NYL9|TMOD3_HUMAN	Tropomodulin-3 OS=Homo sapiens OX=9606 GN=TMOD3 PE=1 SV=1	68	39741	1	1	1	1	3.1	5.08	0.07
478	sp|Q9P289|STK26_HUMAN	Serine/threonine-protein kinase 26 OS=Homo sapiens OX=9606 GN=STK26 PE=1 SV=2	39	46785	1	1	1	1	3.1	5.16	0.06
165	sp|O14929|HAT1_HUMAN	Histone acetyltransferase type B catalytic subunit OS=Homo sapiens OX=9606 GN=HAT1 PE=1 SV=1	142	49880	2	2	1	1	3.1	5.52	0.12
227	sp|Q9UI42|CBPA4_HUMAN	Carboxypeptidase A4 OS=Homo sapiens OX=9606 GN=CPA4 PE=1 SV=2	103	47550	2	2	1	1	3.1	6.23	0.13
483	sp|P22234|PUR6_HUMAN	Multifunctional protein ADE2 OS=Homo sapiens OX=9606 GN=PAICS PE=1 SV=3	38	47790	1	1	1	1	3.1	6.95	0.06
518	sp|Q96HS1|PGAM5_HUMAN	Serine/threonine-protein phosphatase PGAM5, mitochondrial OS=Homo sapiens OX=9606 GN=PGAM5 PE=1 SV=2	32	32213	1	1	1	1	3.1	8.88	0.09
554	sp|Q9NV06|DCA13_HUMAN	DDB1- and CUL4-associated factor 13 OS=Homo sapiens OX=9606 GN=DCAF13 PE=1 SV=2	29	51996	1	1	1	1	3.1	9.3	0.06
511	sp|Q9H6F5|CCD86_HUMAN	Coiled-coil domain-containing protein 86 OS=Homo sapiens OX=9606 GN=CCDC86 PE=1 SV=1	34	40325	1	1	1	1	3.1	10.33	0.07
585	sp|Q9NUL7|DDX28_HUMAN	Probable ATP-dependent RNA helicase DDX28 OS=Homo sapiens OX=9606 GN=DDX28 PE=1 SV=2	26	59773	1	1	1	1	3.1	10.43	0.05
489	sp|Q96GA3|LTV1_HUMAN	Protein LTV1 homolog OS=Homo sapiens OX=9606 GN=LTV1 PE=1 SV=1	38	55049	1	1	1	1	3.2	4.8	0.05
418	sp|Q9BUL5|PHF23_HUMAN	PHD finger protein 23 OS=Homo sapiens OX=9606 GN=PHF23 PE=1 SV=1	47	44247	1	1	1	1	3.2	5.62	0.07
608	sp|P21695|GPDA_HUMAN	Glycerol-3-phosphate dehydrogenase [NAD(+)], cytoplasmic OS=Homo sapiens OX=9606 GN=GPD1 PE=1 SV=4	24	38171	1	1	1	1	3.2	5.81	0.08
130	sp|Q6UXH9|PAMR1_HUMAN	Inactive serine protease PAMR1 OS=Homo sapiens OX=9606 GN=PAMR1 PE=1 SV=1	175	82598	2	2	1	1	3.2	7.57	0.07
435	sp|Q01831|XPC_HUMAN	DNA repair protein complementing XP-C cells OS=Homo sapiens OX=9606 GN=XPC PE=1 SV=4	45	106743	1	1	1	1	3.2	9.03	0.03
601	sp|Q96MM3|ZFP42_HUMAN	Zinc finger protein 42 homolog OS=Homo sapiens OX=9606 GN=ZFP42 PE=1 SV=2	25	35521	1	1	1	1	3.2	9.12	0.08
471	sp|Q9NRR5|UBQL4_HUMAN	Ubiquilin-4 OS=Homo sapiens OX=9606 GN=UBQLN4 PE=1 SV=2	40	63869	1	1	1	1	3.3	5.14	0.05
535	sp|Q9Y266|NUDC_HUMAN	Nuclear migration protein nudC OS=Homo sapiens OX=9606 GN=NUDC PE=1 SV=1	30	38276	1	1	1	1	3.3	5.27	0.08
630	sp|Q9H871|RMD5A_HUMAN	E3 ubiquitin-protein transferase RMND5A OS=Homo sapiens OX=9606 GN=RMND5A PE=1 SV=1	22	44819	1	1	1	1	3.3	5.7	0.07
433	sp|O95396|MOCS3_HUMAN	Adenylyltransferase and sulfurtransferase MOCS3 OS=Homo sapiens OX=9606 GN=MOCS3 PE=1 SV=1	45	50550	1	1	1	1	3.3	5.85	0.06
569	sp|P58317|ZN121_HUMAN	Zinc finger protein 121 OS=Homo sapiens OX=9606 GN=ZNF121 PE=3 SV=2	27	46148	1	1	1	1	3.3	8.37	0.06
286	sp|Q15427|SF3B4_HUMAN	Splicing factor 3B subunit 4 OS=Homo sapiens OX=9606 GN=SF3B4 PE=1 SV=1	80	44414	1	1	1	1	3.3	8.54	0.07
540	sp|P0DN76|U2AF5_HUMAN	Splicing factor U2AF 35 kDa subunit-like protein OS=Homo sapiens OX=9606 GN=U2AF1L5 PE=1 SV=1	30	28368	1	1	1	1	3.3	9.09	0.1
507	sp|Q96EY1|DNJA3_HUMAN	DnaJ homolog subfamily A member 3, mitochondrial OS=Homo sapiens OX=9606 GN=DNAJA3 PE=1 SV=2	35	53083	1	1	1	1	3.3	9.37	0.05
488	sp|Q99848|EBP2_HUMAN	Probable rRNA-processing protein EBP2 OS=Homo sapiens OX=9606 GN=EBNA1BP2 PE=1 SV=2	38	34887	1	1	1	1	3.3	10.1	0.08
533	sp|Q8N9M1|CS047_HUMAN	Uncharacterized protein C19orf47 OS=Homo sapiens OX=9606 GN=C19orf47 PE=1 SV=1	30	44890	1	1	1	1	3.3	10.12	0.07
445	sp|P17980|PRS6A_HUMAN	26S proteasome regulatory subunit 6A OS=Homo sapiens OX=9606 GN=PSMC3 PE=1 SV=3	44	49458	2	2	1	1	3.4	5.13	0.12
256	sp|Q9ULV4|COR1C_HUMAN	Coronin-1C OS=Homo sapiens OX=9606 GN=CORO1C PE=1 SV=1	90	53899	1	1	1	1	3.4	6.65	0.05
550	sp|Q86V85|GP180_HUMAN	Integral membrane protein GPR180 OS=Homo sapiens OX=9606 GN=GPR180 PE=2 SV=1	29	50104	1	1	1	1	3.4	7.01	0.06
516	sp|Q6DD87|ZN787_HUMAN	Zinc finger protein 787 OS=Homo sapiens OX=9606 GN=ZNF787 PE=1 SV=4	32	41429	1	1	1	1	3.4	8.25	0.07
517	sp|Q4V339|CBWD6_HUMAN	COBW domain-containing protein 6 OS=Homo sapiens OX=9606 GN=CBWD6 PE=3 SV=1	32	44336	1	1	1	1	3.5	4.76	0.07
467	sp|O75830|SPI2_HUMAN	Serpin I2 OS=Homo sapiens OX=9606 GN=SERPINI2 PE=1 SV=1	40	46287	1	1	1	1	3.5	5.08	0.06
609	sp|Q14565|DMC1_HUMAN	Meiotic recombination protein DMC1/LIM15 homolog OS=Homo sapiens OX=9606 GN=DMC1 PE=1 SV=2	24	37828	1	1	1	1	3.5	5.62	0.08
572	sp|Q9NP66|HM20A_HUMAN	High mobility group protein 20A OS=Homo sapiens OX=9606 GN=HMG20A PE=1 SV=1	27	40119	1	1	1	1	3.5	6.08	0.07
437	sp|O43159|RRP8_HUMAN	Ribosomal RNA-processing protein 8 OS=Homo sapiens OX=9606 GN=RRP8 PE=1 SV=2	45	51424	1	1	1	1	3.5	9.51	0.06
595	sp|Q969V3|NCLN_HUMAN	Nicalin OS=Homo sapiens OX=9606 GN=NCLN PE=1 SV=2	25	63106	1	1	1	1	3.6	6.4	0.05
579	sp|Q9UNH7|SNX6_HUMAN	Sorting nexin-6 OS=Homo sapiens OX=9606 GN=SNX6 PE=1 SV=1	27	46905	1	1	1	1	3.7	5.81	0.06
367	sp|P35250|RFC2_HUMAN	Replication factor C subunit 2 OS=Homo sapiens OX=9606 GN=RFC2 PE=1 SV=3	56	39588	1	1	1	1	3.7	6.04	0.07
592	sp|P13765|DOB_HUMAN	HLA class II histocompatibility antigen, DO beta chain OS=Homo sapiens OX=9606 GN=HLA-DOB PE=1 SV=1	25	31088	1	1	1	1	3.7	6.31	0.09
578	sp|P43034|LIS1_HUMAN	Platelet-activating factor acetylhydrolase IB subunit alpha OS=Homo sapiens OX=9606 GN=PAFAH1B1 PE=1 SV=2	27	47178	1	1	1	1	3.7	6.97	0.06
295	sp|Q5SQN1|SNP47_HUMAN	Synaptosomal-associated protein 47 OS=Homo sapiens OX=9606 GN=SNAP47 PE=1 SV=3	77	52814	1	1	1	1	3.7	8.87	0.06
236	sp|Q13409|DC1I2_HUMAN	Cytoplasmic dynein 1 intermediate chain 2 OS=Homo sapiens OX=9606 GN=DYNC1I2 PE=1 SV=3	96	71811	1	1	1	1	3.8	5.08	0.04
575	sp|O15541|R113A_HUMAN	E3 ubiquitin-protein ligase RNF113A OS=Homo sapiens OX=9606 GN=RNF113A PE=1 SV=1	27	39504	1	1	1	1	3.8	5.51	0.07
635	sp|Q6ZUT1|NKAP1_HUMAN	Uncharacterized protein NKAPD1 OS=Homo sapiens OX=9606 GN=NKAPD1 PE=1 SV=2	21	34089	1	1	1	1	3.8	9.73	0.09
320	sp|Q14103|HNRPD_HUMAN	Heterogeneous nuclear ribonucleoprotein D0 OS=Homo sapiens OX=9606 GN=HNRNPD PE=1 SV=1	67	38581	2	2	1	1	3.9	7.62	0.08
537	sp|Q96EZ8|MCRS1_HUMAN	Microspherule protein 1 OS=Homo sapiens OX=9606 GN=MCRS1 PE=1 SV=1	30	51999	1	1	1	1	3.9	9.41	0.06
350	sp|Q96D15|RCN3_HUMAN	Reticulocalbin-3 OS=Homo sapiens OX=9606 GN=RCN3 PE=1 SV=1	58	37470	1	1	1	1	4	4.74	0.08
408	sp|P53041|PPP5_HUMAN	Serine/threonine-protein phosphatase 5 OS=Homo sapiens OX=9606 GN=PPP5C PE=1 SV=1	48	57412	1	1	1	1	4	5.88	0.05
413	sp|Q96HY6|DDRGK_HUMAN	DDRGK domain-containing protein 1 OS=Homo sapiens OX=9606 GN=DDRGK1 PE=1 SV=2	48	35589	1	1	1	1	4.1	5.12	0.08
542	sp|Q9H4B6|SAV1_HUMAN	Protein salvador homolog 1 OS=Homo sapiens OX=9606 GN=SAV1 PE=1 SV=2	29	44720	1	1	1	1	4.2	9.12	0.07
317	sp|Q13148|TADBP_HUMAN	TAR DNA-binding protein 43 OS=Homo sapiens OX=9606 GN=TARDBP PE=1 SV=1	68	45053	1	1	1	1	4.3	5.85	0.06
574	sp|P10075|GLI4_HUMAN	Zinc finger protein GLI4 OS=Homo sapiens OX=9606 GN=GLI4 PE=1 SV=2	27	42031	1	1	1	1	4.3	9.13	0.07
442	sp|O15504|NUP42_HUMAN	Nucleoporin NUP42 OS=Homo sapiens OX=9606 GN=NUP42 PE=1 SV=1	44	45015	1	1	1	1	4.5	9.25	0.06
412	sp|O76071|CIAO1_HUMAN	Probable cytosolic iron-sulfur protein assembly protein CIAO1 OS=Homo sapiens OX=9606 GN=CIAO1 PE=1 SV=1	48	38842	1	1	1	1	4.7	4.81	0.08
428	sp|Q9Y646|CBPQ_HUMAN	Carboxypeptidase Q OS=Homo sapiens OX=9606 GN=CPQ PE=1 SV=1	46	52083	1	1	1	1	4.7	5.79	0.06
566	sp|A4D1E9|GTPBA_HUMAN	GTP-binding protein 10 OS=Homo sapiens OX=9606 GN=GTPBP10 PE=1 SV=1	28	43191	1	1	1	1	4.7	9.12	0.07
501	sp|Q15287|RNPS1_HUMAN	RNA-binding protein with serine-rich domain 1 OS=Homo sapiens OX=9606 GN=RNPS1 PE=1 SV=1	37	34188	1	1	1	1	4.9	11.85	0.09
394	sp|Q969S2|NEIL2_HUMAN	Endonuclease 8-like 2 OS=Homo sapiens OX=9606 GN=NEIL2 PE=1 SV=3	51	37203	1	1	1	1	5.1	6.32	0.08
581	sp|P60174|TPIS_HUMAN	Triosephosphate isomerase OS=Homo sapiens OX=9606 GN=TPI1 PE=1 SV=3	26	31057	1	1	1	1	5.2	5.65	0.09
401	sp|Q99988|GDF15_HUMAN	Growth/differentiation factor 15 OS=Homo sapiens OX=9606 GN=GDF15 PE=1 SV=3	50	34632	1	1	1	1	5.2	9.79	0.08
591	sp|Q6NXT2|H3C_HUMAN	Histone H3.3C OS=Homo sapiens OX=9606 GN=H3F3C PE=1 SV=3	25	15318	1	1	1	1	5.2	11.1	0.19
426	sp|P23396|RS3_HUMAN	40S ribosomal protein S3 OS=Homo sapiens OX=9606 GN=RPS3 PE=1 SV=2	46	26842	1	1	1	1	5.3	9.68	0.11
463	sp|P05388|RLA0_HUMAN	60S acidic ribosomal protein P0 OS=Homo sapiens OX=9606 GN=RPLP0 PE=1 SV=1	40	34423	1	1	1	1	5.4	5.71	0.09
484	sp|Q96ER9|MITOK_HUMAN	Mitochondrial potassium channel OS=Homo sapiens OX=9606 GN=CCDC51 PE=1 SV=2	38	46011	1	1	1	1	5.4	8.3	0.06
384	sp|Q12841|FSTL1_HUMAN	Follistatin-related protein 1 OS=Homo sapiens OX=9606 GN=FSTL1 PE=1 SV=1	52	36103	1	1	1	1	5.5	5.39	0.08
642	sp|O95988|TCL1B_HUMAN	T-cell leukemia/lymphoma protein 1B OS=Homo sapiens OX=9606 GN=TCL1B PE=1 SV=1	19	14836	1	1	1	1	5.5	6.84	0.2
212	sp|P07711|CATL1_HUMAN	Cathepsin L1 OS=Homo sapiens OX=9606 GN=CTSL PE=1 SV=2	111	37996	2	2	1	1	5.7	5.31	0.16
409	sp|Q92743|HTRA1_HUMAN	Serine protease HTRA1 OS=Homo sapiens OX=9606 GN=HTRA1 PE=1 SV=1	48	52167	1	1	1	1	5.8	8.09	0.06
207	sp|P10915|HPLN1_HUMAN	Hyaluronan and proteoglycan link protein 1 OS=Homo sapiens OX=9606 GN=HAPLN1 PE=2 SV=2	114	40767	1	1	1	1	5.9	7.1	0.07
237	sp|Q14257|RCN2_HUMAN	Reticulocalbin-2 OS=Homo sapiens OX=9606 GN=RCN2 PE=1 SV=1	96	36911	1	1	1	1	6	4.26	0.08
251	sp|P00338|LDHA_HUMAN	L-lactate dehydrogenase A chain OS=Homo sapiens OX=9606 GN=LDHA PE=1 SV=2	92	36950	1	1	1	1	6	8.44	0.08
283	sp|P09486|SPRC_HUMAN	SPARC OS=Homo sapiens OX=9606 GN=SPARC PE=1 SV=1	81	35465	2	2	1	1	6.3	4.73	0.08
633	sp|Q9BS40|LXN_HUMAN	Latexin OS=Homo sapiens OX=9606 GN=LXN PE=1 SV=2	21	25848	1	1	1	1	6.3	5.54	0.11
314	sp|Q6IBS0|TWF2_HUMAN	Twinfilin-2 OS=Homo sapiens OX=9606 GN=TWF2 PE=1 SV=2	68	39751	1	1	1	1	6.3	6.37	0.07
301	sp|Q99538|LGMN_HUMAN	Legumain OS=Homo sapiens OX=9606 GN=LGMN PE=1 SV=1	75	49779	2	2	1	1	6.9	6.07	0.12
440	sp|P27797|CALR_HUMAN	Calreticulin OS=Homo sapiens OX=9606 GN=CALR PE=1 SV=1	44	48283	1	1	1	1	7	4.29	0.06
280	sp|P63104|1433Z_HUMAN	14-3-3 protein zeta/delta OS=Homo sapiens OX=9606 GN=YWHAZ PE=1 SV=1	82	27899	1	1	1	1	7.3	4.73	0.11
620	sp|Q8TBR4|ST3L4_HUMAN	Putative STAG3-like protein 4 OS=Homo sapiens OX=9606 GN=STAG3L4 PE=5 SV=1	24	17295	1	1	1	1	7.3	5.92	0.17
201	sp|P60900|PSA6_HUMAN	Proteasome subunit alpha type-6 OS=Homo sapiens OX=9606 GN=PSMA6 PE=1 SV=1	117	27838	2	2	1	1	7.3	6.34	0.22
415	sp|P46776|RL27A_HUMAN	60S ribosomal protein L27a OS=Homo sapiens OX=9606 GN=RPL27A PE=1 SV=2	48	16665	1	1	1	1	7.4	11	0.18
279	sp|P08758|ANXA5_HUMAN	Annexin A5 OS=Homo sapiens OX=9606 GN=ANXA5 PE=1 SV=2	83	35971	1	1	1	1	7.8	4.94	0.08
524	sp|P62913|RL11_HUMAN	60S ribosomal protein L11 OS=Homo sapiens OX=9606 GN=RPL11 PE=1 SV=2	31	20468	1	1	1	1	7.9	9.64	0.14
281	sp|P28074|PSB5_HUMAN	Proteasome subunit beta type-5 OS=Homo sapiens OX=9606 GN=PSMB5 PE=1 SV=3	82	28633	1	1	1	1	8	6.43	0.1
521	sp|Q14019|COTL1_HUMAN	Coactosin-like protein OS=Homo sapiens OX=9606 GN=COTL1 PE=1 SV=3	32	16049	1	1	1	1	8.5	5.54	0.18
632	sp|Q9BQI0|AIF1L_HUMAN	Allograft inflammatory factor 1-like OS=Homo sapiens OX=9606 GN=AIF1L PE=1 SV=1	22	17114	1	1	1	1	8.7	6.63	0.17
565	sp|P47914|RL29_HUMAN	60S ribosomal protein L29 OS=Homo sapiens OX=9606 GN=RPL29 PE=1 SV=2	28	17798	1	1	1	1	9.4	11.66	0.17
209	sp|P06748|NPM_HUMAN	Nucleophosmin OS=Homo sapiens OX=9606 GN=NPM1 PE=1 SV=2	113	32726	2	2	1	1	9.5	4.64	0.19
380	sp|Q9H0U4|RAB1B_HUMAN	Ras-related protein Rab-1B OS=Homo sapiens OX=9606 GN=RAB1B PE=1 SV=1	53	22328	1	1	1	1	9.5	5.55	0.13
358	sp|O75629|CREG1_HUMAN	Protein CREG1 OS=Homo sapiens OX=9606 GN=CREG1 PE=1 SV=1	57	24173	1	1	1	1	9.5	7.05	0.12
240	sp|P09936|UCHL1_HUMAN	Ubiquitin carboxyl-terminal hydrolase isozyme L1 OS=Homo sapiens OX=9606 GN=UCHL1 PE=1 SV=2	95	25151	3	3	1	1	11.2	5.33	0.39
347	sp|O14950|ML12B_HUMAN	Myosin regulatory light chain 12B OS=Homo sapiens OX=9606 GN=MYL12B PE=1 SV=2	59	19824	1	1	1	1	11.6	4.71	0.15
432	sp|P24844|MYL9_HUMAN	Myosin regulatory light polypeptide 9 OS=Homo sapiens OX=9606 GN=MYL9 PE=1 SV=4	45	19871	1	1	1	1	11.6	4.8	0.15
192	sp|P01034|CYTC_HUMAN	Cystatin-C OS=Homo sapiens OX=9606 GN=CST3 PE=1 SV=1	129	16017	3	3	1	1	11.6	9	0.41
111	sp|P09382|LEG1_HUMAN	Galectin-1 OS=Homo sapiens OX=9606 GN=LGALS1 PE=1 SV=2	207	15048	3	3	1	1	11.9	5.34	0.43
235	sp|P09211|GSTP1_HUMAN	Glutathione S-transferase P OS=Homo sapiens OX=9606 GN=GSTP1 PE=1 SV=2	98	23569	2	2	1	1	12.4	5.43	0.27
636	sp|P0C0P6|NPS_HUMAN	Neuropeptide S OS=Homo sapiens OX=9606 GN=NPS PE=3 SV=1	20	10210	1	1	1	1	14.6	10.3	0.29
186	sp|P0DP23|CALM1_HUMAN	Calmodulin-1 OS=Homo sapiens OX=9606 GN=CALM1 PE=1 SV=1	133	16827	3	3	1	1	14.8	4.09	0.62
276	sp|P31949|S10AB_HUMAN	Protein S100-A11 OS=Homo sapiens OX=9606 GN=S100A11 PE=1 SV=2	83	11847	1	1	1	1	15.2	6.56	0.25
322	sp|P45877|PPIC_HUMAN	Peptidyl-prolyl cis-trans isomerase C OS=Homo sapiens OX=9606 GN=PPIC PE=1 SV=1	67	22863	1	1	1	1	16	8.48	0.13
332	sp|P23528|COF1_HUMAN	Cofilin-1 OS=Homo sapiens OX=9606 GN=CFL1 PE=1 SV=3	64	18719	1	1	1	1	16.9	8.22	0.16
254	sp|P13693|TCTP_HUMAN	Translationally-controlled tumor protein OS=Homo sapiens OX=9606 GN=TPT1 PE=1 SV=1	91	19697	1	1	1	1	27.3	4.84	0.15
629	sp|Q07654|TFF3_HUMAN	Trefoil factor 3 OS=Homo sapiens OX=9606 GN=TFF3 PE=1 SV=2	22	10687	1	1	1	1	37.2	6.52	0.28
383	sp|O15230|LAMA5_HUMAN	Laminin subunit alpha-5 OS=Homo sapiens OX=9606 GN=LAMA5 PE=1 SV=8	53	412023	2	2	2	2	0.5	6.66	0.01
397	sp|Q14204|DYHC1_HUMAN	Cytoplasmic dynein 1 heavy chain 1 OS=Homo sapiens OX=9606 GN=DYNC1H1 PE=1 SV=5	50	534809	2	2	2	2	0.6	6.01	0.01
473	sp|P18583|SON_HUMAN	Protein SON OS=Homo sapiens OX=9606 GN=SON PE=1 SV=4	40	264063	2	2	2	2	1.1	5.5	0.02
128	sp|P12111|CO6A3_HUMAN	Collagen alpha-3(VI) chain OS=Homo sapiens OX=9606 GN=COL6A3 PE=1 SV=5	178	345167	3	3	2	2	1.1	6.26	0.03
625	sp|Q16832|DDR2_HUMAN	Discoidin domain-containing receptor 2 OS=Homo sapiens OX=9606 GN=DDR2 PE=1 SV=2	23	97586	2	2	2	2	1.3	5.2	0.06
348	sp|Q6P4R8|NFRKB_HUMAN	Nuclear factor related to kappa-B-binding protein OS=Homo sapiens OX=9606 GN=NFRKB PE=1 SV=2	59	139372	2	2	2	2	1.6	9.29	0.04
402	sp|Q68CP9|ARID2_HUMAN	AT-rich interactive domain-containing protein 2 OS=Homo sapiens OX=9606 GN=ARID2 PE=1 SV=2	50	198921	2	2	2	2	1.7	7.08	0.03
259	sp|O60264|SMCA5_HUMAN	SWI/SNF-related matrix-associated actin-dependent regulator of chromatin subfamily A member 5 OS=Homo sapiens OX=9606 GN=SMARCA5 PE=1 SV=1	88	122513	3	3	2	2	1.8	8.27	0.07
430	sp|O00410|IPO5_HUMAN	Importin-5 OS=Homo sapiens OX=9606 GN=IPO5 PE=1 SV=4	45	125032	2	2	2	2	1.9	4.83	0.05
343	sp|Q9ULU4|PKCB1_HUMAN	Protein kinase C-binding protein 1 OS=Homo sapiens OX=9606 GN=ZMYND8 PE=1 SV=2	60	133206	2	2	2	2	1.9	6.83	0.04
336	sp|O15042|SR140_HUMAN	U2 snRNP-associated SURP motif-containing protein OS=Homo sapiens OX=9606 GN=U2SURP PE=1 SV=2	62	118675	2	2	2	2	1.9	8.59	0.05
306	sp|Q14692|BMS1_HUMAN	Ribosome biogenesis protein BMS1 homolog OS=Homo sapiens OX=9606 GN=BMS1 PE=1 SV=1	73	146571	3	3	2	2	2	6.04	0.06
370	sp|Q14562|DHX8_HUMAN	ATP-dependent RNA helicase DHX8 OS=Homo sapiens OX=9606 GN=DHX8 PE=1 SV=1	54	140082	2	2	2	2	2	8.54	0.04
360	sp|Q9H0A0|NAT10_HUMAN	RNA cytidine acetyltransferase OS=Homo sapiens OX=9606 GN=NAT10 PE=1 SV=2	57	116569	2	2	2	2	2.1	8.5	0.05
379	sp|O60244|MED14_HUMAN	Mediator of RNA polymerase II transcription subunit 14 OS=Homo sapiens OX=9606 GN=MED14 PE=1 SV=2	53	161987	2	2	2	2	2.1	8.97	0.04
315	sp|Q12872|SFSWA_HUMAN	Splicing factor, suppressor of white-apricot homolog OS=Homo sapiens OX=9606 GN=SFSWAP PE=1 SV=3	68	105157	3	3	2	2	2.2	8.11	0.09
216	sp|Q9NYV4|CDK12_HUMAN	Cyclin-dependent kinase 12 OS=Homo sapiens OX=9606 GN=CDK12 PE=1 SV=2	109	164738	2	2	2	2	2.2	9.46	0.04
312	sp|Q14004|CDK13_HUMAN	Cyclin-dependent kinase 13 OS=Homo sapiens OX=9606 GN=CDK13 PE=1 SV=2	70	165564	3	3	2	2	2.3	9.71	0.05
385	sp|Q99459|CDC5L_HUMAN	Cell division cycle 5-like protein OS=Homo sapiens OX=9606 GN=CDC5L PE=1 SV=2	52	92422	2	2	2	2	2.5	8.22	0.06
474	sp|Q16513|PKN2_HUMAN	Serine/threonine-protein kinase N2 OS=Homo sapiens OX=9606 GN=PKN2 PE=1 SV=1	39	112820	2	2	2	2	2.6	5.95	0.05
494	sp|Q6ZNB6|NFXL1_HUMAN	NF-X1-type zinc finger protein NFXL1 OS=Homo sapiens OX=9606 GN=NFXL1 PE=1 SV=2	37	107713	2	2	2	2	2.6	8.85	0.05
260	sp|Q7L014|DDX46_HUMAN	Probable ATP-dependent RNA helicase DDX46 OS=Homo sapiens OX=9606 GN=DDX46 PE=1 SV=2	87	117803	2	2	2	2	2.7	9.33	0.05
248	sp|Q9NXF1|TEX10_HUMAN	Testis-expressed protein 10 OS=Homo sapiens OX=9606 GN=TEX10 PE=1 SV=2	93	106349	2	2	2	2	2.8	9.43	0.06
454	sp|P05165|PCCA_HUMAN	Propionyl-CoA carboxylase alpha chain, mitochondrial OS=Homo sapiens OX=9606 GN=PCCA PE=1 SV=4	42	80635	2	2	2	2	2.9	7.24	0.07
391	sp|P09874|PARP1_HUMAN	Poly [ADP-ribose] polymerase 1 OS=Homo sapiens OX=9606 GN=PARP1 PE=1 SV=4	51	113811	2	2	2	2	3	8.99	0.05
364	sp|Q15029|U5S1_HUMAN	116 kDa U5 small nuclear ribonucleoprotein component OS=Homo sapiens OX=9606 GN=EFTUD2 PE=1 SV=1	56	110336	2	2	2	2	3.2	4.84	0.05
491	sp|P61163|ACTZ_HUMAN	Alpha-centractin OS=Homo sapiens OX=9606 GN=ACTR1A PE=1 SV=1	37	42701	2	2	2	2	3.2	6.19	0.14
151	sp|P11047|LAMC1_HUMAN	Laminin subunit gamma-1 OS=Homo sapiens OX=9606 GN=LAMC1 PE=1 SV=3	154	183191	2	2	2	2	3.3	5.01	0.03
331	sp|Q8N1F7|NUP93_HUMAN	Nuclear pore complex protein Nup93 OS=Homo sapiens OX=9606 GN=NUP93 PE=1 SV=2	65	93943	3	3	2	2	3.4	5.5	0.06
404	sp|P51114|FXR1_HUMAN	Fragile X mental retardation syndrome-related protein 1 OS=Homo sapiens OX=9606 GN=FXR1 PE=1 SV=3	49	70020	2	2	2	2	3.4	5.84	0.08
544	sp|O43663|PRC1_HUMAN	Protein regulator of cytokinesis 1 OS=Homo sapiens OX=9606 GN=PRC1 PE=1 SV=2	29	72246	2	2	2	2	3.4	6.29	0.08
193	sp|Q96P47|AGAP3_HUMAN	Arf-GAP with GTPase, ANK repeat and PH domain-containing protein 3 OS=Homo sapiens OX=9606 GN=AGAP3 PE=1 SV=2	125	95898	2	2	2	2	3.4	8.22	0.06
422	sp|Q9BQ39|DDX50_HUMAN	ATP-dependent RNA helicase DDX50 OS=Homo sapiens OX=9606 GN=DDX50 PE=1 SV=1	47	83084	2	2	2	2	3.4	9.26	0.07
444	sp|O14980|XPO1_HUMAN	Exportin-1 OS=Homo sapiens OX=9606 GN=XPO1 PE=1 SV=1	44	124447	2	2	2	2	3.5	5.71	0.05
363	sp|Q8TDD1|DDX54_HUMAN	ATP-dependent RNA helicase DDX54 OS=Homo sapiens OX=9606 GN=DDX54 PE=1 SV=2	56	98819	2	2	2	2	3.5	10.03	0.06
485	sp|Q13547|HDAC1_HUMAN	Histone deacetylase 1 OS=Homo sapiens OX=9606 GN=HDAC1 PE=1 SV=1	38	55638	2	2	2	2	3.7	5.31	0.11
172	sp|Q15003|CND2_HUMAN	Condensin complex subunit 2 OS=Homo sapiens OX=9606 GN=NCAPH PE=1 SV=3	137	83310	3	3	2	2	3.8	4.92	0.11
387	sp|O00462|MANBA_HUMAN	Beta-mannosidase OS=Homo sapiens OX=9606 GN=MANBA PE=1 SV=3	52	101800	2	2	2	2	3.8	5.33	0.06
297	sp|Q9NSB2|KRT84_HUMAN	Keratin, type II cuticular Hb4 OS=Homo sapiens OX=9606 GN=KRT84 PE=2 SV=2	76	65942	3	3	2	2	3.8	7.75	0.09
316	sp|Q9NZI8|IF2B1_HUMAN	Insulin-like growth factor 2 mRNA-binding protein 1 OS=Homo sapiens OX=9606 GN=IGF2BP1 PE=1 SV=2	68	63783	2	2	2	2	3.8	9.26	0.09
414	sp|P54136|SYRC_HUMAN	Arginine--tRNA ligase, cytoplasmic OS=Homo sapiens OX=9606 GN=RARS1 PE=1 SV=2	48	76129	2	2	2	2	3.9	6.26	0.08
439	sp|Q5JTW2|CEP78_HUMAN	Centrosomal protein of 78 kDa OS=Homo sapiens OX=9606 GN=CEP78 PE=1 SV=1	44	77204	2	2	2	2	3.9	8.47	0.08
411	sp|Q86YR5|GPSM1_HUMAN	G-protein-signaling modulator 1 OS=Homo sapiens OX=9606 GN=GPSM1 PE=1 SV=2	48	75091	2	2	2	2	4	6.1	0.08
337	sp|Q96GQ5|RUS1_HUMAN	RUS1 family protein C16orf58 OS=Homo sapiens OX=9606 GN=C16orf58 PE=1 SV=2	62	51441	2	2	2	2	4.3	6.47	0.12
419	sp|Q15397|PUM3_HUMAN	Pumilio homolog 3 OS=Homo sapiens OX=9606 GN=PUM3 PE=1 SV=3	47	73937	2	2	2	2	4.3	9.65	0.08
182	sp|P11021|BIP_HUMAN	Endoplasmic reticulum chaperone BiP OS=Homo sapiens OX=9606 GN=HSPA5 PE=1 SV=2	134	72402	3	3	2	2	4.4	5.07	0.13
288	sp|O43395|PRPF3_HUMAN	U4/U6 small nuclear ribonucleoprotein Prp3 OS=Homo sapiens OX=9606 GN=PRPF3 PE=1 SV=2	79	77652	2	2	2	2	4.4	9.5	0.08
323	sp|O75439|MPPB_HUMAN	Mitochondrial-processing peptidase subunit beta OS=Homo sapiens OX=9606 GN=PMPCB PE=1 SV=2	67	55073	2	2	2	2	4.5	6.38	0.11
519	sp|Q6UX07|DHR13_HUMAN	Dehydrogenase/reductase SDR family member 13 OS=Homo sapiens OX=9606 GN=DHRS13 PE=2 SV=1	32	41336	2	2	2	2	4.5	7.63	0.15
305	sp|O43242|PSMD3_HUMAN	26S proteasome non-ATPase regulatory subunit 3 OS=Homo sapiens OX=9606 GN=PSMD3 PE=1 SV=2	74	61054	2	2	2	2	4.5	8.47	0.1
443	sp|P02768|ALBU_HUMAN	Serum albumin OS=Homo sapiens OX=9606 GN=ALB PE=1 SV=2	44	71317	3	3	2	2	4.6	5.92	0.13
374	sp|O95251|KAT7_HUMAN	Histone acetyltransferase KAT7 OS=Homo sapiens OX=9606 GN=KAT7 PE=1 SV=1	54	71282	2	2	2	2	4.6	9.01	0.08
197	sp|Q02809|PLOD1_HUMAN	Procollagen-lysine,2-oxoglutarate 5-dioxygenase 1 OS=Homo sapiens OX=9606 GN=PLOD1 PE=1 SV=2	122	84068	3	3	2	2	4.7	6.47	0.07
195	sp|O75390|CISY_HUMAN	Citrate synthase, mitochondrial OS=Homo sapiens OX=9606 GN=CS PE=1 SV=2	124	51908	3	3	2	2	4.7	8.45	0.18
423	sp|P22830|HEMH_HUMAN	Ferrochelatase, mitochondrial OS=Homo sapiens OX=9606 GN=FECH PE=1 SV=2	46	48402	3	3	2	2	4.7	8.96	0.19
309	sp|Q9H000|MKRN2_HUMAN	Probable E3 ubiquitin-protein ligase makorin-2 OS=Homo sapiens OX=9606 GN=MKRN2 PE=1 SV=2	71	48278	2	2	2	2	4.8	7.73	0.12
239	sp|Q9H9P8|L2HDH_HUMAN	L-2-hydroxyglutarate dehydrogenase, mitochondrial OS=Homo sapiens OX=9606 GN=L2HGDH PE=1 SV=3	95	51025	2	2	2	2	4.8	8.45	0.12
368	sp|Q8NEY8|PPHLN_HUMAN	Periphilin-1 OS=Homo sapiens OX=9606 GN=PPHLN1 PE=1 SV=2	55	52819	2	2	2	2	4.8	9.15	0.11
344	sp|Q16630|CPSF6_HUMAN	Cleavage and polyadenylation specificity factor subunit 6 OS=Homo sapiens OX=9606 GN=CPSF6 PE=1 SV=2	60	59344	2	2	2	2	4.9	6.66	0.1
268	sp|Q9BWE0|REPI1_HUMAN	Replication initiator 1 OS=Homo sapiens OX=9606 GN=REPIN1 PE=1 SV=1	86	65530	2	2	2	2	4.9	10.05	0.09
359	sp|O14773|TPP1_HUMAN	Tripeptidyl-peptidase 1 OS=Homo sapiens OX=9606 GN=TPP1 PE=1 SV=2	57	61723	2	2	2	2	5	6.01	0.1
352	sp|P36507|MP2K2_HUMAN	Dual specificity mitogen-activated protein kinase kinase 2 OS=Homo sapiens OX=9606 GN=MAP2K2 PE=1 SV=1	58	44681	3	3	2	2	5	6.12	0.21
349	sp|Q15118|PDK1_HUMAN	[Pyruvate dehydrogenase (acetyl-transferring)] kinase isozyme 1, mitochondrial OS=Homo sapiens OX=9606 GN=PDK1 PE=1 SV=1	59	49441	2	2	2	2	5	8.92	0.12
220	sp|Q6NUK1|SCMC1_HUMAN	Calcium-binding mitochondrial carrier protein SCaMC-1 OS=Homo sapiens OX=9606 GN=SLC25A24 PE=1 SV=2	107	53548	2	2	2	2	5.2	6	0.11
405	sp|Q8IV48|ERI1_HUMAN	3~-5~ exoribonuclease 1 OS=Homo sapiens OX=9606 GN=ERI1 PE=1 SV=3	49	40494	2	2	2	2	5.2	6.29	0.15
465	sp|P29992|GNA11_HUMAN	Guanine nucleotide-binding protein subunit alpha-11 OS=Homo sapiens OX=9606 GN=GNA11 PE=1 SV=2	40	42382	2	2	2	2	5.3	5.51	0.14
528	sp|Q5T0B9|ZN362_HUMAN	Zinc finger protein 362 OS=Homo sapiens OX=9606 GN=ZNF362 PE=1 SV=1	31	46527	2	2	2	2	5.5	9.7	0.13
421	sp|P49821|NDUV1_HUMAN	NADH dehydrogenase [ubiquinone] flavoprotein 1, mitochondrial OS=Homo sapiens OX=9606 GN=NDUFV1 PE=1 SV=4	47	51469	2	2	2	2	5.6	8.51	0.12
453	sp|Q9Y295|DRG1_HUMAN	Developmentally-regulated GTP-binding protein 1 OS=Homo sapiens OX=9606 GN=DRG1 PE=1 SV=1	42	40802	2	2	2	2	5.7	9	0.15
284	sp|Q05519|SRS11_HUMAN	Serine/arginine-rich splicing factor 11 OS=Homo sapiens OX=9606 GN=SRSF11 PE=1 SV=1	81	53624	6	6	2	2	5.8	10.52	0.17
398	sp|Q92604|LGAT1_HUMAN	Acyl-CoA:lysophosphatidylglycerol acyltransferase 1 OS=Homo sapiens OX=9606 GN=LPGAT1 PE=1 SV=1	50	43289	2	2	2	2	5.9	9.02	0.14
429	sp|P12277|KCRB_HUMAN	Creatine kinase B-type OS=Homo sapiens OX=9606 GN=CKB PE=1 SV=1	45	42902	3	3	2	2	6	5.34	0.22
228	sp|Q9H974|QTRT2_HUMAN	Queuine tRNA-ribosyltransferase accessory subunit 2 OS=Homo sapiens OX=9606 GN=QTRT2 PE=1 SV=1	102	47538	3	3	2	2	6	6.36	0.2
410	sp|O75600|KBL_HUMAN	2-amino-3-ketobutyrate coenzyme A ligase, mitochondrial OS=Homo sapiens OX=9606 GN=GCAT PE=1 SV=1	48	45826	2	2	2	2	6	8.3	0.13
308	sp|P00505|AATM_HUMAN	Aspartate aminotransferase, mitochondrial OS=Homo sapiens OX=9606 GN=GOT2 PE=1 SV=3	71	47886	2	2	2	2	6	9.14	0.13
245	sp|Q969G3|SMCE1_HUMAN	SWI/SNF-related matrix-associated actin-dependent regulator of chromatin subfamily E member 1 OS=Homo sapiens OX=9606 GN=SMARCE1 PE=1 SV=2	94	46678	3	3	2	2	6.1	4.85	0.2
263	sp|P26038|MOES_HUMAN	Moesin OS=Homo sapiens OX=9606 GN=MSN PE=1 SV=3	87	67892	2	2	2	2	6.1	6.08	0.09
267	sp|Q9Y697|NFS1_HUMAN	Cysteine desulfurase, mitochondrial OS=Homo sapiens OX=9606 GN=NFS1 PE=1 SV=3	86	50563	3	3	2	2	6.1	8.54	0.18
326	sp|Q8TAA9|VANG1_HUMAN	Vang-like protein 1 OS=Homo sapiens OX=9606 GN=VANGL1 PE=1 SV=1	65	60222	2	2	2	2	6.1	8.94	0.1
302	sp|Q7L5Y9|MAEA_HUMAN	E3 ubiquitin-protein transferase MAEA OS=Homo sapiens OX=9606 GN=MAEA PE=1 SV=1	74	45942	3	3	2	2	6.1	8.95	0.2
324	sp|O95400|CD2B2_HUMAN	CD2 antigen cytoplasmic tail-binding protein 2 OS=Homo sapiens OX=9606 GN=CD2BP2 PE=1 SV=1	67	37737	2	2	2	2	6.2	4.49	0.16
296	sp|Q9Y6N5|SQOR_HUMAN	Sulfide:quinone oxidoreductase, mitochondrial OS=Homo sapiens OX=9606 GN=SQOR PE=1 SV=1	76	50214	2	2	2	2	6.2	9.18	0.12
377	sp|Q9Y2P8|RCL1_HUMAN	RNA 3~-terminal phosphate cyclase-like protein OS=Homo sapiens OX=9606 GN=RCL1 PE=1 SV=3	53	41273	2	2	2	2	6.2	9.36	0.15
329	sp|O00231|PSD11_HUMAN	26S proteasome non-ATPase regulatory subunit 11 OS=Homo sapiens OX=9606 GN=PSMD11 PE=1 SV=3	65	47719	2	2	2	2	6.4	6.08	0.13
300	sp|P53985|MOT1_HUMAN	Monocarboxylate transporter 1 OS=Homo sapiens OX=9606 GN=SLC16A1 PE=1 SV=3	75	54593	4	4	2	2	6.4	8.91	0.23
298	sp|Q8NDZ4|DIK2A_HUMAN	Divergent protein kinase domain 2A OS=Homo sapiens OX=9606 GN=DIPK2A PE=1 SV=1	75	50135	2	2	2	2	6.5	8.84	0.12
355	sp|O00189|AP4M1_HUMAN	AP-4 complex subunit mu-1 OS=Homo sapiens OX=9606 GN=AP4M1 PE=1 SV=2	57	50231	2	2	2	2	6.6	6.71	0.12
495	sp|Q9UHR6|ZNHI2_HUMAN	Zinc finger HIT domain-containing protein 2 OS=Homo sapiens OX=9606 GN=ZNHIT2 PE=1 SV=1	37	43541	2	2	2	2	6.9	5.69	0.14
98	sp|Q16881|TRXR1_HUMAN	Thioredoxin reductase 1, cytoplasmic OS=Homo sapiens OX=9606 GN=TXNRD1 PE=1 SV=3	221	71832	4	4	2	2	6.9	7.16	0.13
93	sp|P04406|G3P_HUMAN	Glyceraldehyde-3-phosphate dehydrogenase OS=Homo sapiens OX=9606 GN=GAPDH PE=1 SV=3	224	36201	3	3	2	2	6.9	8.57	0.26
399	sp|Q5JVF3|PCID2_HUMAN	PCI domain-containing protein 2 OS=Homo sapiens OX=9606 GN=PCID2 PE=1 SV=2	50	46627	2	2	2	2	7	8.78	0.13
291	sp|P10321|HLAC_HUMAN	HLA class I histocompatibility antigen, C alpha chain OS=Homo sapiens OX=9606 GN=HLA-C PE=1 SV=3	79	41136	2	2	2	2	7.4	5.7	0.15
144	sp|O95232|LC7L3_HUMAN	Luc7-like protein 3 OS=Homo sapiens OX=9606 GN=LUC7L3 PE=1 SV=2	159	51834	5	5	2	2	7.4	9.81	0.18
102	sp|P07237|PDIA1_HUMAN	Protein disulfide-isomerase OS=Homo sapiens OX=9606 GN=P4HB PE=1 SV=3	216	57480	3	3	2	2	7.5	4.76	0.16
293	sp|P07910|HNRPC_HUMAN	Heterogeneous nuclear ribonucleoproteins C1/C2 OS=Homo sapiens OX=9606 GN=HNRNPC PE=1 SV=4	78	33707	2	2	2	2	7.5	4.95	0.18
376	sp|Q92785|REQU_HUMAN	Zinc finger protein ubi-d4 OS=Homo sapiens OX=9606 GN=DPF2 PE=1 SV=2	53	45268	2	2	2	2	7.7	5.94	0.13
328	sp|Q9BXY0|MAK16_HUMAN	Protein MAK16 homolog OS=Homo sapiens OX=9606 GN=MAK16 PE=1 SV=2	65	35689	2	2	2	2	8	5.27	0.17
310	sp|Q00587|BORG5_HUMAN	Cdc42 effector protein 1 OS=Homo sapiens OX=9606 GN=CDC42EP1 PE=1 SV=1	71	40384	2	2	2	2	8.2	6.64	0.15
515	sp|Q70Z53|F10C1_HUMAN	Protein FRA10AC1 OS=Homo sapiens OX=9606 GN=FRA10AC1 PE=1 SV=3	33	37924	2	2	2	2	8.9	8.25	0.16
341	sp|Q7Z7C8|TAF8_HUMAN	Transcription initiation factor TFIID subunit 8 OS=Homo sapiens OX=9606 GN=TAF8 PE=1 SV=1	61	34298	2	2	2	2	9	6.03	0.18
265	sp|P29401|TKT_HUMAN	Transketolase OS=Homo sapiens OX=9606 GN=TKT PE=1 SV=3	87	68519	2	2	2	2	10	7.58	0.09
215	sp|P51884|LUM_HUMAN	Lumican OS=Homo sapiens OX=9606 GN=LUM PE=1 SV=2	110	38747	3	3	2	2	10.4	6.16	0.24
92	sp|Q9BUD6|SPON2_HUMAN	Spondin-2 OS=Homo sapiens OX=9606 GN=SPON2 PE=1 SV=3	234	36337	3	3	2	2	11.2	5.35	0.26
145	sp|P22626|ROA2_HUMAN	Heterogeneous nuclear ribonucleoproteins A2/B1 OS=Homo sapiens OX=9606 GN=HNRNPA2B1 PE=1 SV=2	159	37464	3	3	2	2	12.7	8.97	0.25
99	sp|Q01995|TAGL_HUMAN	Transgelin OS=Homo sapiens OX=9606 GN=TAGLN PE=1 SV=4	220	22653	3	3	2	2	14.4	8.87	0.44
246	sp|P62979|RS27A_HUMAN	Ubiquitin-40S ribosomal protein S27a OS=Homo sapiens OX=9606 GN=RPS27A PE=1 SV=2	94	18296	3	3	2	2	16	9.68	0.57
116	sp|P30041|PRDX6_HUMAN	Peroxiredoxin-6 OS=Homo sapiens OX=9606 GN=PRDX6 PE=1 SV=3	191	25133	4	4	2	2	17	6	0.56
181	sp|P41222|PTGDS_HUMAN	Prostaglandin-H2 D-isomerase OS=Homo sapiens OX=9606 GN=PTGDS PE=1 SV=1	134	21243	3	3	2	2	18.9	7.66	0.3
292	sp|P62805|H4_HUMAN	Histone H4 OS=Homo sapiens OX=9606 GN=H4C1 PE=1 SV=2	78	11360	2	2	2	2	19.4	11.36	0.6
222	sp|Q13404|UB2V1_HUMAN	Ubiquitin-conjugating enzyme E2 variant 1 OS=Homo sapiens OX=9606 GN=UBE2V1 PE=1 SV=2	105	16598	2	2	2	2	21.1	7.71	0.39
161	sp|P07737|PROF1_HUMAN	Profilin-1 OS=Homo sapiens OX=9606 GN=PFN1 PE=1 SV=2	146	15216	4	4	2	2	21.4	8.44	0.43
311	sp|Q14966|ZN638_HUMAN	Zinc finger protein 638 OS=Homo sapiens OX=9606 GN=ZNF638 PE=1 SV=2	70	221914	3	3	3	3	1.6	6.02	0.04
389	sp|Q99570|PI3R4_HUMAN	Phosphoinositide 3-kinase regulatory subunit 4 OS=Homo sapiens OX=9606 GN=PIK3R4 PE=1 SV=3	52	154318	3	3	3	3	2.3	6.74	0.06
258	sp|P11498|PYC_HUMAN	Pyruvate carboxylase, mitochondrial OS=Homo sapiens OX=9606 GN=PC PE=1 SV=2	89	130293	3	3	3	3	3.2	6.37	0.07
372	sp|O94874|UFL1_HUMAN	E3 UFM1-protein ligase 1 OS=Homo sapiens OX=9606 GN=UFL1 PE=1 SV=2	54	89996	3	3	3	3	3.7	6.35	0.1
338	sp|P08238|HS90B_HUMAN	Heat shock protein HSP 90-beta OS=Homo sapiens OX=9606 GN=HSP90AB1 PE=1 SV=4	61	83554	3	3	3	3	4.4	4.97	0.11
242	sp|Q9UEG4|ZN629_HUMAN	Zinc finger protein 629 OS=Homo sapiens OX=9606 GN=ZNF629 PE=1 SV=2	95	98897	3	3	3	3	4.4	8.24	0.09
290	sp|Q9UHI6|DDX20_HUMAN	Probable ATP-dependent RNA helicase DDX20 OS=Homo sapiens OX=9606 GN=DDX20 PE=1 SV=2	79	92981	4	4	3	3	4.5	6.49	0.13
319	sp|Q99575|POP1_HUMAN	Ribonucleases P/MRP protein subunit POP1 OS=Homo sapiens OX=9606 GN=POP1 PE=1 SV=2	68	116346	3	3	3	3	4.5	9.36	0.08
190	sp|Q8IWX8|CHERP_HUMAN	Calcium homeostasis endoplasmic reticulum protein OS=Homo sapiens OX=9606 GN=CHERP PE=1 SV=3	130	104150	4	4	3	3	4.6	9.15	0.12
176	sp|P53618|COPB_HUMAN	Coatomer subunit beta OS=Homo sapiens OX=9606 GN=COPB1 PE=1 SV=3	135	108214	5	5	3	3	4.8	5.72	0.14
179	sp|Q9Y2R4|DDX52_HUMAN	Probable ATP-dependent RNA helicase DDX52 OS=Homo sapiens OX=9606 GN=DDX52 PE=1 SV=3	134	67798	4	4	3	3	5.2	9.69	0.18
250	sp|Q9HCM4|E41L5_HUMAN	Band 4.1-like protein 5 OS=Homo sapiens OX=9606 GN=EPB41L5 PE=1 SV=3	92	82375	3	3	3	3	5.3	6.15	0.11
327	sp|Q9UJV9|DDX41_HUMAN	Probable ATP-dependent RNA helicase DDX41 OS=Homo sapiens OX=9606 GN=DDX41 PE=1 SV=2	65	70477	4	4	3	3	5.3	6.4	0.18
289	sp|Q9UNF1|MAGD2_HUMAN	Melanoma-associated antigen D2 OS=Homo sapiens OX=9606 GN=MAGED2 PE=1 SV=2	79	65085	4	4	3	3	5.4	9.35	0.14
174	sp|Q9UER7|DAXX_HUMAN	Death domain-associated protein 6 OS=Homo sapiens OX=9606 GN=DAXX PE=1 SV=2	135	82064	3	3	3	3	5.5	4.8	0.11
200	sp|Q8NI60|COQ8A_HUMAN	Atypical kinase COQ8A, mitochondrial OS=Homo sapiens OX=9606 GN=COQ8A PE=1 SV=1	121	72418	3	3	3	3	5.6	6.51	0.13
127	sp|Q6UN15|FIP1_HUMAN	Pre-mRNA 3~-end-processing factor FIP1 OS=Homo sapiens OX=9606 GN=FIP1L1 PE=1 SV=1	181	66601	5	5	3	3	5.7	5.42	0.19
226	sp|P11142|HSP7C_HUMAN	Heat shock cognate 71 kDa protein OS=Homo sapiens OX=9606 GN=HSPA8 PE=1 SV=1	103	71082	3	3	3	3	5.9	5.37	0.13
270	sp|P11171|41_HUMAN	Protein 4.1 OS=Homo sapiens OX=9606 GN=EPB41 PE=1 SV=4	85	97528	5	5	3	3	5.9	5.42	0.16
202	sp|P42765|THIM_HUMAN	3-ketoacyl-CoA thiolase, mitochondrial OS=Homo sapiens OX=9606 GN=ACAA2 PE=1 SV=2	117	42354	4	4	3	3	6	8.32	0.31
68	sp|P12109|CO6A1_HUMAN	Collagen alpha-1(VI) chain OS=Homo sapiens OX=9606 GN=COL6A1 PE=1 SV=3	282	109602	6	6	3	3	6.5	5.26	0.17
217	sp|P05783|K1C18_HUMAN	Keratin, type I cytoskeletal 18 OS=Homo sapiens OX=9606 GN=KRT18 PE=1 SV=2	108	48029	3	3	3	3	6.5	5.34	0.19
230	sp|Q8WWY3|PRP31_HUMAN	U4/U6 small nuclear ribonucleoprotein Prp31 OS=Homo sapiens OX=9606 GN=PRPF31 PE=1 SV=2	101	55649	3	3	3	3	6.8	5.63	0.17
356	sp|P17987|TCPA_HUMAN	T-complex protein 1 subunit alpha OS=Homo sapiens OX=9606 GN=TCP1 PE=1 SV=1	57	60819	3	3	3	3	6.8	5.8	0.15
274	sp|Q9BRK5|CAB45_HUMAN	45 kDa calcium-binding protein OS=Homo sapiens OX=9606 GN=SDF4 PE=1 SV=1	84	41895	3	3	3	3	7.2	4.76	0.22
194	sp|P13667|PDIA4_HUMAN	Protein disulfide-isomerase A4 OS=Homo sapiens OX=9606 GN=PDIA4 PE=1 SV=2	125	73229	3	3	3	3	7.3	4.96	0.12
272	sp|Q96CS4|ZN689_HUMAN	Zinc finger protein 689 OS=Homo sapiens OX=9606 GN=ZNF689 PE=1 SV=1	85	58752	4	4	3	3	7.4	9.89	0.21
353	sp|P04181|OAT_HUMAN	Ornithine aminotransferase, mitochondrial OS=Homo sapiens OX=9606 GN=OAT PE=1 SV=1	58	48846	4	4	3	3	7.5	6.57	0.19
378	sp|O14733|MP2K7_HUMAN	Dual specificity mitogen-activated protein kinase kinase 7 OS=Homo sapiens OX=9606 GN=MAP2K7 PE=1 SV=2	53	47911	3	3	3	3	7.6	9.26	0.19
273	sp|Q86VN1|VPS36_HUMAN	Vacuolar protein-sorting-associated protein 36 OS=Homo sapiens OX=9606 GN=VPS36 PE=1 SV=1	85	44074	3	3	3	3	7.8	6.75	0.21
461	sp|O43913|ORC5_HUMAN	Origin recognition complex subunit 5 OS=Homo sapiens OX=9606 GN=ORC5 PE=1 SV=1	41	50764	3	3	3	3	7.8	7.63	0.18
95	sp|Q9NQ55|SSF1_HUMAN	Suppressor of SWI4 1 homolog OS=Homo sapiens OX=9606 GN=PPAN PE=2 SV=1	222	53446	4	4	3	3	7.8	10.13	0.24
346	sp|P10809|CH60_HUMAN	60 kDa heat shock protein, mitochondrial OS=Homo sapiens OX=9606 GN=HSPD1 PE=1 SV=2	60	61187	4	4	3	3	7.9	5.7	0.2
470	sp|Q7L1Q6|BZW1_HUMAN	Basic leucine zipper and W2 domain-containing protein 1 OS=Homo sapiens OX=9606 GN=BZW1 PE=1 SV=1	40	48184	3	3	3	3	8.1	5.75	0.19
219	sp|P42696|RBM34_HUMAN	RNA-binding protein 34 OS=Homo sapiens OX=9606 GN=RBM34 PE=1 SV=2	107	48649	3	3	3	3	8.1	10.11	0.19
275	sp|Q13557|KCC2D_HUMAN	Calcium/calmodulin-dependent protein kinase type II subunit delta OS=Homo sapiens OX=9606 GN=CAMK2D PE=1 SV=3	84	56961	4	4	3	3	8.2	6.82	0.22
455	sp|Q9UGI8|TES_HUMAN	Testin OS=Homo sapiens OX=9606 GN=TES PE=1 SV=1	42	49789	3	3	3	3	8.3	7.96	0.19
339	sp|O75052|CAPON_HUMAN	Carboxyl-terminal PDZ ligand of neuronal nitric oxide synthase protein OS=Homo sapiens OX=9606 GN=NOS1AP PE=1 SV=3	61	56457	3	3	3	3	8.5	5.89	0.16
392	sp|Q5T280|CI114_HUMAN	Putative methyltransferase C9orf114 OS=Homo sapiens OX=9606 GN=SPOUT1 PE=1 SV=3	51	42496	3	3	3	3	8.5	7.11	0.22
307	sp|Q9H5J8|TAF1D_HUMAN	TATA box-binding protein-associated factor RNA polymerase I subunit D OS=Homo sapiens OX=9606 GN=TAF1D PE=1 SV=1	73	32152	3	3	3	3	8.6	8.8	0.3
345	sp|Q15573|TAF1A_HUMAN	TATA box-binding protein-associated factor RNA polymerase I subunit A OS=Homo sapiens OX=9606 GN=TAF1A PE=1 SV=1	60	52870	3	3	3	3	8.7	9.15	0.17
466	sp|Q13363|CTBP1_HUMAN	C-terminal-binding protein 1 OS=Homo sapiens OX=9606 GN=CTBP1 PE=1 SV=2	40	47962	3	3	3	3	9.3	6.28	0.19
203	sp|O75955|FLOT1_HUMAN	Flotillin-1 OS=Homo sapiens OX=9606 GN=FLOT1 PE=1 SV=3	116	47554	3	3	3	3	9.4	7.08	0.2
357	sp|Q1ED39|KNOP1_HUMAN	Lysine-rich nucleolar protein 1 OS=Homo sapiens OX=9606 GN=KNOP1 PE=1 SV=1	57	51728	3	3	3	3	9.6	9.86	0.18
196	sp|P00558|PGK1_HUMAN	Phosphoglycerate kinase 1 OS=Homo sapiens OX=9606 GN=PGK1 PE=1 SV=3	123	44985	4	4	3	3	10.1	8.3	0.29
330	sp|Q8N9N2|ASCC1_HUMAN	Activating signal cointegrator 1 complex subunit 1 OS=Homo sapiens OX=9606 GN=ASCC1 PE=1 SV=1	65	45994	3	3	3	3	10.3	5.36	0.2
381	sp|Q9UQ80|PA2G4_HUMAN	Proliferation-associated protein 2G4 OS=Homo sapiens OX=9606 GN=PA2G4 PE=1 SV=3	53	44101	4	4	3	3	10.4	6.13	0.29
255	sp|Q15019|SEPT2_HUMAN	Septin-2 OS=Homo sapiens OX=9606 GN=SEPTIN2 PE=1 SV=1	91	41689	3	3	3	3	10.5	6.15	0.22
247	sp|Q8NFH3|NUP43_HUMAN	Nucleoporin Nup43 OS=Homo sapiens OX=9606 GN=NUP43 PE=1 SV=1	94	42581	3	3	3	3	10.8	5.31	0.22
224	sp|Q6IEG0|SNR48_HUMAN	U11/U12 small nuclear ribonucleoprotein 48 kDa protein OS=Homo sapiens OX=9606 GN=SNRNP48 PE=1 SV=2	105	40340	3	3	3	3	11.2	6.49	0.23
221	sp|Q99536|VAT1_HUMAN	Synaptic vesicle membrane protein VAT-1 homolog OS=Homo sapiens OX=9606 GN=VAT1 PE=1 SV=2	106	42122	3	3	3	3	11.5	5.88	0.22
136	sp|Q9C086|IN80B_HUMAN	INO80 complex subunit B OS=Homo sapiens OX=9606 GN=INO80B PE=1 SV=2	166	39012	3	3	3	3	11.5	9.66	0.24
114	sp|O00303|EIF3F_HUMAN	Eukaryotic translation initiation factor 3 subunit F OS=Homo sapiens OX=9606 GN=EIF3F PE=1 SV=1	197	37654	5	5	3	3	12	5.24	0.35
113	sp|P10412|H14_HUMAN	Histone H1.4 OS=Homo sapiens OX=9606 GN=H1-4 PE=1 SV=2	199	21852	8	8	3	3	12.8	11.03	0.88
77	sp|P13674|P4HA1_HUMAN	Prolyl 4-hydroxylase subunit alpha-1 OS=Homo sapiens OX=9606 GN=P4HA1 PE=1 SV=2	263	61296	4	4	3	3	13.1	5.7	0.2
198	sp|P04075|ALDOA_HUMAN	Fructose-bisphosphate aldolase A OS=Homo sapiens OX=9606 GN=ALDOA PE=1 SV=2	122	39851	3	3	3	3	14	8.3	0.24
9	sp|P08123|CO1A2_HUMAN	Collagen alpha-2(I) chain OS=Homo sapiens OX=9606 GN=COL1A2 PE=1 SV=7	1867	129749	40	40	4	4	3.3	9.08	0.19
32	sp|P20908|CO5A1_HUMAN	Collagen alpha-1(V) chain OS=Homo sapiens OX=9606 GN=COL5A1 PE=1 SV=3	500	184131	9	9	4	4	3.4	4.94	0.15
104	sp|P02751|FINC_HUMAN	Fibronectin OS=Homo sapiens OX=9606 GN=FN1 PE=1 SV=5	210	275742	5	5	4	4	3.6	5.32	0.05
118	sp|Q14671|PUM1_HUMAN	Pumilio homolog 1 OS=Homo sapiens OX=9606 GN=PUM1 PE=1 SV=3	191	127079	7	7	4	4	4.3	6.35	0.17
191	sp|Q14527|HLTF_HUMAN	Helicase-like transcription factor OS=Homo sapiens OX=9606 GN=HLTF PE=1 SV=2	129	114883	4	4	4	4	5.3	8.82	0.1
271	sp|Q86VM9|ZCH18_HUMAN	Zinc finger CCCH domain-containing protein 18 OS=Homo sapiens OX=9606 GN=ZC3H18 PE=1 SV=2	85	106544	4	4	4	4	5.8	8.39	0.11
365	sp|Q9UQ88|CD11A_HUMAN	Cyclin-dependent kinase 11A OS=Homo sapiens OX=9606 GN=CDK11A PE=1 SV=4	56	91534	5	5	4	4	5.9	5.28	0.17
244	sp|P04259|K2C6B_HUMAN	Keratin, type II cytoskeletal 6B OS=Homo sapiens OX=9606 GN=KRT6B PE=1 SV=5	94	60315	4	4	4	4	6.7	8.09	0.21
163	sp|P12814|ACTN1_HUMAN	Alpha-actinin-1 OS=Homo sapiens OX=9606 GN=ACTN1 PE=1 SV=2	144	103563	5	5	4	4	7.1	5.25	0.15
241	sp|Q9H7H0|MET17_HUMAN	Methyltransferase-like protein 17, mitochondrial OS=Homo sapiens OX=9606 GN=METTL17 PE=1 SV=1	95	51272	4	4	4	4	7.5	9.45	0.25
233	sp|P04049|RAF1_HUMAN	RAF proto-oncogene serine/threonine-protein kinase OS=Homo sapiens OX=9606 GN=RAF1 PE=1 SV=1	98	73803	4	4	4	4	8.2	9.33	0.17
168	sp|Q14684|RRP1B_HUMAN	Ribosomal RNA processing protein 1 homolog B OS=Homo sapiens OX=9606 GN=RRP1B PE=1 SV=3	140	84774	4	4	4	4	8.3	9.77	0.14
285	sp|P41091|IF2G_HUMAN	Eukaryotic translation initiation factor 2 subunit 3 OS=Homo sapiens OX=9606 GN=EIF2S3 PE=1 SV=3	81	51647	4	4	4	4	8.5	8.66	0.25
159	sp|P02533|K1C14_HUMAN	Keratin, type I cytoskeletal 14 OS=Homo sapiens OX=9606 GN=KRT14 PE=1 SV=4	148	51872	5	5	4	4	8.9	5.09	0.31
249	sp|P13646|K1C13_HUMAN	Keratin, type I cytoskeletal 13 OS=Homo sapiens OX=9606 GN=KRT13 PE=1 SV=4	92	49900	4	4	4	4	9.2	4.91	0.25
232	sp|P39656|OST48_HUMAN	Dolichyl-diphosphooligosaccharide--protein glycosyltransferase 48 kDa subunit OS=Homo sapiens OX=9606 GN=DDOST PE=1 SV=4	99	50940	4	4	4	4	9.2	6.09	0.25
120	sp|P14625|ENPL_HUMAN	Endoplasmin OS=Homo sapiens OX=9606 GN=HSP90B1 PE=1 SV=1	190	92696	6	6	4	4	9.6	4.76	0.13
294	sp|P85298|RHG08_HUMAN	Rho GTPase-activating protein 8 OS=Homo sapiens OX=9606 GN=ARHGAP8 PE=1 SV=1	78	53735	4	4	4	4	9.7	9.45	0.24
70	sp|Q8N5F7|NKAP_HUMAN	NF-kappa-B-activating protein OS=Homo sapiens OX=9606 GN=NKAP PE=1 SV=1	276	47224	7	7	4	4	9.9	10.12	0.35
162	sp|Q9HA92|RSAD1_HUMAN	Radical S-adenosyl methionine domain-containing protein 1, mitochondrial OS=Homo sapiens OX=9606 GN=RSAD1 PE=1 SV=2	145	49139	5	5	4	4	10.4	7.7	0.33
231	sp|Q9Y3B9|RRP15_HUMAN	RRP15-like protein OS=Homo sapiens OX=9606 GN=RRP15 PE=1 SV=2	100	31636	4	4	4	4	10.6	5.39	0.42
141	sp|Q9NRH3|TBG2_HUMAN	Tubulin gamma-2 chain OS=Homo sapiens OX=9606 GN=TUBG2 PE=2 SV=1	161	51402	4	4	4	4	10.6	5.5	0.25
253	sp|Q9NUD5|ZCHC3_HUMAN	Zinc finger CCHC domain-containing protein 3 OS=Homo sapiens OX=9606 GN=ZCCHC3 PE=1 SV=2	91	44318	5	5	4	4	11.2	8.86	0.38
154	sp|Q9UBM7|DHCR7_HUMAN	7-dehydrocholesterol reductase OS=Homo sapiens OX=9606 GN=DHCR7 PE=1 SV=1	150	55195	5	5	4	4	11.4	8.95	0.23
278	sp|P05787|K2C8_HUMAN	Keratin, type II cytoskeletal 8 OS=Homo sapiens OX=9606 GN=KRT8 PE=1 SV=7	83	53671	4	4	4	4	12	5.52	0.24
170	sp|Q9Y4P3|TBL2_HUMAN	Transducin beta-like protein 2 OS=Homo sapiens OX=9606 GN=TBL2 PE=1 SV=1	138	50393	5	5	4	4	12.1	9.52	0.32
188	sp|Q96RQ1|ERGI2_HUMAN	Endoplasmic reticulum-Golgi intermediate compartment protein 2 OS=Homo sapiens OX=9606 GN=ERGIC2 PE=1 SV=2	130	42807	4	4	4	4	12.2	6.27	0.3
149	sp|P11310|ACADM_HUMAN	Medium-chain specific acyl-CoA dehydrogenase, mitochondrial OS=Homo sapiens OX=9606 GN=ACADM PE=1 SV=1	155	47015	5	5	4	4	12.4	8.61	0.35
205	sp|Q9BZE1|RM37_HUMAN	39S ribosomal protein L37, mitochondrial OS=Homo sapiens OX=9606 GN=MRPL37 PE=1 SV=2	115	48600	4	4	4	4	12.5	8.83	0.26
103	sp|Q15120|PDK3_HUMAN	[Pyruvate dehydrogenase (acetyl-transferring)] kinase isozyme 3, mitochondrial OS=Homo sapiens OX=9606 GN=PDK3 PE=1 SV=1	213	47080	5	5	4	4	13.1	8.46	0.27
140	sp|P31153|METK2_HUMAN	S-adenosylmethionine synthase isoform type-2 OS=Homo sapiens OX=9606 GN=MAT2A PE=1 SV=1	161	43975	5	5	4	4	13.2	6.02	0.38
64	sp|O43837|IDH3B_HUMAN	Isocitrate dehydrogenase [NAD] subunit beta, mitochondrial OS=Homo sapiens OX=9606 GN=IDH3B PE=1 SV=2	327	42442	7	7	4	4	13.2	8.64	0.49
152	sp|O60884|DNJA2_HUMAN	DnaJ homolog subfamily A member 2 OS=Homo sapiens OX=9606 GN=DNAJA2 PE=1 SV=1	153	46344	6	6	4	4	13.3	6.06	0.44
47	sp|P06733|ENOA_HUMAN	Alpha-enolase OS=Homo sapiens OX=9606 GN=ENO1 PE=1 SV=2	400	47481	8	8	4	4	13.4	7.01	0.35
325	sp|Q6P1K8|T2H2L_HUMAN	General transcription factor IIH subunit 2-like protein OS=Homo sapiens OX=9606 GN=GTF2H2C PE=1 SV=1	66	45506	4	4	4	4	13.7	6.13	0.28
155	sp|Q96BN2|TADA1_HUMAN	Transcriptional adapter 1 OS=Homo sapiens OX=9606 GN=TADA1 PE=1 SV=1	149	37643	7	7	4	4	14.9	6.92	0.69
334	sp|Q6NYC1|JMJD6_HUMAN	Bifunctional arginine demethylase and lysyl-hydroxylase JMJD6 OS=Homo sapiens OX=9606 GN=JMJD6 PE=1 SV=1	64	46718	4	4	4	4	14.9	8.84	0.27
115	sp|Q68CQ7|GL8D1_HUMAN	Glycosyltransferase 8 domain-containing protein 1 OS=Homo sapiens OX=9606 GN=GLT8D1 PE=1 SV=2	193	42023	5	5	4	4	15.6	9.37	0.4
313	sp|Q9Y312|AAR2_HUMAN	Protein AAR2 homolog OS=Homo sapiens OX=9606 GN=AAR2 PE=1 SV=2	70	43843	4	4	4	4	16.1	5.66	0.29
138	sp|Q15293|RCN1_HUMAN	Reticulocalbin-1 OS=Homo sapiens OX=9606 GN=RCN1 PE=1 SV=1	165	38866	7	7	4	4	16.6	4.86	0.55
122	sp|P35579|MYH9_HUMAN	Myosin-9 OS=Homo sapiens OX=9606 GN=MYH9 PE=1 SV=4	188	227646	5	5	5	5	4.4	5.5	0.07
204	sp|Q5JWF2|GNAS1_HUMAN	Guanine nucleotide-binding protein G(s) subunit alpha isoforms XLas OS=Homo sapiens OX=9606 GN=GNAS PE=1 SV=2	116	111697	6	6	5	5	5.7	4.91	0.14
57	sp|P01024|CO3_HUMAN	Complement C3 OS=Homo sapiens OX=9606 GN=C3 PE=1 SV=2	368	188569	6	6	5	5	5.7	6.02	0.08
238	sp|P49756|RBM25_HUMAN	RNA-binding protein 25 OS=Homo sapiens OX=9606 GN=RBM25 PE=1 SV=3	95	100467	6	6	5	5	7.4	6.06	0.19
210	sp|Q2NL82|TSR1_HUMAN	Pre-rRNA-processing protein TSR1 homolog OS=Homo sapiens OX=9606 GN=TSR1 PE=1 SV=1	113	92151	5	5	5	5	8.6	6.98	0.17
213	sp|Q8WV41|SNX33_HUMAN	Sorting nexin-33 OS=Homo sapiens OX=9606 GN=SNX33 PE=1 SV=1	111	65565	5	5	5	5	9.6	6.3	0.24
211	sp|O00541|PESC_HUMAN	Pescadillo homolog OS=Homo sapiens OX=9606 GN=PES1 PE=1 SV=1	112	68359	8	8	5	5	9.9	6.93	0.4
223	sp|Q9HAD4|WDR41_HUMAN	WD repeat-containing protein 41 OS=Homo sapiens OX=9606 GN=WDR41 PE=1 SV=3	105	52380	5	5	5	5	10.5	5.25	0.31
277	sp|Q9H7L9|SDS3_HUMAN	Sin3 histone deacetylase corepressor complex component SDS3 OS=Homo sapiens OX=9606 GN=SUDS3 PE=1 SV=2	83	38226	5	5	5	5	10.7	5.55	0.34
150	sp|Q5T3I0|GPTC4_HUMAN	G patch domain-containing protein 4 OS=Homo sapiens OX=9606 GN=GPATCH4 PE=1 SV=2	155	50579	7	7	5	5	11	9.64	0.4
153	sp|Q9UI10|EI2BD_HUMAN	Translation initiation factor eIF-2B subunit delta OS=Homo sapiens OX=9606 GN=EIF2B4 PE=1 SV=2	152	58035	5	5	5	5	11.5	9.45	0.28
125	sp|Q9Y6G9|DC1L1_HUMAN	Cytoplasmic dynein 1 light intermediate chain 1 OS=Homo sapiens OX=9606 GN=DYNC1LI1 PE=1 SV=3	186	56829	7	7	5	5	11.7	6.01	0.42
218	sp|P24468|COT2_HUMAN	COUP transcription factor 2 OS=Homo sapiens OX=9606 GN=NR2F2 PE=1 SV=1	108	46454	6	6	5	5	12.1	8.66	0.44
164	sp|Q12905|ILF2_HUMAN	Interleukin enhancer-binding factor 2 OS=Homo sapiens OX=9606 GN=ILF2 PE=1 SV=2	142	43263	6	6	5	5	12.3	5.19	0.48
257	sp|Q9H9Y2|RPF1_HUMAN	Ribosome production factor 1 OS=Homo sapiens OX=9606 GN=RPF1 PE=1 SV=2	90	40200	6	6	5	5	12.3	10.01	0.52
108	sp|Q9ULX3|NOB1_HUMAN	RNA-binding protein NOB1 OS=Homo sapiens OX=9606 GN=NOB1 PE=1 SV=1	209	47045	8	8	5	5	12.6	6.72	0.62
134	sp|Q8TF68|ZN384_HUMAN	Zinc finger protein 384 OS=Homo sapiens OX=9606 GN=ZNF384 PE=1 SV=2	168	64319	7	7	5	5	12.7	9.18	0.36
119	sp|P52292|IMA1_HUMAN	Importin subunit alpha-1 OS=Homo sapiens OX=9606 GN=KPNA2 PE=1 SV=1	191	58168	6	6	5	5	12.9	5.25	0.34
100	sp|Q96CW1|AP2M1_HUMAN	AP-2 complex subunit mu OS=Homo sapiens OX=9606 GN=AP2M1 PE=1 SV=2	219	49965	8	8	5	5	12.9	9.57	0.49
110	sp|P78406|RAE1L_HUMAN	mRNA export factor OS=Homo sapiens OX=9606 GN=RAE1 PE=1 SV=1	208	41569	6	6	5	5	13.3	7.96	0.5
109	sp|P53677|AP3M2_HUMAN	AP-3 complex subunit mu-2 OS=Homo sapiens OX=9606 GN=AP3M2 PE=2 SV=1	208	47175	11	11	5	5	13.4	7.15	0.43
50	sp|P14618|KPYM_HUMAN	Pyruvate kinase PKM OS=Homo sapiens OX=9606 GN=PKM PE=1 SV=4	396	58470	9	9	5	5	13.4	7.96	0.55
1	sp|Q15582|BGH3_HUMAN	Transforming growth factor-beta-induced protein ig-h3 OS=Homo sapiens OX=9606 GN=TGFBI PE=1 SV=1	5904	75261	101	101	5	5	13.6	7.62	0.46
124	sp|Q9Y679|AUP1_HUMAN	Ancient ubiquitous protein 1 OS=Homo sapiens OX=9606 GN=AUP1 PE=1 SV=2	186	46214	7	7	5	5	13.7	8.96	0.54
282	sp|Q9BTV4|TMM43_HUMAN	Transmembrane protein 43 OS=Homo sapiens OX=9606 GN=TMEM43 PE=1 SV=1	82	44904	5	5	5	5	14	7.86	0.37
199	sp|P08621|RU17_HUMAN	U1 small nuclear ribonucleoprotein 70 kDa OS=Homo sapiens OX=9606 GN=SNRNP70 PE=1 SV=2	121	51583	7	7	5	5	14	9.94	0.47
208	sp|Q6YP21|KAT3_HUMAN	Kynurenine--oxoglutarate transaminase 3 OS=Homo sapiens OX=9606 GN=KYAT3 PE=1 SV=1	114	51824	6	6	5	5	14.1	8.4	0.39
187	sp|Q9H0S4|DDX47_HUMAN	Probable ATP-dependent RNA helicase DDX47 OS=Homo sapiens OX=9606 GN=DDX47 PE=1 SV=1	131	50900	6	6	5	5	14.1	9.18	0.4
129	sp|P31930|QCR1_HUMAN	Cytochrome b-c1 complex subunit 1, mitochondrial OS=Homo sapiens OX=9606 GN=UQCRC1 PE=1 SV=3	178	53297	7	7	5	5	14.2	5.94	0.45
160	sp|P48735|IDHP_HUMAN	Isocitrate dehydrogenase [NADP], mitochondrial OS=Homo sapiens OX=9606 GN=IDH2 PE=1 SV=2	147	51333	6	6	5	5	14.4	8.88	0.39
158	sp|O00442|RTCA_HUMAN	RNA 3~-terminal phosphate cyclase OS=Homo sapiens OX=9606 GN=RTCA PE=1 SV=1	148	39825	7	7	5	5	14.5	8.01	0.53
183	sp|P17028|ZNF24_HUMAN	Zinc finger protein 24 OS=Homo sapiens OX=9606 GN=ZNF24 PE=1 SV=4	134	42756	7	7	5	5	14.7	5.82	0.59
177	sp|P26368|U2AF2_HUMAN	Splicing factor U2AF 65 kDa subunit OS=Homo sapiens OX=9606 GN=U2AF2 PE=1 SV=4	135	53809	7	7	5	5	15.4	9.19	0.37
123	sp|Q9BQA1|MEP50_HUMAN	Methylosome protein 50 OS=Homo sapiens OX=9606 GN=WDR77 PE=1 SV=1	187	37442	8	8	5	5	16.1	5.03	0.57
148	sp|Q8TAD8|SNIP1_HUMAN	Smad nuclear-interacting protein 1 OS=Homo sapiens OX=9606 GN=SNIP1 PE=1 SV=1	156	45807	7	7	5	5	16.9	10	0.54
184	sp|Q15008|PSMD6_HUMAN	26S proteasome non-ATPase regulatory subunit 6 OS=Homo sapiens OX=9606 GN=PSMD6 PE=1 SV=1	134	45787	6	6	5	5	17	5.45	0.45
79	sp|O43852|CALU_HUMAN	Calumenin OS=Homo sapiens OX=9606 GN=CALU PE=1 SV=2	259	37198	8	8	5	5	17.1	4.47	0.7
146	sp|P40938|RFC3_HUMAN	Replication factor C subunit 3 OS=Homo sapiens OX=9606 GN=RFC3 PE=1 SV=2	158	41328	5	5	5	5	18	8.66	0.41
83	sp|Q9UHR5|S30BP_HUMAN	SAP30-binding protein OS=Homo sapiens OX=9606 GN=SAP30BP PE=1 SV=1	251	33964	5	5	5	5	21.1	4.74	0.51
137	sp|O95819|M4K4_HUMAN	Mitogen-activated protein kinase kinase kinase kinase 4 OS=Homo sapiens OX=9606 GN=MAP4K4 PE=1 SV=2	166	142754	9	9	6	6	4.9	7.09	0.17
214	sp|Q9Y2J2|E41L3_HUMAN	Band 4.1-like protein 3 OS=Homo sapiens OX=9606 GN=EPB41L3 PE=1 SV=2	110	121458	8	8	6	6	6.2	5.09	0.18
139	sp|O43491|E41L2_HUMAN	Band 4.1-like protein 2 OS=Homo sapiens OX=9606 GN=EPB41L2 PE=1 SV=1	164	113032	6	6	6	6	6.6	5.34	0.16
185	sp|P35908|K22E_HUMAN	Keratin, type II cytoskeletal 2 epidermal OS=Homo sapiens OX=9606 GN=KRT2 PE=1 SV=2	134	65678	6	6	6	6	10	8.07	0.3
178	sp|Q92947|GCDH_HUMAN	Glutaryl-CoA dehydrogenase, mitochondrial OS=Homo sapiens OX=9606 GN=GCDH PE=1 SV=1	134	48610	8	8	6	6	11.4	8.31	0.59
157	sp|P55084|ECHB_HUMAN	Trifunctional enzyme subunit beta, mitochondrial OS=Homo sapiens OX=9606 GN=HADHB PE=1 SV=3	149	51547	7	7	6	6	12.4	9.45	0.47
88	sp|Q9BV38|WDR18_HUMAN	WD repeat-containing protein 18 OS=Homo sapiens OX=9606 GN=WDR18 PE=1 SV=2	239	48059	9	9	6	6	12.7	6.21	0.6
65	sp|Q16643|DREB_HUMAN	Drebrin OS=Homo sapiens OX=9606 GN=DBN1 PE=1 SV=4	314	71842	9	9	6	6	12.8	4.41	0.37
132	sp|O00567|NOP56_HUMAN	Nucleolar protein 56 OS=Homo sapiens OX=9606 GN=NOP56 PE=1 SV=4	171	66408	7	7	6	6	12.8	9.24	0.29
169	sp|Q53H12|AGK_HUMAN	Acylglycerol kinase, mitochondrial OS=Homo sapiens OX=9606 GN=AGK PE=1 SV=2	138	47564	7	7	6	6	14	8.31	0.52
173	sp|Q9H7B4|SMYD3_HUMAN	Histone-lysine N-methyltransferase SMYD3 OS=Homo sapiens OX=9606 GN=SMYD3 PE=1 SV=4	137	50376	7	7	6	6	14.3	7.05	0.48
45	sp|Q9UHX1|PUF60_HUMAN	Poly(U)-binding-splicing factor PUF60 OS=Homo sapiens OX=9606 GN=PUF60 PE=1 SV=1	415	60009	15	15	6	6	14.7	5.19	0.61
135	sp|Q13601|KRR1_HUMAN	KRR1 small subunit processome component homolog OS=Homo sapiens OX=9606 GN=KRR1 PE=1 SV=4	168	43866	6	6	6	6	15	9.78	0.47
72	sp|P31689|DNJA1_HUMAN	DnaJ homolog subfamily A member 1 OS=Homo sapiens OX=9606 GN=DNAJA1 PE=1 SV=2	271	45581	9	9	6	6	15.1	6.65	0.54
35	sp|Q562R1|ACTBL_HUMAN	Beta-actin-like protein 2 OS=Homo sapiens OX=9606 GN=ACTBL2 PE=1 SV=2	475	42318	28	28	6	6	15.2	5.39	1.23
166	sp|O75616|ERAL1_HUMAN	GTPase Era, mitochondrial OS=Homo sapiens OX=9606 GN=ERAL1 PE=1 SV=2	141	48833	6	6	6	6	15.8	9.05	0.42
131	sp|P62333|PRS10_HUMAN	26S proteasome regulatory subunit 10B OS=Homo sapiens OX=9606 GN=PSMC6 PE=1 SV=1	173	44430	9	9	6	6	16.2	7.1	0.77
78	sp|P38159|RBMX_HUMAN	RNA-binding motif protein, X chromosome OS=Homo sapiens OX=9606 GN=RBMX PE=1 SV=3	262	42306	8	8	6	6	17.4	10.06	0.71
126	sp|Q92552|RT27_HUMAN	28S ribosomal protein S27, mitochondrial OS=Homo sapiens OX=9606 GN=MRPS27 PE=1 SV=3	184	47924	7	7	6	6	17.9	5.83	0.51
107	sp|O43929|ORC4_HUMAN	Origin recognition complex subunit 4 OS=Homo sapiens OX=9606 GN=ORC4 PE=1 SV=2	209	50744	8	8	6	6	18.8	8.09	0.56
69	sp|Q15050|RRS1_HUMAN	Ribosome biogenesis regulatory protein homolog OS=Homo sapiens OX=9606 GN=RRS1 PE=1 SV=2	281	41225	9	9	6	6	19.2	10.69	0.85
44	sp|O96019|ACL6A_HUMAN	Actin-like protein 6A OS=Homo sapiens OX=9606 GN=ACTL6A PE=1 SV=1	426	47944	15	15	6	6	19.6	5.39	1.15
84	sp|P62195|PRS8_HUMAN	26S proteasome regulatory subunit 8 OS=Homo sapiens OX=9606 GN=PSMC5 PE=1 SV=1	250	45768	10	10	6	6	20	7.11	0.86
86	sp|Q9GZL7|WDR12_HUMAN	Ribosome biogenesis protein WDR12 OS=Homo sapiens OX=9606 GN=WDR12 PE=1 SV=2	249	48191	9	9	6	6	20.3	5.57	0.6
27	sp|P05121|PAI1_HUMAN	Plasminogen activator inhibitor 1 OS=Homo sapiens OX=9606 GN=SERPINE1 PE=1 SV=1	660	45088	15	15	6	6	21.6	6.68	0.87
30	sp|P52597|HNRPF_HUMAN	Heterogeneous nuclear ribonucleoprotein F OS=Homo sapiens OX=9606 GN=HNRNPF PE=1 SV=3	527	45985	14	14	6	6	21.9	5.38	0.97
80	sp|Q9BV20|MTNA_HUMAN	Methylthioribose-1-phosphate isomerase OS=Homo sapiens OX=9606 GN=MRI1 PE=1 SV=1	258	39467	8	8	6	6	22.2	5.89	0.65
60	sp|P67809|YBOX1_HUMAN	Y-box-binding protein 1 OS=Homo sapiens OX=9606 GN=YBX1 PE=1 SV=3	356	35903	10	10	6	6	35.2	9.87	0.87
252	sp|Q13085|ACACA_HUMAN	Acetyl-CoA carboxylase 1 OS=Homo sapiens OX=9606 GN=ACACA PE=1 SV=2	91	267095	7	7	7	7	3.3	5.95	0.08
37	sp|Q99715|COCA1_HUMAN	Collagen alpha-1(XII) chain OS=Homo sapiens OX=9606 GN=COL12A1 PE=1 SV=2	468	334138	13	13	7	7	5.2	5.38	0.07
143	sp|O00571|DDX3X_HUMAN	ATP-dependent RNA helicase DDX3X OS=Homo sapiens OX=9606 GN=DDX3X PE=1 SV=3	160	73597	7	7	7	7	11	6.73	0.31
105	sp|Q9P2R7|SUCB1_HUMAN	Succinate--CoA ligase [ADP-forming] subunit beta, mitochondrial OS=Homo sapiens OX=9606 GN=SUCLA2 PE=1 SV=3	210	50627	8	8	7	7	15.3	7.05	0.48
75	sp|Q6NXE6|ARMC6_HUMAN	Armadillo repeat-containing protein 6 OS=Homo sapiens OX=9606 GN=ARMC6 PE=1 SV=2	268	55191	8	8	7	7	16	5.83	0.51
89	sp|P04264|K2C1_HUMAN	Keratin, type II cytoskeletal 1 OS=Homo sapiens OX=9606 GN=KRT1 PE=1 SV=6	239	66170	7	7	7	7	16.8	8.15	0.35
117	sp|O43172|PRP4_HUMAN	U4/U6 small nuclear ribonucleoprotein Prp4 OS=Homo sapiens OX=9606 GN=PRPF4 PE=1 SV=2	191	59097	8	8	7	7	16.9	7.05	0.47
46	sp|Q9Y2X3|NOP58_HUMAN	Nucleolar protein 58 OS=Homo sapiens OX=9606 GN=NOP58 PE=1 SV=1	413	60054	11	11	7	7	17.4	9.03	0.68
156	sp|P35998|PRS7_HUMAN	26S proteasome regulatory subunit 7 OS=Homo sapiens OX=9606 GN=PSMC2 PE=1 SV=3	149	49002	9	9	7	7	18	5.71	0.68
81	sp|Q96I99|SUCB2_HUMAN	Succinate--CoA ligase [GDP-forming] subunit beta, mitochondrial OS=Homo sapiens OX=9606 GN=SUCLG2 PE=1 SV=2	254	46824	10	10	7	7	18.8	6.15	0.83
180	sp|Q96CB9|NSUN4_HUMAN	5-methylcytosine rRNA methyltransferase NSUN4 OS=Homo sapiens OX=9606 GN=NSUN4 PE=1 SV=2	134	43631	7	7	7	7	19.5	8.47	0.57
56	sp|O75683|SURF6_HUMAN	Surfeit locus protein 6 OS=Homo sapiens OX=9606 GN=SURF6 PE=1 SV=3	372	41540	15	15	7	7	19.7	10.65	0.97
71	sp|P04637|P53_HUMAN	Cellular tumor antigen p53 OS=Homo sapiens OX=9606 GN=TP53 PE=1 SV=4	272	44196	11	11	7	7	20.6	6.33	0.78
74	sp|O75718|CRTAP_HUMAN	Cartilage-associated protein OS=Homo sapiens OX=9606 GN=CRTAP PE=1 SV=1	269	47159	10	10	7	7	20.9	5.5	0.82
85	sp|O94905|ERLN2_HUMAN	Erlin-2 OS=Homo sapiens OX=9606 GN=ERLIN2 PE=1 SV=1	249	38044	8	8	7	7	21.5	5.47	0.81
90	sp|O43427|FIBP_HUMAN	Acidic fibroblast growth factor intracellular-binding protein OS=Homo sapiens OX=9606 GN=FIBP PE=1 SV=3	237	42137	12	12	7	7	22	6.02	0.95
73	sp|P31943|HNRH1_HUMAN	Heterogeneous nuclear ribonucleoprotein H OS=Homo sapiens OX=9606 GN=HNRNPH1 PE=1 SV=4	271	49484	15	15	7	7	22.5	5.89	0.77
49	sp|P08865|RSSA_HUMAN	40S ribosomal protein SA OS=Homo sapiens OX=9606 GN=RPSA PE=1 SV=4	397	32947	12	12	7	7	23.1	4.79	1.34
31	sp|P68104|EF1A1_HUMAN	Elongation factor 1-alpha 1 OS=Homo sapiens OX=9606 GN=EEF1A1 PE=1 SV=1	507	50451	16	16	7	7	23.8	9.1	0.85
112	sp|O15160|RPAC1_HUMAN	DNA-directed RNA polymerases I and III subunit RPAC1 OS=Homo sapiens OX=9606 GN=POLR1C PE=1 SV=1	204	39453	9	9	7	7	26	5.31	0.77
167	sp|Q9BQG0|MBB1A_HUMAN	Myb-binding protein 1A OS=Homo sapiens OX=9606 GN=MYBBP1A PE=1 SV=2	140	149731	8	8	8	8	8	9.34	0.17
142	sp|O94906|PRP6_HUMAN	Pre-mRNA-processing factor 6 OS=Homo sapiens OX=9606 GN=PRPF6 PE=1 SV=1	160	107656	9	9	8	8	8.7	8.49	0.27
147	sp|P52272|HNRPM_HUMAN	Heterogeneous nuclear ribonucleoprotein M OS=Homo sapiens OX=9606 GN=HNRNPM PE=1 SV=3	156	77749	9	9	8	8	11.6	8.84	0.39
87	sp|P11940|PABP1_HUMAN	Polyadenylate-binding protein 1 OS=Homo sapiens OX=9606 GN=PABPC1 PE=1 SV=2	249	70854	8	8	8	8	12.9	9.52	0.38
106	sp|O43175|SERA_HUMAN	D-3-phosphoglycerate dehydrogenase OS=Homo sapiens OX=9606 GN=PHGDH PE=1 SV=4	210	57356	9	9	8	8	14.3	6.29	0.49
82	sp|Q9BVP2|GNL3_HUMAN	Guanine nucleotide-binding protein-like 3 OS=Homo sapiens OX=9606 GN=GNL3 PE=1 SV=2	253	62468	9	9	8	8	15.3	9.23	0.51
29	sp|P26641|EF1G_HUMAN	Elongation factor 1-gamma OS=Homo sapiens OX=9606 GN=EEF1G PE=1 SV=3	590	50429	23	23	8	8	18.8	6.25	1.2
55	sp|Q15233|NONO_HUMAN	Non-POU domain-containing octamer-binding protein OS=Homo sapiens OX=9606 GN=NONO PE=1 SV=4	374	54311	16	16	8	8	19.7	9.01	1.08
96	sp|Q9Y305|ACOT9_HUMAN	Acyl-coenzyme A thioesterase 9, mitochondrial OS=Homo sapiens OX=9606 GN=ACOT9 PE=1 SV=2	221	50269	10	10	8	8	20.7	8.81	0.66
76	sp|Q9Y2T2|AP3M1_HUMAN	AP-3 complex subunit mu-1 OS=Homo sapiens OX=9606 GN=AP3M1 PE=1 SV=1	265	47251	15	15	8	8	21.3	6.47	0.82
53	sp|Q9NX58|LYAR_HUMAN	Cell growth-regulating nucleolar protein OS=Homo sapiens OX=9606 GN=LYAR PE=1 SV=2	380	44044	16	16	8	8	22.4	9.57	1.62
41	sp|Q8TDN6|BRX1_HUMAN	Ribosome biogenesis protein BRX1 homolog OS=Homo sapiens OX=9606 GN=BRIX1 PE=1 SV=2	436	41660	16	16	8	8	23.2	9.92	1.96
97	sp|P35659|DEK_HUMAN	Protein DEK OS=Homo sapiens OX=9606 GN=DEK PE=1 SV=1	221	42933	11	11	8	8	25.6	8.69	0.93
52	sp|Q9P0M6|H2AW_HUMAN	Core histone macro-H2A.2 OS=Homo sapiens OX=9606 GN=H2AFY2 PE=1 SV=3	384	40261	13	13	8	8	26.9	9.71	1.48
15	sp|Q6S8J3|POTEE_HUMAN	POTE ankyrin domain family member E OS=Homo sapiens OX=9606 GN=POTEE PE=2 SV=3	1223	122882	46	46	9	9	8.6	5.83	0.45
59	sp|Q8IY81|SPB1_HUMAN	pre-rRNA 2~-O-ribose RNA methyltransferase FTSJ3 OS=Homo sapiens OX=9606 GN=FTSJ3 PE=1 SV=2	365	96898	11	11	9	9	10.4	8.53	0.38
171	sp|Q9NR30|DDX21_HUMAN	Nucleolar RNA helicase 2 OS=Homo sapiens OX=9606 GN=DDX21 PE=1 SV=5	137	87804	11	11	9	9	13.3	9.32	0.38
94	sp|P25705|ATPA_HUMAN	ATP synthase subunit alpha, mitochondrial OS=Homo sapiens OX=9606 GN=ATP5F1A PE=1 SV=1	224	59828	13	13	9	9	16.3	9.16	0.61
67	sp|Q96SB4|SRPK1_HUMAN	SRSF protein kinase 1 OS=Homo sapiens OX=9606 GN=SRPK1 PE=1 SV=2	291	74963	14	14	9	9	16.8	5.81	0.64
91	sp|Q9BRX2|PELO_HUMAN	Protein pelota homolog OS=Homo sapiens OX=9606 GN=PELO PE=1 SV=2	236	43788	12	12	9	9	20.3	5.93	1.17
63	sp|Q12824|SNF5_HUMAN	SWI/SNF-related matrix-associated actin-dependent regulator of chromatin subfamily B member 1 OS=Homo sapiens OX=9606 GN=SMARCB1 PE=1 SV=2	333	44398	11	11	9	9	23.4	5.86	0.89
101	sp|P06576|ATPB_HUMAN	ATP synthase subunit beta, mitochondrial OS=Homo sapiens OX=9606 GN=ATP5F1B PE=1 SV=3	219	56525	9	9	9	9	23.6	5.26	0.57
42	sp|Q9UBB4|ATX10_HUMAN	Ataxin-10 OS=Homo sapiens OX=9606 GN=ATXN10 PE=1 SV=1	431	54196	16	16	10	10	22.7	5.12	1.08
121	sp|P09543|CN37_HUMAN	2~,3~-cyclic-nucleotide 3~-phosphodiesterase OS=Homo sapiens OX=9606 GN=CNP PE=1 SV=2	190	47948	12	12	10	10	23	9.17	1.03
54	sp|P49411|EFTU_HUMAN	Elongation factor Tu, mitochondrial OS=Homo sapiens OX=9606 GN=TUFM PE=1 SV=2	375	49852	14	14	10	10	23.9	7.26	1.09
61	sp|P50454|SERPH_HUMAN	Serpin H1 OS=Homo sapiens OX=9606 GN=SERPINH1 PE=1 SV=2	348	46525	14	14	10	10	26.8	8.75	1.34
25	sp|P60842|IF4A1_HUMAN	Eukaryotic initiation factor 4A-I OS=Homo sapiens OX=9606 GN=EIF4A1 PE=1 SV=1	706	46353	24	24	10	10	27.8	5.32	1.65
17	sp|P08670|VIME_HUMAN	Vimentin OS=Homo sapiens OX=9606 GN=VIM PE=1 SV=4	989	53676	22	22	10	10	29.4	5.06	1.45
66	sp|P61160|ARP2_HUMAN	Actin-related protein 2 OS=Homo sapiens OX=9606 GN=ACTR2 PE=1 SV=1	305	45017	14	14	10	10	36.5	6.3	1.12
38	sp|P13645|K1C10_HUMAN	Keratin, type I cytoskeletal 10 OS=Homo sapiens OX=9606 GN=KRT10 PE=1 SV=6	457	59020	15	15	11	11	20.5	5.13	0.96
21	sp|P39023|RL3_HUMAN	60S ribosomal protein L3 OS=Homo sapiens OX=9606 GN=RPL3 PE=1 SV=2	880	46365	33	33	11	11	22.1	10.19	2.38
48	sp|Q15645|PCH2_HUMAN	Pachytene checkpoint protein 2 homolog OS=Homo sapiens OX=9606 GN=TRIP13 PE=1 SV=2	399	48863	13	13	11	11	25.5	5.73	1.01
36	sp|O43615|TIM44_HUMAN	Mitochondrial import inner membrane translocase subunit TIM44 OS=Homo sapiens OX=9606 GN=TIMM44 PE=1 SV=2	469	51666	16	16	11	11	26.8	8.51	1.41
51	sp|Q9Y230|RUVB2_HUMAN	RuvB-like 2 OS=Homo sapiens OX=9606 GN=RUVBL2 PE=1 SV=3	387	51296	14	14	11	11	27	5.49	1.17
43	sp|P68400|CSK21_HUMAN	Casein kinase II subunit alpha OS=Homo sapiens OX=9606 GN=CSNK2A1 PE=1 SV=1	428	45229	17	17	11	11	32.5	7.29	1.9
20	sp|Q9BXS5|AP1M1_HUMAN	AP-1 complex subunit mu-1 OS=Homo sapiens OX=9606 GN=AP1M1 PE=1 SV=3	906	48727	38	38	11	11	35.7	6.82	2.81
22	sp|Q8IWS0|PHF6_HUMAN	PHD finger protein 6 OS=Homo sapiens OX=9606 GN=PHF6 PE=1 SV=1	830	42404	31	31	11	11	38.4	8.97	3.33
33	sp|Q92759|TF2H4_HUMAN	General transcription factor IIH subunit 4 OS=Homo sapiens OX=9606 GN=GTF2H4 PE=1 SV=1	483	52324	17	17	12	12	26.4	9.12	1.26
16	sp|Q9BUF5|TBB6_HUMAN	Tubulin beta-6 chain OS=Homo sapiens OX=9606 GN=TUBB6 PE=1 SV=1	1051	50281	46	46	12	12	26.5	4.77	2.26
26	sp|Q9NQ29|LUC7L_HUMAN	Putative RNA-binding protein Luc7-like 1 OS=Homo sapiens OX=9606 GN=LUC7L PE=1 SV=1	703	44100	27	27	12	12	32.3	9.95	2.6
58	sp|Q14498|RBM39_HUMAN	RNA-binding protein 39 OS=Homo sapiens OX=9606 GN=RBM39 PE=1 SV=2	367	59628	17	17	13	13	23.6	10.1	1.04
62	sp|O75306|NDUS2_HUMAN	NADH dehydrogenase [ubiquinone] iron-sulfur protein 2, mitochondrial OS=Homo sapiens OX=9606 GN=NDUFS2 PE=1 SV=2	345	52911	18	18	13	13	28.1	7.21	1.36
39	sp|Q9NWT1|PK1IP_HUMAN	p21-activated protein kinase-interacting protein 1 OS=Homo sapiens OX=9606 GN=PAK1IP1 PE=1 SV=2	457	44506	24	24	13	13	33.2	9.07	1.76
13	sp|P22695|QCR2_HUMAN	Cytochrome b-c1 complex subunit 2, mitochondrial OS=Homo sapiens OX=9606 GN=UQCRC2 PE=1 SV=3	1336	48584	35	35	13	13	34.9	8.74	3.29
28	sp|P38919|IF4A3_HUMAN	Eukaryotic initiation factor 4A-III OS=Homo sapiens OX=9606 GN=EIF4A3 PE=1 SV=4	618	47126	24	24	14	14	29.4	6.3	2.32
19	sp|Q9BQE3|TBA1C_HUMAN	Tubulin alpha-1C chain OS=Homo sapiens OX=9606 GN=TUBA1C PE=1 SV=1	959	50548	33	33	14	14	38.8	4.96	2.63
12	sp|P68032|ACTC_HUMAN	Actin, alpha cardiac muscle 1 OS=Homo sapiens OX=9606 GN=ACTC1 PE=1 SV=1	1575	42334	65	65	14	14	39.8	5.23	6.92
40	sp|O14654|IRS4_HUMAN	Insulin receptor substrate 4 OS=Homo sapiens OX=9606 GN=IRS4 PE=1 SV=1	438	134711	20	20	15	15	15.4	8.72	0.53
23	sp|P36578|RL4_HUMAN	60S ribosomal protein L4 OS=Homo sapiens OX=9606 GN=RPL4 PE=1 SV=5	735	47953	33	33	15	15	33.3	11.07	3.12
18	sp|P68363|TBA1B_HUMAN	Tubulin alpha-1B chain OS=Homo sapiens OX=9606 GN=TUBA1B PE=1 SV=1	968	50804	35	35	15	15	41.5	4.94	3.03
34	sp|O76021|RL1D1_HUMAN	Ribosomal L1 domain-containing protein 1 OS=Homo sapiens OX=9606 GN=RSL1D1 PE=1 SV=3	479	55167	28	28	16	16	26.3	10.13	2.44
10	sp|Q13509|TBB3_HUMAN	Tubulin beta-3 chain OS=Homo sapiens OX=9606 GN=TUBB3 PE=1 SV=2	1753	50856	70	70	16	16	34.7	4.83	6.04
8	sp|Q9Y383|LC7L2_HUMAN	Putative RNA-binding protein Luc7-like 2 OS=Homo sapiens OX=9606 GN=LUC7L2 PE=1 SV=2	2018	46942	64	64	16	16	38.5	10.02	8.3
14	sp|Q96I25|SPF45_HUMAN	Splicing factor 45 OS=Homo sapiens OX=9606 GN=RBM17 PE=1 SV=1	1298	45162	47	47	16	16	39.2	5.76	4.77
11	sp|P13489|RINI_HUMAN	Ribonuclease inhibitor OS=Homo sapiens OX=9606 GN=RNH1 PE=1 SV=2	1577	51766	40	40	16	16	43	4.71	3.39
24	sp|Q7L0Y3|TM10C_HUMAN	tRNA methyltransferase 10 homolog C OS=Homo sapiens OX=9606 GN=TRMT10C PE=1 SV=2	732	47602	31	31	17	17	40.9	9.4	3.42
7	sp|P04350|TBB4A_HUMAN	Tubulin beta-4A chain OS=Homo sapiens OX=9606 GN=TUBB4A PE=1 SV=2	2171	50010	96	96	18	18	39.6	4.78	7.59
5	sp|Q13885|TBB2A_HUMAN	Tubulin beta-2A chain OS=Homo sapiens OX=9606 GN=TUBB2A PE=1 SV=1	2439	50274	116	116	19	19	41.8	4.78	13.95
6	sp|Q9BVA1|TBB2B_HUMAN	Tubulin beta-2B chain OS=Homo sapiens OX=9606 GN=TUBB2B PE=1 SV=1	2428	50377	116	116	19	19	42.7	4.78	13.86
4	sp|P68371|TBB4B_HUMAN	Tubulin beta-4B chain OS=Homo sapiens OX=9606 GN=TUBB4B PE=1 SV=1	2596	50255	118	118	20	20	43.8	4.79	13.13
3	sp|P07437|TBB5_HUMAN	Tubulin beta chain OS=Homo sapiens OX=9606 GN=TUBB PE=1 SV=2	2740	50095	122	122	20	20	43.9	4.78	15.94
2	sp|P60709|ACTB_HUMAN	Actin, cytoplasmic 1 OS=Homo sapiens OX=9606 GN=ACTB PE=1 SV=1	3296	42052	110	110	20	20	56.3	5.29	22.41
